# Supplementary material for: The influence of microbial colonization on inflammatory versus pro-healing trajectories in combat extremity wounds
Source: Sci Rep. 2024 Mar 4;14:5006. doi: 10.1038/s41598-024-52479-5 (PMC10912443; doi:10.1038/s41598-024-52479-5)
Supplement: Supplementary file 2 — Supplementary Information 2. [file 41598_2024_52479_MOESM2_ESM.xlsx]

## Sheet: Dataset S1
Gene	baseMean	log2FoldChange	lfcSE	stat	pvalue	padj	Comparison	Wound Subset	Time Grouping (Days)
HLA-DQB1	331.519	-3.80844	0.667253	-5.70763	1.14557e-08	0.000230592	Healed vs. Failed Wounds	Non-colonized Wounds	3 - 5
HP	81.3934	4.37922	0.826352	5.29946	1.16143e-07	0.00116892	Healed vs. Failed Wounds	Non-colonized Wounds	3 - 5
CHL1	29.0575	2.87918	0.561711	5.12573	2.96392e-07	0.00198869	Healed vs. Failed Wounds	Non-colonized Wounds	3 - 5
C10orf2	131.129	0.838256	0.170753	4.90917	9.14644e-07	0.00938562	Colonized vs. Non-colonized Wounds	All Wounds	3 - 5
IGF2	47.0369	-2.08314	0.418195	-4.98125	6.31738e-07	0.00938562	Colonized vs. Non-colonized Wounds	All Wounds	3 - 5
USP32P1	185.553	-4.45483	0.959958	-4.64065	3.47315e-06	0.0237598	Colonized vs. Non-colonized Wounds	All Wounds	3 - 5
DQ600483	16.2085	-6.30466	1.39795	-4.50992	6.48517e-06	0.0292544	Colonized vs. Non-colonized Wounds	All Wounds	3 - 5
PGM5P2	38.4401	-2.32559	0.517966	-4.48985	7.12721e-06	0.0292544	Colonized vs. Non-colonized Wounds	All Wounds	3 - 5
ZNF177	22.9202	-2.14349	0.481803	-4.44889	8.6315e-06	0.029524	Colonized vs. Non-colonized Wounds	All Wounds	3 - 5
ACTG2	101.256	3.54739	0.425181	8.34327	7.2266e-17	1.40283e-12	Colonized vs. Non-colonized Wounds	Healed Wounds	3 - 5
HNRPF	63.7353	9.29853	1.41822	6.55649	5.50891e-11	5.34695e-07	Colonized vs. Non-colonized Wounds	Healed Wounds	3 - 5
HP	50.7298	3.68958	0.609178	6.05665	1.38985e-09	8.99328e-06	Colonized vs. Non-colonized Wounds	Healed Wounds	3 - 5
TAGLN	916.156	1.49318	0.25052	5.96033	2.51729e-09	1.22164e-05	Colonized vs. Non-colonized Wounds	Healed Wounds	3 - 5
CHL1	38.7849	3.55653	0.606999	5.8592	4.65109e-09	1.50478e-05	Colonized vs. Non-colonized Wounds	Healed Wounds	3 - 5
CNN1	33.6124	4.02901	0.686864	5.8658	4.46964e-09	1.50478e-05	Colonized vs. Non-colonized Wounds	Healed Wounds	3 - 5
C11orf96	298.422	3.07375	0.628154	4.8933	9.91566e-07	0.00274975	Colonized vs. Non-colonized Wounds	Healed Wounds	3 - 5
CD177	247.789	6.27286	1.31748	4.76126	1.92392e-06	0.00414968	Colonized vs. Non-colonized Wounds	Healed Wounds	3 - 5
CXCL6	180.354	5.36352	1.12633	4.76196	1.91719e-06	0.00414968	Colonized vs. Non-colonized Wounds	Healed Wounds	3 - 5
USP32P1	133.432	-4.32594	0.916137	-4.72193	2.33615e-06	0.00453494	Colonized vs. Non-colonized Wounds	Healed Wounds	3 - 5
DQ600483	16.4085	-6.64987	1.4417	-4.61253	3.97798e-06	0.00702004	Colonized vs. Non-colonized Wounds	Healed Wounds	3 - 5
CXCL11	187.597	-6.01921	1.33683	-4.50259	6.71311e-06	0.0108596	Colonized vs. Non-colonized Wounds	Healed Wounds	3 - 5
BDKRB2	76.0009	2.26704	0.525107	4.31729	1.57954e-05	0.0235862	Colonized vs. Non-colonized Wounds	Healed Wounds	3 - 5
IL6	496.672	3.65509	0.85253	4.28734	1.80828e-05	0.0250731	Colonized vs. Non-colonized Wounds	Healed Wounds	3 - 5
ACTA2	1149.06	1.61115	0.38122	4.2263	2.37568e-05	0.0286743	Colonized vs. Non-colonized Wounds	Healed Wounds	3 - 5
CCNA1	25.0829	-2.99034	0.707516	-4.22654	2.37314e-05	0.0286743	Colonized vs. Non-colonized Wounds	Healed Wounds	3 - 5
DQ786293	9.17714	6.5045	1.54606	4.20715	2.58607e-05	0.0286743	Colonized vs. Non-colonized Wounds	Healed Wounds	3 - 5
IFIT1	996.169	-3.48518	0.834382	-4.17696	2.95429e-05	0.0286743	Colonized vs. Non-colonized Wounds	Healed Wounds	3 - 5
MX1	1360.46	-3.5101	0.837258	-4.19238	2.76049e-05	0.0286743	Colonized vs. Non-colonized Wounds	Healed Wounds	3 - 5
RSAD2	827.617	-4.36034	1.04374	-4.17763	2.94567e-05	0.0286743	Colonized vs. Non-colonized Wounds	Healed Wounds	3 - 5
IFIT3	1231	-3.61932	0.878201	-4.12129	3.76754e-05	0.0348264	Colonized vs. Non-colonized Wounds	Healed Wounds	3 - 5
GJA5	115.95	1.60664	0.39596	4.05759	4.95821e-05	0.0402895	Colonized vs. Non-colonized Wounds	Healed Wounds	3 - 5
IFIT2	967.635	-3.707	0.91384	-4.05651	4.98118e-05	0.0402895	Colonized vs. Non-colonized Wounds	Healed Wounds	3 - 5
INHBA	328.497	4.48868	1.10384	4.06643	4.7739e-05	0.0402895	Colonized vs. Non-colonized Wounds	Healed Wounds	3 - 5
SLAMF7	112.564	-2.70656	0.671165	-4.03263	5.51552e-05	0.0428269	Colonized vs. Non-colonized Wounds	Healed Wounds	3 - 5
CXCL10	616.984	-4.59942	1.14585	-4.014	5.96989e-05	0.0445721	Colonized vs. Non-colonized Wounds	Healed Wounds	3 - 5
MEIS1	97.9084	0.931291	0.190536	4.88775	1.01995e-06	0.0209416	Healed vs. Failed Wounds	All Wounds	3 - 5
HLA-DQB1	350.534	-3.17782	0.679691	-4.6754	2.93386e-06	0.0295395	Healed vs. Failed Wounds	All Wounds	3 - 5
LGALS9C	2.22179	-4.4683	0.97231	-4.59555	4.31611e-06	0.0295395	Healed vs. Failed Wounds	All Wounds	3 - 5
MYOZ3	351.099	-3.7251	0.496054	-7.50947	5.93677e-14	9.50358e-10	Colonized vs. Non-colonized Wounds	Healed Wounds	6
CA3	1276.21	-4.39253	0.593021	-7.40703	1.29155e-13	1.03376e-09	Colonized vs. Non-colonized Wounds	Healed Wounds	6
IL11	294.049	9.65843	1.5072	6.40819	1.47255e-10	7.85751e-07	Colonized vs. Non-colonized Wounds	Healed Wounds	6
PHKG1	164.35	-3.94718	0.646743	-6.10317	1.03988e-09	4.16161e-06	Colonized vs. Non-colonized Wounds	Healed Wounds	6
TCAP	3061.59	-3.72175	0.622409	-5.97959	2.23701e-09	7.16202e-06	Colonized vs. Non-colonized Wounds	Healed Wounds	6
CCL20	371.409	5.38099	0.928622	5.79459	6.84863e-09	1.56618e-05	Colonized vs. Non-colonized Wounds	Healed Wounds	6
WNT5A	352.282	2.82629	0.48595	5.81601	6.02703e-09	1.56618e-05	Colonized vs. Non-colonized Wounds	Healed Wounds	6
MYH2	19289.1	-3.80627	0.665794	-5.71689	1.08494e-08	2.17097e-05	Colonized vs. Non-colonized Wounds	Healed Wounds	6
PGAM2	583.754	-2.74615	0.483757	-5.67672	1.37303e-08	2.44217e-05	Colonized vs. Non-colonized Wounds	Healed Wounds	6
CASQ1	545.525	-3.58456	0.634389	-5.65041	1.60069e-08	2.56238e-05	Colonized vs. Non-colonized Wounds	Healed Wounds	6
PI16	150.322	-5.95376	1.06603	-5.58499	2.33719e-08	3.40124e-05	Colonized vs. Non-colonized Wounds	Healed Wounds	6
AGT	330.867	-2.72362	0.494398	-5.50896	3.6095e-08	4.80207e-05	Colonized vs. Non-colonized Wounds	Healed Wounds	6
MYOM2	2202.51	-2.80854	0.511077	-5.49533	3.89973e-08	4.80207e-05	Colonized vs. Non-colonized Wounds	Healed Wounds	6
PPP1R3A	1348.7	-3.01261	0.553388	-5.44394	5.21149e-08	5.95897e-05	Colonized vs. Non-colonized Wounds	Healed Wounds	6
AK022787	37.143	9.09189	1.70406	5.33543	9.53207e-08	0.000101726	Colonized vs. Non-colonized Wounds	Healed Wounds	6
CXCL9	250.296	-6.45234	1.23583	-5.22104	1.77918e-07	0.000178006	Colonized vs. Non-colonized Wounds	Healed Wounds	6
DKFZp686D16130	54.7716	-8.77742	1.68721	-5.20231	1.96825e-07	0.00018213	Colonized vs. Non-colonized Wounds	Healed Wounds	6
TAL1	165.001	2.91769	0.561641	5.19493	2.04793e-07	0.00018213	Colonized vs. Non-colonized Wounds	Healed Wounds	6
BC017910	134.901	-4.49365	0.878252	-5.11658	3.11131e-07	0.00024903	Colonized vs. Non-colonized Wounds	Healed Wounds	6
IDO1	280.52	-5.67993	1.10896	-5.12187	3.02525e-07	0.00024903	Colonized vs. Non-colonized Wounds	Healed Wounds	6
CD209	776.028	-2.28302	0.454515	-5.02298	5.08764e-07	0.000387824	Colonized vs. Non-colonized Wounds	Healed Wounds	6
KBTBD12	510.368	-2.79513	0.559724	-4.99376	5.92135e-07	0.000430859	Colonized vs. Non-colonized Wounds	Healed Wounds	6
MMP13	1204.42	6.11445	1.22891	4.97552	6.50737e-07	0.000434041	Colonized vs. Non-colonized Wounds	Healed Wounds	6
TMOD4	1732.9	-2.83595	0.569043	-4.98372	6.23724e-07	0.000434041	Colonized vs. Non-colonized Wounds	Healed Wounds	6
WISP1	405.61	2.38709	0.485172	4.92008	8.65067e-07	0.000553919	Colonized vs. Non-colonized Wounds	Healed Wounds	6
CACNG1	389.938	-2.41468	0.494908	-4.87904	1.06604e-06	0.000588456	Colonized vs. Non-colonized Wounds	Healed Wounds	6
ERBB4	257.824	-3.59641	0.736196	-4.88513	1.03361e-06	0.000588456	Colonized vs. Non-colonized Wounds	Healed Wounds	6
MYOZ1	2119.84	-3.20111	0.654137	-4.89364	9.89901e-07	0.000588456	Colonized vs. Non-colonized Wounds	Healed Wounds	6
POPDC2	107.085	-4.29894	0.878948	-4.89101	1.0032e-06	0.000588456	Colonized vs. Non-colonized Wounds	Healed Wounds	6
IL8	8160.07	5.16461	1.0606	4.86951	1.11873e-06	0.000596952	Colonized vs. Non-colonized Wounds	Healed Wounds	6
ITIH6	87.3151	-3.25937	0.671656	-4.85274	1.21768e-06	0.000628793	Colonized vs. Non-colonized Wounds	Healed Wounds	6
NRAP	15990	-3.11113	0.642779	-4.84013	1.29756e-06	0.000649102	Colonized vs. Non-colonized Wounds	Healed Wounds	6
mir-133b	1724.06	-3.54231	0.734737	-4.82119	1.42704e-06	0.000692243	Colonized vs. Non-colonized Wounds	Healed Wounds	6
FBXO40	602.552	-3.00058	0.633118	-4.73937	2.14381e-06	0.00100936	Colonized vs. Non-colonized Wounds	Healed Wounds	6
PLA2G16	252.312	-2.45715	0.524757	-4.68244	2.83476e-06	0.00129654	Colonized vs. Non-colonized Wounds	Healed Wounds	6
CAPN3	2412.7	-2.31102	0.494444	-4.67398	2.95417e-06	0.00131362	Colonized vs. Non-colonized Wounds	Healed Wounds	6
ARSI	96.1092	2.89661	0.623312	4.64713	3.36582e-06	0.001347	Colonized vs. Non-colonized Wounds	Healed Wounds	6
ASB11	309.538	-3.64909	0.784667	-4.65049	3.3114e-06	0.001347	Colonized vs. Non-colonized Wounds	Healed Wounds	6
LEP	101.048	-5.07541	1.08908	-4.66028	3.15786e-06	0.001347	Colonized vs. Non-colonized Wounds	Healed Wounds	6
SLC2A4	225.325	-2.86968	0.616971	-4.65124	3.29952e-06	0.001347	Colonized vs. Non-colonized Wounds	Healed Wounds	6
PPP1R3C	1111.26	-2.23777	0.483654	-4.62679	3.71369e-06	0.00144997	Colonized vs. Non-colonized Wounds	Healed Wounds	6
INHBA	507.725	4.16783	0.902338	4.61892	3.85745e-06	0.00147024	Colonized vs. Non-colonized Wounds	Healed Wounds	6
C8orf22	383.661	-3.68628	0.804167	-4.58397	4.56236e-06	0.00169847	Colonized vs. Non-colonized Wounds	Healed Wounds	6
SMTNL2	700.056	-2.01751	0.441896	-4.56557	4.98142e-06	0.00181233	Colonized vs. Non-colonized Wounds	Healed Wounds	6
UCP3	649.352	-2.27845	0.501691	-4.54154	5.58444e-06	0.00198657	Colonized vs. Non-colonized Wounds	Healed Wounds	6
EGF	773.878	-2.06528	0.456176	-4.52739	5.97179e-06	0.00207818	Colonized vs. Non-colonized Wounds	Healed Wounds	6
IFIT1	3058.68	-5.47928	1.22601	-4.46921	7.851e-06	0.00267402	Colonized vs. Non-colonized Wounds	Healed Wounds	6
RPL3L	470.779	-3.36132	0.755007	-4.45204	8.50573e-06	0.00283666	Colonized vs. Non-colonized Wounds	Healed Wounds	6
AMPD1	1261.95	-3.06135	0.693305	-4.41559	1.00736e-05	0.00329098	Colonized vs. Non-colonized Wounds	Healed Wounds	6
PRKAA2	2976.16	-2.2575	0.517027	-4.36631	1.26361e-05	0.00404556	Colonized vs. Non-colonized Wounds	Healed Wounds	6
CKM	24544.7	-2.44315	0.562601	-4.3426	1.40806e-05	0.00436444	Colonized vs. Non-colonized Wounds	Healed Wounds	6
PHKA1	549.841	-2.11821	0.487943	-4.3411	1.41773e-05	0.00436444	Colonized vs. Non-colonized Wounds	Healed Wounds	6
CMPK2	773.123	-4.82912	1.11662	-4.32477	1.52691e-05	0.00461183	Colonized vs. Non-colonized Wounds	Healed Wounds	6
DUSP26	691.064	-3.02724	0.702072	-4.31186	1.61887e-05	0.00479904	Colonized vs. Non-colonized Wounds	Healed Wounds	6
G0S2	1612.74	4.68872	1.09264	4.29118	1.77725e-05	0.00490521	Colonized vs. Non-colonized Wounds	Healed Wounds	6
IFI6	2215.79	-4.82812	1.12441	-4.29391	1.75553e-05	0.00490521	Colonized vs. Non-colonized Wounds	Healed Wounds	6
IL1B	1862.3	5.11386	1.19089	4.29415	1.75363e-05	0.00490521	Colonized vs. Non-colonized Wounds	Healed Wounds	6
PEBP4	62.9915	-3.31135	0.770114	-4.29982	1.70937e-05	0.00490521	Colonized vs. Non-colonized Wounds	Healed Wounds	6
MAGED4	149.759	5.04561	1.17925	4.27865	1.88031e-05	0.0051017	Colonized vs. Non-colonized Wounds	Healed Wounds	6
FBP2	37.9982	-4.15929	0.972988	-4.27476	1.91342e-05	0.005105	Colonized vs. Non-colonized Wounds	Healed Wounds	6
MMP8	216.011	3.48095	0.815818	4.26683	1.98274e-05	0.00520322	Colonized vs. Non-colonized Wounds	Healed Wounds	6
CXCL14	87.4055	-3.31407	0.784515	-4.22436	2.39624e-05	0.00618693	Colonized vs. Non-colonized Wounds	Healed Wounds	6
ADSSL1	281.14	-2.47721	0.59091	-4.19219	2.76269e-05	0.00683042	Colonized vs. Non-colonized Wounds	Healed Wounds	6
CLIC5	1166.25	-2.0736	0.495013	-4.18898	2.80207e-05	0.00683042	Colonized vs. Non-colonized Wounds	Healed Wounds	6
FOLR2	779.618	-2.26902	0.54267	-4.18122	2.89948e-05	0.00683042	Colonized vs. Non-colonized Wounds	Healed Wounds	6
LDB3	1899.53	-2.84783	0.680852	-4.18275	2.88007e-05	0.00683042	Colonized vs. Non-colonized Wounds	Healed Wounds	6
MYLPF	1725.37	-2.9187	0.698254	-4.17999	2.91517e-05	0.00683042	Colonized vs. Non-colonized Wounds	Healed Wounds	6
PI15	3439.41	4.54218	1.08723	4.17774	2.94414e-05	0.00683042	Colonized vs. Non-colonized Wounds	Healed Wounds	6
TRDN	6115.24	-2.76857	0.659676	-4.19686	2.70635e-05	0.00683042	Colonized vs. Non-colonized Wounds	Healed Wounds	6
AL832384	87.6971	4.05285	0.971309	4.17256	3.01194e-05	0.00688788	Colonized vs. Non-colonized Wounds	Healed Wounds	6
IFI27	1967.89	-4.50841	1.08351	-4.16092	3.16974e-05	0.00714665	Colonized vs. Non-colonized Wounds	Healed Wounds	6
IL1R2	876.054	3.75557	0.906472	4.14307	3.42692e-05	0.00751527	Colonized vs. Non-colonized Wounds	Healed Wounds	6
SOX4	514.651	2.07276	0.500298	4.14305	3.42713e-05	0.00751527	Colonized vs. Non-colonized Wounds	Healed Wounds	6
ACTA1	15410.1	-2.70285	0.655141	-4.12559	3.69778e-05	0.0079992	Colonized vs. Non-colonized Wounds	Healed Wounds	6
ANKRD23	3403.45	-2.99484	0.727899	-4.11437	3.88242e-05	0.0081776	Colonized vs. Non-colonized Wounds	Healed Wounds	6
TUBA8	234.742	-2.94146	0.714544	-4.11656	3.84567e-05	0.0081776	Colonized vs. Non-colonized Wounds	Healed Wounds	6
ASB14	356.908	-2.28777	0.557635	-4.10262	4.08491e-05	0.00849237	Colonized vs. Non-colonized Wounds	Healed Wounds	6
ABCC8	28.6226	-4.92884	1.20286	-4.0976	4.17449e-05	0.00856733	Colonized vs. Non-colonized Wounds	Healed Wounds	6
SLC36A2	552.056	-2.75383	0.672952	-4.09217	4.27353e-05	0.00865958	Colonized vs. Non-colonized Wounds	Healed Wounds	6
MAPT	411.649	-2.43097	0.595108	-4.08492	4.40927e-05	0.00882296	Colonized vs. Non-colonized Wounds	Healed Wounds	6
CLEC4G	73.2662	-2.78071	0.682377	-4.07504	4.60065e-05	0.00898137	Colonized vs. Non-colonized Wounds	Healed Wounds	6
MYL1	5074.03	-2.88042	0.706504	-4.07701	4.56185e-05	0.00898137	Colonized vs. Non-colonized Wounds	Healed Wounds	6
CAMK2B	382.784	-2.5397	0.62409	-4.06945	4.71246e-05	0.0090888	Colonized vs. Non-colonized Wounds	Healed Wounds	6
RPGRIP1L	319.688	1.97659	0.486439	4.06339	4.83648e-05	0.00921695	Colonized vs. Non-colonized Wounds	Healed Wounds	6
PTPRN	48.2137	3.92083	0.965659	4.06026	4.90181e-05	0.00923156	Colonized vs. Non-colonized Wounds	Healed Wounds	6
RARRES3	266.924	-3.75529	0.925697	-4.05672	4.97674e-05	0.00926369	Colonized vs. Non-colonized Wounds	Healed Wounds	6
F13A1	11066	-1.8005	0.445291	-4.04342	5.2678e-05	0.00964067	Colonized vs. Non-colonized Wounds	Healed Wounds	6
SLC25A4	1174.47	-2.69848	0.667611	-4.042	5.29972e-05	0.00964067	Colonized vs. Non-colonized Wounds	Healed Wounds	6
ALPL	1212.26	2.76252	0.685918	4.02748	5.63777e-05	0.00989973	Colonized vs. Non-colonized Wounds	Healed Wounds	6
ARG1	64.8838	3.82698	0.951922	4.02027	5.81318e-05	0.00989973	Colonized vs. Non-colonized Wounds	Healed Wounds	6
FBXO6	148.895	-3.40534	0.846411	-4.02327	5.73948e-05	0.00989973	Colonized vs. Non-colonized Wounds	Healed Wounds	6
MYOM1	3743.74	-3.1183	0.77508	-4.0232	5.74129e-05	0.00989973	Colonized vs. Non-colonized Wounds	Healed Wounds	6
NT5DC2	394.857	1.9169	0.476536	4.02256	5.75688e-05	0.00989973	Colonized vs. Non-colonized Wounds	Healed Wounds	6
SNAI2	722.671	1.79074	0.444906	4.02499	5.69778e-05	0.00989973	Colonized vs. Non-colonized Wounds	Healed Wounds	6
HAS1	257.122	3.80458	0.951721	3.99758	6.3994e-05	0.010671	Colonized vs. Non-colonized Wounds	Healed Wounds	6
IL1A	48.3575	5.51011	1.37757	3.99989	6.3373e-05	0.010671	Colonized vs. Non-colonized Wounds	Healed Wounds	6
ENO3	6868.71	-2.31225	0.579412	-3.99069	6.58824e-05	0.0108726	Colonized vs. Non-colonized Wounds	Healed Wounds	6
CLEC5A	463.509	3.4975	0.87876	3.98004	6.89036e-05	0.0112552	Colonized vs. Non-colonized Wounds	Healed Wounds	6
ROS1	83.9584	4.62234	1.16414	3.97061	7.16885e-05	0.0115918	Colonized vs. Non-colonized Wounds	Healed Wounds	6
OVOS2	59.0062	-7.40642	1.86819	-3.9645	7.35498e-05	0.0117738	Colonized vs. Non-colonized Wounds	Healed Wounds	6
PKIA	2262.28	-2.57914	0.651823	-3.95681	7.59586e-05	0.0120391	Colonized vs. Non-colonized Wounds	Healed Wounds	6
HHATL	724.089	-2.77318	0.702305	-3.94868	7.85829e-05	0.0123329	Colonized vs. Non-colonized Wounds	Healed Wounds	6
GPR97	625.677	4.38211	1.11426	3.93277	8.39727e-05	0.0130508	Colonized vs. Non-colonized Wounds	Healed Wounds	6
COL27A1	298.229	1.96999	0.501844	3.92551	8.65478e-05	0.0133217	Colonized vs. Non-colonized Wounds	Healed Wounds	6
EREG	978.935	4.23652	1.08173	3.91641	8.98757e-05	0.0137022	Colonized vs. Non-colonized Wounds	Healed Wounds	6
PFKM	4110.16	-2.07936	0.531622	-3.91135	9.17801e-05	0.0138605	Colonized vs. Non-colonized Wounds	Healed Wounds	6
COX6A2	574.212	-2.75553	0.70493	-3.90894	9.27037e-05	0.0138692	Colonized vs. Non-colonized Wounds	Healed Wounds	6
LOC653513	1788.46	-2.42074	0.61985	-3.90536	9.40844e-05	0.0139454	Colonized vs. Non-colonized Wounds	Healed Wounds	6
GPD1	1082.26	-2.54556	0.655585	-3.88289	0.000103222	0.0151594	Colonized vs. Non-colonized Wounds	Healed Wounds	6
THBS4	1910.19	-2.47451	0.638189	-3.87739	0.000105582	0.0153651	Colonized vs. Non-colonized Wounds	Healed Wounds	6
WWC1	193.353	2.34665	0.605863	3.87323	0.000107404	0.0154894	Colonized vs. Non-colonized Wounds	Healed Wounds	6
EEF1A2	4459.36	-2.57297	0.665555	-3.8659	0.000110681	0.0158195	Colonized vs. Non-colonized Wounds	Healed Wounds	6
HAL	131.204	3.56546	0.923873	3.85925	0.000113737	0.0161124	Colonized vs. Non-colonized Wounds	Healed Wounds	6
SH3BGR	257.635	-2.73568	0.710374	-3.85104	0.000117618	0.016516	Colonized vs. Non-colonized Wounds	Healed Wounds	6
OAS1	1123.21	-4.09299	1.06442	-3.84529	0.00012041	0.0167611	Colonized vs. Non-colonized Wounds	Healed Wounds	6
MMP9	721.678	2.28262	0.595402	3.83374	0.000126208	0.0174167	Colonized vs. Non-colonized Wounds	Healed Wounds	6
DQ600483	28.1492	-5.41905	1.41704	-3.82421	0.00013119	0.0176479	Colonized vs. Non-colonized Wounds	Healed Wounds	6
SOX6	410.738	-1.81339	0.473718	-3.82799	0.000129194	0.0176479	Colonized vs. Non-colonized Wounds	Healed Wounds	6
SYNM	5682.98	-2.26562	0.592371	-3.82466	0.000130955	0.0176479	Colonized vs. Non-colonized Wounds	Healed Wounds	6
PRKCQ-AS1	194.643	-2.54675	0.668539	-3.80942	0.000139293	0.0185817	Colonized vs. Non-colonized Wounds	Healed Wounds	6
CACNB1	1572.11	-2.24438	0.589994	-3.80407	0.000142339	0.0188311	Colonized vs. Non-colonized Wounds	Healed Wounds	6
CKMT2	1260.92	-2.41586	0.636305	-3.79671	0.00014663	0.0192397	Colonized vs. Non-colonized Wounds	Healed Wounds	6
LGALS17A	47.415	-4.05779	1.07369	-3.7793	0.000157271	0.0204628	Colonized vs. Non-colonized Wounds	Healed Wounds	6
SLN	2970.42	-2.617	0.692815	-3.77735	0.000158508	0.0204628	Colonized vs. Non-colonized Wounds	Healed Wounds	6
PYGM	1287.43	-2.26517	0.600854	-3.76992	0.000163299	0.0205834	Colonized vs. Non-colonized Wounds	Healed Wounds	6
RTN2	377.313	-2.0535	0.544297	-3.77276	0.000161449	0.0205834	Colonized vs. Non-colonized Wounds	Healed Wounds	6
SMOC1	366.901	-2.21189	0.586645	-3.77041	0.000162977	0.0205834	Colonized vs. Non-colonized Wounds	Healed Wounds	6
CD177	1065.36	4.60332	1.22269	3.7649	0.000166617	0.0208013	Colonized vs. Non-colonized Wounds	Healed Wounds	6
GSTT2	72.3068	3.06214	0.814084	3.76146	0.000168926	0.0208013	Colonized vs. Non-colonized Wounds	Healed Wounds	6
NEURL	211.091	-2.32038	0.61664	-3.76294	0.000167929	0.0208013	Colonized vs. Non-colonized Wounds	Healed Wounds	6
KIAA0125	53.6418	-3.12201	0.830869	-3.75753	0.0001716	0.0208104	Colonized vs. Non-colonized Wounds	Healed Wounds	6
LMOD2	2534.86	-2.57758	0.685646	-3.75935	0.000170358	0.0208104	Colonized vs. Non-colonized Wounds	Healed Wounds	6
SHISA4	788.201	-2.81786	0.752733	-3.74351	0.000181468	0.0218416	Colonized vs. Non-colonized Wounds	Healed Wounds	6
TPST1	690.607	1.88426	0.504421	3.7355	0.000187344	0.0223807	Colonized vs. Non-colonized Wounds	Healed Wounds	6
DSG2	130.144	2.10962	0.565471	3.73074	0.000190921	0.022639	Colonized vs. Non-colonized Wounds	Healed Wounds	6
APOBEC2	1891.84	-2.47177	0.663117	-3.72751	0.000193382	0.0227545	Colonized vs. Non-colonized Wounds	Healed Wounds	6
CXCL5	3571.81	4.5511	1.2221	3.724	0.000196092	0.0227545	Colonized vs. Non-colonized Wounds	Healed Wounds	6
SCG2	82.5217	-2.48035	0.666061	-3.72391	0.000196159	0.0227545	Colonized vs. Non-colonized Wounds	Healed Wounds	6
MARCKSL1	262.595	2.10183	0.565777	3.71494	0.000203252	0.0232404	Colonized vs. Non-colonized Wounds	Healed Wounds	6
TNNI2	2062.81	-2.46006	0.662195	-3.715	0.0002032	0.0232404	Colonized vs. Non-colonized Wounds	Healed Wounds	6
SLC2A14	22.7693	5.48738	1.47869	3.71097	0.000206466	0.0234405	Colonized vs. Non-colonized Wounds	Healed Wounds	6
ATP1A2	2339.72	-2.56515	0.692449	-3.70446	0.000211841	0.0238814	Colonized vs. Non-colonized Wounds	Healed Wounds	6
LMOD3	2117.59	-2.26843	0.613078	-3.70007	0.000215541	0.0239609	Colonized vs. Non-colonized Wounds	Healed Wounds	6
SEMA6C	340.925	-2.0109	0.54347	-3.7001	0.000215514	0.0239609	Colonized vs. Non-colonized Wounds	Healed Wounds	6
KLHL40	1142.96	-2.1637	0.585736	-3.69398	0.000220772	0.0243733	Colonized vs. Non-colonized Wounds	Healed Wounds	6
CLEC10A	137.504	-2.23783	0.607776	-3.682	0.000231414	0.0250299	Colonized vs. Non-colonized Wounds	Healed Wounds	6
GMPR	423.124	-1.83525	0.498645	-3.68048	0.000232793	0.0250299	Colonized vs. Non-colonized Wounds	Healed Wounds	6
LRRC2	993.094	-2.20133	0.597716	-3.6829	0.000230592	0.0250299	Colonized vs. Non-colonized Wounds	Healed Wounds	6
MYH6	87.7542	-2.88595	0.784164	-3.68028	0.000232974	0.0250299	Colonized vs. Non-colonized Wounds	Healed Wounds	6
MUSTN1	4963.33	-2.88149	0.783879	-3.67594	0.000236977	0.0251227	Colonized vs. Non-colonized Wounds	Healed Wounds	6
NOTCH4	613.413	1.63547	0.444905	3.67601	0.00023691	0.0251227	Colonized vs. Non-colonized Wounds	Healed Wounds	6
MYL3	132.075	-3.51629	0.957763	-3.67136	0.000241266	0.0254092	Colonized vs. Non-colonized Wounds	Healed Wounds	6
IFIT3	2866.69	-4.46205	1.2196	-3.65861	0.000253583	0.0264593	Colonized vs. Non-colonized Wounds	Healed Wounds	6
PYHIN1	42.3994	-4.69412	1.28337	-3.65764	0.000254544	0.0264593	Colonized vs. Non-colonized Wounds	Healed Wounds	6
SRL	1853.1	-2.58644	0.707883	-3.65376	0.000258426	0.0266896	Colonized vs. Non-colonized Wounds	Healed Wounds	6
NEB	191776	-2.21388	0.606446	-3.65058	0.000261645	0.0268488	Colonized vs. Non-colonized Wounds	Healed Wounds	6
CAND2	677.768	-2.37406	0.651407	-3.64451	0.000267901	0.0272536	Colonized vs. Non-colonized Wounds	Healed Wounds	6
DGAT2	385.416	3.38635	0.929431	3.64346	0.000268995	0.0272536	Colonized vs. Non-colonized Wounds	Healed Wounds	6
ASB10	106.039	-2.52602	0.693641	-3.64168	0.00027086	0.02727	Colonized vs. Non-colonized Wounds	Healed Wounds	6
OAS2	2509.93	-4.06625	1.11783	-3.63763	0.000275163	0.0274828	Colonized vs. Non-colonized Wounds	Healed Wounds	6
STAC3	3586.33	-2.62502	0.721862	-3.63646	0.000276408	0.0274828	Colonized vs. Non-colonized Wounds	Healed Wounds	6
HOGA1	43.125	-5.81086	1.60159	-3.62818	0.00028543	0.0282047	Colonized vs. Non-colonized Wounds	Healed Wounds	6
MB	4311.31	-2.42304	0.671266	-3.60965	0.000306607	0.0301114	Colonized vs. Non-colonized Wounds	Healed Wounds	6
PRKCQ	728.094	-2.29878	0.637301	-3.60705	0.000309699	0.0302297	Colonized vs. Non-colonized Wounds	Healed Wounds	6
IFIT2	2569	-4.46551	1.24156	-3.5967	0.000322277	0.0312667	Colonized vs. Non-colonized Wounds	Healed Wounds	6
RORC	261.98	-2.11365	0.588022	-3.5945	0.000325013	0.0313422	Colonized vs. Non-colonized Wounds	Healed Wounds	6
CXCL10	2084.62	-9.20744	2.56704	-3.5868	0.000334765	0.0318984	Colonized vs. Non-colonized Wounds	Healed Wounds	6
GREM1	125.415	2.44613	0.681853	3.58748	0.000333892	0.0318984	Colonized vs. Non-colonized Wounds	Healed Wounds	6
AF070569	126.194	2.30866	0.646818	3.56926	0.000357986	0.0335125	Colonized vs. Non-colonized Wounds	Healed Wounds	6
CHL1	92.173	3.16105	0.885197	3.57101	0.000355604	0.0335125	Colonized vs. Non-colonized Wounds	Healed Wounds	6
DES	67381.2	-2.40315	0.673097	-3.57029	0.000356581	0.0335125	Colonized vs. Non-colonized Wounds	Healed Wounds	6
TMEM38A	380.529	-2.59382	0.727726	-3.56429	0.000364848	0.0339563	Colonized vs. Non-colonized Wounds	Healed Wounds	6
HEPHL1	15.8686	5.7238	1.60774	3.56016	0.000370633	0.0342954	Colonized vs. Non-colonized Wounds	Healed Wounds	6
ANK3	1291.46	-1.8116	0.509759	-3.55383	0.000379663	0.034929	Colonized vs. Non-colonized Wounds	Healed Wounds	6
PTPN3	1046.46	-2.48677	0.702667	-3.53905	0.000401564	0.0367328	Colonized vs. Non-colonized Wounds	Healed Wounds	6
MYBPC2	10616.7	-2.31706	0.655244	-3.53617	0.000405975	0.0369252	Colonized vs. Non-colonized Wounds	Healed Wounds	6
COL7A1	242.315	2.24425	0.635958	3.52893	0.00041725	0.0375244	Colonized vs. Non-colonized Wounds	Healed Wounds	6
KLHL41	20438.1	-2.38464	0.675711	-3.52909	0.000416999	0.0375244	Colonized vs. Non-colonized Wounds	Healed Wounds	6
COL19A1	153.865	-3.29009	0.933437	-3.5247	0.000423959	0.0379148	Colonized vs. Non-colonized Wounds	Healed Wounds	6
FREM2	986.75	-2.40547	0.683182	-3.52098	0.000429959	0.0382377	Colonized vs. Non-colonized Wounds	Healed Wounds	6
LINC00948	180.544	-3.6777	1.04547	-3.51776	0.000435202	0.0384901	Colonized vs. Non-colonized Wounds	Healed Wounds	6
CMKLR1	1562.47	-2.13477	0.607517	-3.51393	0.000441536	0.0388358	Colonized vs. Non-colonized Wounds	Healed Wounds	6
DUSP13	376.245	-2.58306	0.735687	-3.51109	0.000446267	0.0390373	Colonized vs. Non-colonized Wounds	Healed Wounds	6
FSD2	133.082	-3.09833	0.883117	-3.50841	0.000450801	0.0392197	Colonized vs. Non-colonized Wounds	Healed Wounds	6
PACSIN3	1101.61	-2.00587	0.572199	-3.50554	0.000455677	0.0394296	Colonized vs. Non-colonized Wounds	Healed Wounds	6
ST6GAL2	29.7158	4.94277	1.41278	3.49862	0.000467669	0.0402497	Colonized vs. Non-colonized Wounds	Healed Wounds	6
AK124682	21.6713	-4.95296	1.42122	-3.48502	0.000492103	0.041902	Colonized vs. Non-colonized Wounds	Healed Wounds	6
PLA1A	36.4181	-3.30204	0.947431	-3.48525	0.000491669	0.041902	Colonized vs. Non-colonized Wounds	Healed Wounds	6
BATF2	134.923	-3.79545	1.09138	-3.47765	0.000505821	0.0420803	Colonized vs. Non-colonized Wounds	Healed Wounds	6
KCNA7	233.797	-2.02221	0.581786	-3.47587	0.000509208	0.0420803	Colonized vs. Non-colonized Wounds	Healed Wounds	6
PHLDA1	1526.74	2.46005	0.706682	3.48113	0.000499297	0.0420803	Colonized vs. Non-colonized Wounds	Healed Wounds	6
PLCD4	586.119	-2.42862	0.698353	-3.47764	0.000505852	0.0420803	Colonized vs. Non-colonized Wounds	Healed Wounds	6
SIGLEC1	3634.7	-2.64194	0.75904	-3.48063	0.000500229	0.0420803	Colonized vs. Non-colonized Wounds	Healed Wounds	6
USP32P1	392.432	-3.78397	1.08877	-3.47546	0.000509969	0.0420803	Colonized vs. Non-colonized Wounds	Healed Wounds	6
ADAMTS12	443.989	1.93505	0.558292	3.46602	0.000528215	0.0427054	Colonized vs. Non-colonized Wounds	Healed Wounds	6
DKFZp547E087	117.531	-2.35862	0.680252	-3.46727	0.000525772	0.0427054	Colonized vs. Non-colonized Wounds	Healed Wounds	6
DKFZp686N1631	94.228	-2.28518	0.65871	-3.46917	0.000522072	0.0427054	Colonized vs. Non-colonized Wounds	Healed Wounds	6
UNC45B	1773.42	-2.2165	0.639422	-3.46641	0.000527466	0.0427054	Colonized vs. Non-colonized Wounds	Healed Wounds	6
CSF3	160.195	2.71511	0.784249	3.46205	0.000536082	0.0431236	Colonized vs. Non-colonized Wounds	Healed Wounds	6
ASB15	91.7768	-2.44634	0.707183	-3.45928	0.000541615	0.0433509	Colonized vs. Non-colonized Wounds	Healed Wounds	6
TMEM182	244.692	-2.70943	0.78384	-3.45661	0.00054701	0.0435649	Colonized vs. Non-colonized Wounds	Healed Wounds	6
LIF	1281.23	3.80367	1.10169	3.45258	0.000555252	0.0440024	Colonized vs. Non-colonized Wounds	Healed Wounds	6
ATP2B2	56.8007	-2.73428	0.793519	-3.44576	0.000569449	0.0447129	Colonized vs. Non-colonized Wounds	Healed Wounds	6
UNC13C	38.2322	-6.64549	1.92869	-3.44559	0.000569805	0.0447129	Colonized vs. Non-colonized Wounds	Healed Wounds	6
AK1	720.488	-2.06529	0.59969	-3.44394	0.000573308	0.0447683	Colonized vs. Non-colonized Wounds	Healed Wounds	6
COL6A5	54.7412	-3.77528	1.09677	-3.44217	0.000577067	0.0448431	Colonized vs. Non-colonized Wounds	Healed Wounds	6
MEF2C	8053.92	-2.38072	0.692267	-3.43902	0.000583815	0.0451483	Colonized vs. Non-colonized Wounds	Healed Wounds	6
ARHGAP36	22.9146	-6.03183	1.75702	-3.43299	0.000596968	0.0459436	Colonized vs. Non-colonized Wounds	Healed Wounds	6
MGAM	1133.31	3.41647	0.996826	3.42735	0.000609506	0.0466841	Colonized vs. Non-colonized Wounds	Healed Wounds	6
GBP1P1	37.3574	-5.77815	1.68899	-3.42108	0.000623741	0.0470983	Colonized vs. Non-colonized Wounds	Healed Wounds	6
HERC5	625.768	-3.68017	1.07557	-3.42161	0.000622506	0.0470983	Colonized vs. Non-colonized Wounds	Healed Wounds	6
LAX1	42.1077	-3.81101	1.11325	-3.42332	0.000618604	0.0470983	Colonized vs. Non-colonized Wounds	Healed Wounds	6
DDN	7918.67	-2.58064	0.755457	-3.416	0.000635478	0.0477593	Colonized vs. Non-colonized Wounds	Healed Wounds	6
BC048103	104.516	2.03754	0.597057	3.41264	0.000643361	0.047902	Colonized vs. Non-colonized Wounds	Healed Wounds	6
CD3G	37.8417	-5.31001	1.55551	-3.41369	0.000640904	0.047902	Colonized vs. Non-colonized Wounds	Healed Wounds	6
DENND2C	855.191	-1.70306	0.499649	-3.40852	0.000653166	0.0484069	Colonized vs. Non-colonized Wounds	Healed Wounds	6
C2	1334.87	-2.02172	0.593716	-3.4052	0.000661167	0.0486928	Colonized vs. Non-colonized Wounds	Healed Wounds	6
GPR133	154.426	-1.92595	0.565724	-3.40439	0.000663108	0.0486928	Colonized vs. Non-colonized Wounds	Healed Wounds	6
AMOT	1361.06	-2.28338	0.672291	-3.39641	0.000682765	0.049509	Colonized vs. Non-colonized Wounds	Healed Wounds	6
APOL6	3238.72	-2.83047	0.833271	-3.39682	0.000681748	0.049509	Colonized vs. Non-colonized Wounds	Healed Wounds	6
FGL2	2017.46	-2.58492	0.761402	-3.39495	0.000686416	0.049509	Colonized vs. Non-colonized Wounds	Healed Wounds	6
HFE2	990.15	-2.5984	0.765666	-3.39365	0.000689687	0.049509	Colonized vs. Non-colonized Wounds	Healed Wounds	6
TNNC2	3762.72	-2.55256	0.752093	-3.39395	0.000688931	0.049509	Colonized vs. Non-colonized Wounds	Healed Wounds	6
HBB	20213.7	6.63111	0.826977	8.0185	1.07044e-15	1.81847e-11	Colonized vs. Non-colonized Wounds	Failed Wounds	6
CTGF	2485.04	-3.90134	0.534391	-7.30054	2.86621e-13	1.62304e-09	Colonized vs. Non-colonized Wounds	Failed Wounds	6
USP32P1	198.462	-6.08431	0.833067	-7.3035	2.80371e-13	1.62304e-09	Colonized vs. Non-colonized Wounds	Failed Wounds	6
HBA2	8932.64	6.47988	0.901638	7.1868	6.63299e-13	2.81703e-09	Colonized vs. Non-colonized Wounds	Failed Wounds	6
HBA1	5513.01	6.15558	0.890631	6.91148	4.79636e-12	1.62961e-08	Colonized vs. Non-colonized Wounds	Failed Wounds	6
ALAS2	241.567	5.06977	0.85669	5.91786	3.26166e-09	9.23485e-06	Colonized vs. Non-colonized Wounds	Failed Wounds	6
CYR61	2120.09	-3.46778	0.596393	-5.81459	6.07828e-09	1.47511e-05	Colonized vs. Non-colonized Wounds	Failed Wounds	6
DQ591848	343.184	-3.02517	0.57133	-5.29496	1.19044e-07	0.00025279	Colonized vs. Non-colonized Wounds	Failed Wounds	6
CPZ	75.83	-4.75208	0.905623	-5.24731	1.5434e-07	0.000291325	Colonized vs. Non-colonized Wounds	Failed Wounds	6
BX248778	97.3741	-3.45514	0.685982	-5.03677	4.73442e-07	0.000804283	Colonized vs. Non-colonized Wounds	Failed Wounds	6
CDR1	249.861	-3.2317	0.66849	-4.83433	1.33593e-06	0.00206316	Colonized vs. Non-colonized Wounds	Failed Wounds	6
SERPINE1	2994.31	-2.7813	0.578	-4.81195	1.49468e-06	0.00211597	Colonized vs. Non-colonized Wounds	Failed Wounds	6
AL832384	231.386	10.4914	2.24677	4.66956	3.0184e-06	0.00394435	Colonized vs. Non-colonized Wounds	Failed Wounds	6
SNORD33	78.7986	-3.34851	0.720876	-4.64506	3.39971e-06	0.00412531	Colonized vs. Non-colonized Wounds	Failed Wounds	6
SFRP2	1841.71	-3.13426	0.684225	-4.58074	4.63326e-06	0.00524732	Colonized vs. Non-colonized Wounds	Failed Wounds	6
BC073897	128.405	3.53326	0.780936	4.52439	6.05694e-06	0.00643095	Colonized vs. Non-colonized Wounds	Failed Wounds	6
ATRNL1	388.95	4.33831	0.964821	4.49649	6.90836e-06	0.00690348	Colonized vs. Non-colonized Wounds	Failed Wounds	6
LINC00312	334.113	-2.87825	0.65113	-4.42039	9.85244e-06	0.00929852	Colonized vs. Non-colonized Wounds	Failed Wounds	6
FCGR3B	675.994	2.60994	0.600734	4.34459	1.39536e-05	0.012476	Colonized vs. Non-colonized Wounds	Failed Wounds	6
SNORA58	23.1676	-4.97902	1.15238	-4.32064	1.55575e-05	0.0132146	Colonized vs. Non-colonized Wounds	Failed Wounds	6
ADH1B	349.329	3.82316	0.890276	4.29436	1.75198e-05	0.0141727	Colonized vs. Non-colonized Wounds	Failed Wounds	6
PPBP	124.489	3.82091	0.893783	4.27498	1.91152e-05	0.0147604	Colonized vs. Non-colonized Wounds	Failed Wounds	6
FOSB	1106.62	-3.07852	0.725838	-4.24133	2.22198e-05	0.0164117	Colonized vs. Non-colonized Wounds	Failed Wounds	6
SLC4A1	104.295	9.21133	2.17813	4.22901	2.34721e-05	0.0166144	Colonized vs. Non-colonized Wounds	Failed Wounds	6
NR4A3	424.272	-3.16793	0.750801	-4.2194	2.4495e-05	0.0166449	Colonized vs. Non-colonized Wounds	Failed Wounds	6
HBG2	64.2323	6.80047	1.62394	4.18765	2.81861e-05	0.0177343	Colonized vs. Non-colonized Wounds	Failed Wounds	6
KIAA1683	116.634	-3.3627	0.802793	-4.18875	2.80498e-05	0.0177343	Colonized vs. Non-colonized Wounds	Failed Wounds	6
BC005927	98.4056	-3.47071	0.83901	-4.13667	3.52384e-05	0.0206424	Colonized vs. Non-colonized Wounds	Failed Wounds	6
EGR1	2365.9	-2.63308	0.635392	-4.14402	3.41272e-05	0.0206424	Colonized vs. Non-colonized Wounds	Failed Wounds	6
NR4A2	201.668	-3.51145	0.861959	-4.07381	4.62512e-05	0.0261905	Colonized vs. Non-colonized Wounds	Failed Wounds	6
HBG1	67.1187	8.771	2.20381	3.97993	6.89357e-05	0.0377768	Colonized vs. Non-colonized Wounds	Failed Wounds	6
DEFA1	119.739	4.86541	1.23349	3.94443	7.99902e-05	0.0424648	Colonized vs. Non-colonized Wounds	Failed Wounds	6
AK022914	93.6489	-3.42045	0.870179	-3.93074	8.46842e-05	0.0435944	Colonized vs. Non-colonized Wounds	Failed Wounds	6
PER1	445.478	-2.21956	0.565878	-3.92233	8.76973e-05	0.0438177	Colonized vs. Non-colonized Wounds	Failed Wounds	6
DKFZp686D16130	61.9129	8.58377	2.19448	3.91152	9.17158e-05	0.0445162	Colonized vs. Non-colonized Wounds	Failed Wounds	6
AL832384	159.304	5.18922	0.912883	5.68443	1.31249e-08	0.000263627	Colonized vs. Non-colonized Wounds	All Wounds	6
AK022787	34.9424	8.46472	1.62058	5.22327	1.75789e-07	0.00129193	Colonized vs. Non-colonized Wounds	All Wounds	6
USP32P1	293.331	-4.77047	0.916342	-5.20599	1.9296e-07	0.00129193	Colonized vs. Non-colonized Wounds	All Wounds	6
TAL1	135.598	-3.58559	0.460376	-7.78839	6.78696e-15	1.16525e-10	Healed vs. Failed Wounds	Colonized Wounds	6
CA3	2928.49	5.5073	0.864871	6.36777	1.91801e-10	1.64652e-06	Healed vs. Failed Wounds	Colonized Wounds	6
CTGF	1450.2	-2.49645	0.416635	-5.99192	2.07374e-09	1.1868e-05	Healed vs. Failed Wounds	Colonized Wounds	6
IL1R2	642.138	-4.1584	0.720929	-5.76812	8.01626e-09	3.44078e-05	Healed vs. Failed Wounds	Colonized Wounds	6
PER1	589.412	-2.54516	0.449424	-5.66316	1.48611e-08	5.103e-05	Healed vs. Failed Wounds	Colonized Wounds	6
FITM1	120.549	2.96031	0.529659	5.58908	2.28276e-08	5.73829e-05	Healed vs. Failed Wounds	Colonized Wounds	6
IL18R1	457.956	-3.5255	0.631266	-5.58481	2.33957e-08	5.73829e-05	Healed vs. Failed Wounds	Colonized Wounds	6
DKFZp686D16130	45.4448	8.37955	1.58391	5.29042	1.22034e-07	0.00020952	Healed vs. Failed Wounds	Colonized Wounds	6
INHBE	91.2153	4.06142	0.761993	5.32999	9.82185e-08	0.00020952	Healed vs. Failed Wounds	Colonized Wounds	6
PHKG1	98.8686	3.10015	0.585305	5.29664	1.17953e-07	0.00020952	Healed vs. Failed Wounds	Colonized Wounds	6
IGH@	47.6899	8.47937	1.62971	5.203	1.96094e-07	0.000306067	Healed vs. Failed Wounds	Colonized Wounds	6
CD177	819.08	-5.58362	1.08991	-5.12299	3.00731e-07	0.00036694	Healed vs. Failed Wounds	Colonized Wounds	6
INHBA	380.347	-4.26973	0.834049	-5.11928	3.06711e-07	0.00036694	Healed vs. Failed Wounds	Colonized Wounds	6
NBPF16	88.7527	-2.77771	0.543485	-5.11093	3.20584e-07	0.00036694	Healed vs. Failed Wounds	Colonized Wounds	6
S100A12	415.862	-3.88935	0.759176	-5.12312	3.00525e-07	0.00036694	Healed vs. Failed Wounds	Colonized Wounds	6
C19orf59	219.877	-3.72494	0.734244	-5.07316	3.91264e-07	0.00041985	Healed vs. Failed Wounds	Colonized Wounds	6
CXCL3	791.319	-4.70898	0.937793	-5.02135	5.13106e-07	0.000515138	Healed vs. Failed Wounds	Colonized Wounds	6
NR4A2	332.886	-3.92256	0.782711	-5.0115	5.40071e-07	0.000515138	Healed vs. Failed Wounds	Colonized Wounds	6
IL11	220.496	-6.51476	1.31278	-4.96256	6.95689e-07	0.000628646	Healed vs. Failed Wounds	Colonized Wounds	6
GNLY	150.665	-2.30809	0.468214	-4.92956	8.24171e-07	0.00070751	Healed vs. Failed Wounds	Colonized Wounds	6
AK095546	96.9115	-2.07509	0.422149	-4.91554	8.85381e-07	0.000723862	Healed vs. Failed Wounds	Colonized Wounds	6
DQ591848	229.181	-1.83844	0.374911	-4.90367	9.40637e-07	0.000734081	Healed vs. Failed Wounds	Colonized Wounds	6
MMP8	155.458	-3.73997	0.766922	-4.8766	1.07932e-06	0.00080569	Healed vs. Failed Wounds	Colonized Wounds	6
CASQ1	1653.08	5.14078	1.05975	4.85092	1.22892e-06	0.000879136	Healed vs. Failed Wounds	Colonized Wounds	6
MYL3	722.485	5.92887	1.23112	4.81585	1.46576e-06	0.00100663	Healed vs. Failed Wounds	Colonized Wounds	6
FBP2	95.3348	5.40838	1.14345	4.72988	2.24654e-06	0.00142855	Healed vs. Failed Wounds	Colonized Wounds	6
MYLPF	3785.84	4.06186	0.85831	4.7324	2.21886e-06	0.00142855	Healed vs. Failed Wounds	Colonized Wounds	6
CYR61	1466.31	-2.35872	0.505352	-4.66748	3.04911e-06	0.00180518	Healed vs. Failed Wounds	Colonized Wounds	6
MGAM	845.406	-3.75963	0.804555	-4.67293	2.96929e-06	0.00180518	Healed vs. Failed Wounds	Colonized Wounds	6
RPL3L	462.068	3.25297	0.70064	4.64285	3.43629e-06	0.00196659	Healed vs. Failed Wounds	Colonized Wounds	6
BC017910	95.4955	3.87647	0.843174	4.59747	4.27657e-06	0.00215954	Healed vs. Failed Wounds	Colonized Wounds	6
F5	289.17	-3.95659	0.859966	-4.60087	4.20735e-06	0.00215954	Healed vs. Failed Wounds	Colonized Wounds	6
FLJ41200	38.0579	-3.05522	0.663882	-4.60205	4.18354e-06	0.00215954	Healed vs. Failed Wounds	Colonized Wounds	6
MMP25	332.832	-3.70718	0.805675	-4.60133	4.19794e-06	0.00215954	Healed vs. Failed Wounds	Colonized Wounds	6
ADAMTS5	1098.93	-1.99053	0.440417	-4.51966	6.19398e-06	0.00296203	Healed vs. Failed Wounds	Colonized Wounds	6
VNN2	766.642	-3.07886	0.681302	-4.51908	6.21079e-06	0.00296203	Healed vs. Failed Wounds	Colonized Wounds	6
ARG1	50.376	-3.55492	0.790729	-4.49575	6.93238e-06	0.00313216	Healed vs. Failed Wounds	Colonized Wounds	6
NPR1	184.522	-1.81899	0.404541	-4.49644	6.91021e-06	0.00313216	Healed vs. Failed Wounds	Colonized Wounds	6
FOXC1	86.2013	-2.02701	0.455675	-4.44836	8.65278e-06	0.00380922	Healed vs. Failed Wounds	Colonized Wounds	6
AK027145	62.0835	-2.34917	0.533482	-4.40346	1.06538e-05	0.00457287	Healed vs. Failed Wounds	Colonized Wounds	6
GATM	863.36	2.81691	0.641524	4.39097	1.12845e-05	0.00472545	Healed vs. Failed Wounds	Colonized Wounds	6
ATHL1	214.198	-1.89949	0.433881	-4.3779	1.19827e-05	0.00489836	Healed vs. Failed Wounds	Colonized Wounds	6
ITGA2B	99.5395	-4.64334	1.06366	-4.36544	1.26869e-05	0.00496541	Healed vs. Failed Wounds	Colonized Wounds	6
VIPR2	50.4683	7.24765	1.66048	4.36478	1.27252e-05	0.00496541	Healed vs. Failed Wounds	Colonized Wounds	6
TRIM55	431.88	2.61907	0.602689	4.34564	1.38871e-05	0.0052984	Healed vs. Failed Wounds	Colonized Wounds	6
KCNJ15	556.059	-2.49996	0.578191	-4.32376	1.53393e-05	0.00572523	Healed vs. Failed Wounds	Colonized Wounds	6
ACTA1	41184.2	4.15191	0.963956	4.30716	1.65366e-05	0.00581638	Healed vs. Failed Wounds	Colonized Wounds	6
COL27A1	285.077	-1.67568	0.38905	-4.30711	1.65405e-05	0.00581638	Healed vs. Failed Wounds	Colonized Wounds	6
PLVAP	470.33	-2.44613	0.568034	-4.30631	1.65998e-05	0.00581638	Healed vs. Failed Wounds	Colonized Wounds	6
GPR97	455.985	-4.00673	0.933773	-4.2909	1.77949e-05	0.0061104	Healed vs. Failed Wounds	Colonized Wounds	6
NOS1	57.3591	3.85462	0.906345	4.25293	2.10992e-05	0.00710297	Healed vs. Failed Wounds	Colonized Wounds	6
AREG	81.6851	-3.3423	0.789371	-4.23413	2.29437e-05	0.00733854	Healed vs. Failed Wounds	Colonized Wounds	6
PI3	78.9781	-4.21044	0.993562	-4.23772	2.25805e-05	0.00733854	Healed vs. Failed Wounds	Colonized Wounds	6
TCAP	3061.84	3.63034	0.85767	4.23279	2.30812e-05	0.00733854	Healed vs. Failed Wounds	Colonized Wounds	6
AGT	312.402	2.56245	0.606395	4.22571	2.38184e-05	0.00743524	Healed vs. Failed Wounds	Colonized Wounds	6
DOCK6	280.069	-1.44568	0.344007	-4.20247	2.64017e-05	0.00809449	Healed vs. Failed Wounds	Colonized Wounds	6
AK098769	11.951	-7.53391	1.80034	-4.18472	2.85514e-05	0.00848363	Healed vs. Failed Wounds	Colonized Wounds	6
MYH7	13501.6	4.21421	1.00725	4.18387	2.86593e-05	0.00848363	Healed vs. Failed Wounds	Colonized Wounds	6
NFKBIZ	1611.83	-2.60049	0.623079	-4.17361	2.99816e-05	0.00872466	Healed vs. Failed Wounds	Colonized Wounds	6
RGL3	25.7429	-2.70455	0.648925	-4.16773	3.07644e-05	0.00880325	Healed vs. Failed Wounds	Colonized Wounds	6
PGAM2	655.141	2.86687	0.688789	4.16218	3.15221e-05	0.00887217	Healed vs. Failed Wounds	Colonized Wounds	6
ATP2B2	48.0051	2.70895	0.652359	4.15254	3.28804e-05	0.00904474	Healed vs. Failed Wounds	Colonized Wounds	6
IRAK3	1243.44	-1.83751	0.442731	-4.1504	3.31888e-05	0.00904474	Healed vs. Failed Wounds	Colonized Wounds	6
SLC2A14	17.0191	-5.80886	1.4057	-4.13236	3.59065e-05	0.00948429	Healed vs. Failed Wounds	Colonized Wounds	6
SRPK3	203.671	2.06219	0.498672	4.13536	3.54394e-05	0.00948429	Healed vs. Failed Wounds	Colonized Wounds	6
S100P	84.0225	-3.60312	0.876173	-4.11234	3.91676e-05	0.0101889	Healed vs. Failed Wounds	Colonized Wounds	6
ERBB4	325.41	3.91486	0.953005	4.10791	3.99247e-05	0.0102309	Healed vs. Failed Wounds	Colonized Wounds	6
AVPR1A	173.845	-1.56793	0.382704	-4.09697	4.18593e-05	0.0103296	Healed vs. Failed Wounds	Colonized Wounds	6
NMRK2	544.911	3.22941	0.788515	4.09556	4.21151e-05	0.0103296	Healed vs. Failed Wounds	Colonized Wounds	6
WNT5A	283.186	-2.43965	0.595115	-4.09947	4.14105e-05	0.0103296	Healed vs. Failed Wounds	Colonized Wounds	6
ACTG1P4	17.7768	7.01574	1.7202	4.07844	4.53389e-05	0.0106502	Healed vs. Failed Wounds	Colonized Wounds	6
AK310228	148.464	2.12528	0.520683	4.08172	4.4703e-05	0.0106502	Healed vs. Failed Wounds	Colonized Wounds	6
NRAP	15140.4	2.94962	0.724017	4.07397	4.62188e-05	0.0106502	Healed vs. Failed Wounds	Colonized Wounds	6
SKI	588.667	-1.43231	0.351709	-4.07244	4.65236e-05	0.0106502	Healed vs. Failed Wounds	Colonized Wounds	6
WISP1	323.629	-2.16984	0.531696	-4.08098	4.48471e-05	0.0106502	Healed vs. Failed Wounds	Colonized Wounds	6
S100A8	5249.79	-3.53384	0.869327	-4.06503	4.80269e-05	0.0108497	Healed vs. Failed Wounds	Colonized Wounds	6
DHRS7C	67.8208	5.26012	1.29678	4.0563	4.98553e-05	0.0111164	Healed vs. Failed Wounds	Colonized Wounds	6
GOT1	658.681	1.9526	0.483809	4.03589	5.43947e-05	0.0116409	Healed vs. Failed Wounds	Colonized Wounds	6
ITIH6	90.5138	3.22859	0.800417	4.03364	5.49193e-05	0.0116409	Healed vs. Failed Wounds	Colonized Wounds	6
MYH2	28362.6	4.28589	1.06084	4.04008	5.34336e-05	0.0116409	Healed vs. Failed Wounds	Colonized Wounds	6
SLC25A4	1242	2.72285	0.674267	4.03824	5.38544e-05	0.0116409	Healed vs. Failed Wounds	Colonized Wounds	6
LINC00948	101.853	2.7153	0.674183	4.02755	5.63619e-05	0.011801	Healed vs. Failed Wounds	Colonized Wounds	6
CXCL14	95.6232	3.35603	0.837349	4.00792	6.12556e-05	0.0125202	Healed vs. Failed Wounds	Colonized Wounds	6
HAS1	185.743	-3.77786	0.942508	-4.0083	6.11566e-05	0.0125202	Healed vs. Failed Wounds	Colonized Wounds	6
CXCL2	1057.95	-3.60055	0.902471	-3.98966	6.61686e-05	0.0127662	Healed vs. Failed Wounds	Colonized Wounds	6
ITGB1BP2	134.42	3.35436	0.840649	3.9902	6.60164e-05	0.0127662	Healed vs. Failed Wounds	Colonized Wounds	6
MYH6	79.9253	2.64842	0.66355	3.99129	6.57154e-05	0.0127662	Healed vs. Failed Wounds	Colonized Wounds	6
MYOZ1	3474.74	3.87208	0.970536	3.98963	6.61772e-05	0.0127662	Healed vs. Failed Wounds	Colonized Wounds	6
POPDC2	65.9193	3.4516	0.864303	3.99351	6.51018e-05	0.0127662	Healed vs. Failed Wounds	Colonized Wounds	6
IDO1	86.3004	3.82978	0.961673	3.98242	6.82177e-05	0.0130137	Healed vs. Failed Wounds	Colonized Wounds	6
TNNI1	6259	3.04889	0.768378	3.96796	7.24901e-05	0.0136767	Healed vs. Failed Wounds	Colonized Wounds	6
GJC1	246.705	-1.7269	0.435645	-3.96402	7.36992e-05	0.0137537	Healed vs. Failed Wounds	Colonized Wounds	6
CRISPLD2	2922.78	-1.60666	0.407706	-3.94072	8.12375e-05	0.0146818	Healed vs. Failed Wounds	Colonized Wounds	6
CST7	163.928	-4.11851	1.04491	-3.94151	8.097e-05	0.0146818	Healed vs. Failed Wounds	Colonized Wounds	6
MYL1	7449.29	3.40857	0.864587	3.94243	8.06603e-05	0.0146818	Healed vs. Failed Wounds	Colonized Wounds	6
VNN3	115.95	-2.97585	0.757827	-3.92682	8.60781e-05	0.0153945	Healed vs. Failed Wounds	Colonized Wounds	6
NEURL	316.244	2.92068	0.747444	3.90755	9.32355e-05	0.0163343	Healed vs. Failed Wounds	Colonized Wounds	6
TNNC1	7180.38	3.09979	0.792855	3.90965	9.24303e-05	0.0163343	Healed vs. Failed Wounds	Colonized Wounds	6
EGLN3	413.474	2.90105	0.745626	3.89076	9.99319e-05	0.0173306	Healed vs. Failed Wounds	Colonized Wounds	6
FLJ41941	20.8439	7.24832	1.87129	3.87343	0.000107315	0.0182425	Healed vs. Failed Wounds	Colonized Wounds	6
SLC9A7P1	32.347	-2.50354	0.645993	-3.87549	0.000106408	0.0182425	Healed vs. Failed Wounds	Colonized Wounds	6
AMOT	2503.02	3.21963	0.833907	3.8609	0.000112968	0.0188306	Healed vs. Failed Wounds	Colonized Wounds	6
PLN	743.015	2.07189	0.536464	3.86211	0.000112411	0.0188306	Healed vs. Failed Wounds	Colonized Wounds	6
DTNA	8287.72	3.85797	1.00023	3.85709	0.000114745	0.01884	Healed vs. Failed Wounds	Colonized Wounds	6
PYGM	3453.75	3.77606	0.979247	3.85608	0.000115219	0.01884	Healed vs. Failed Wounds	Colonized Wounds	6
ALDH1B1	1508.46	2.11608	0.550069	3.84694	0.000119603	0.0193723	Healed vs. Failed Wounds	Colonized Wounds	6
MYOM1	3802.47	3.0623	0.797044	3.84207	0.000122001	0.0193948	Healed vs. Failed Wounds	Colonized Wounds	6
MYOZ3	285.988	3.31191	0.861781	3.8431	0.000121488	0.0193948	Healed vs. Failed Wounds	Colonized Wounds	6
CACNG1	518.916	2.82395	0.736179	3.83596	0.000125075	0.019701	Healed vs. Failed Wounds	Colonized Wounds	6
AK1	865.994	2.34276	0.611443	3.83152	0.000127353	0.0198774	Healed vs. Failed Wounds	Colonized Wounds	6
BC041363	226.852	-1.88523	0.493846	-3.81744	0.000134841	0.0201991	Healed vs. Failed Wounds	Colonized Wounds	6
C8orf22	355.463	3.4781	0.91212	3.81321	0.000137175	0.0201991	Healed vs. Failed Wounds	Colonized Wounds	6
CKM	61662.8	3.82504	1.00138	3.81978	0.000133572	0.0201991	Healed vs. Failed Wounds	Colonized Wounds	6
IL1A	38.1462	-3.98327	1.04479	-3.8125	0.00013757	0.0201991	Healed vs. Failed Wounds	Colonized Wounds	6
IL7R	444.815	-1.56757	0.411183	-3.81236	0.000137649	0.0201991	Healed vs. Failed Wounds	Colonized Wounds	6
RGS2	1892.17	-2.81538	0.7383	-3.81332	0.000137111	0.0201991	Healed vs. Failed Wounds	Colonized Wounds	6
SLC11A1	1725.66	-2.66456	0.698741	-3.81337	0.000137086	0.0201991	Healed vs. Failed Wounds	Colonized Wounds	6
FSD2	187.699	3.55574	0.935186	3.80217	0.000143435	0.0207217	Healed vs. Failed Wounds	Colonized Wounds	6
IL8	6395.48	-3.97175	1.04469	-3.80184	0.000143624	0.0207217	Healed vs. Failed Wounds	Colonized Wounds	6
AQP9	2111.06	-2.80612	0.739156	-3.79638	0.000146827	0.0210072	Healed vs. Failed Wounds	Colonized Wounds	6
TBX2	162.872	-1.69874	0.44781	-3.79344	0.000148572	0.0210813	Healed vs. Failed Wounds	Colonized Wounds	6
GPR84	81.1855	-2.65195	0.699634	-3.79048	0.000150354	0.0211593	Healed vs. Failed Wounds	Colonized Wounds	6
KBTBD12	832.779	3.48379	0.921801	3.77933	0.000157252	0.0219501	Healed vs. Failed Wounds	Colonized Wounds	6
HS3ST3B1	99.8521	-3.2778	0.868894	-3.77239	0.000161694	0.022388	Healed vs. Failed Wounds	Colonized Wounds	6
LRG1	237.795	-3.50878	0.931815	-3.76553	0.000166193	0.022827	Healed vs. Failed Wounds	Colonized Wounds	6
PEBP4	70.3813	3.39239	0.902944	3.75703	0.00017194	0.0234289	Healed vs. Failed Wounds	Colonized Wounds	6
COX6A2	664.675	2.92342	0.778923	3.75315	0.000174626	0.0236075	Healed vs. Failed Wounds	Colonized Wounds	6
SOHLH2	21.6046	7.30129	1.95039	3.74351	0.000181469	0.0243409	Healed vs. Failed Wounds	Colonized Wounds	6
CRYZ	284.562	1.33902	0.358751	3.73244	0.000189632	0.0247743	Healed vs. Failed Wounds	Colonized Wounds	6
MB	10660.4	3.7761	1.01249	3.72952	0.000191843	0.0247743	Healed vs. Failed Wounds	Colonized Wounds	6
PADI4	100.152	-3.10161	0.831576	-3.72979	0.000191639	0.0247743	Healed vs. Failed Wounds	Colonized Wounds	6
PPP1R3A	1222.65	2.77872	0.744757	3.73104	0.000190693	0.0247743	Healed vs. Failed Wounds	Colonized Wounds	6
SHISA4	739.191	2.62741	0.704507	3.72943	0.000191915	0.0247743	Healed vs. Failed Wounds	Colonized Wounds	6
PI16	31.9032	3.52601	0.947643	3.72082	0.000198581	0.0254435	Healed vs. Failed Wounds	Colonized Wounds	6
DKFZp434A128	156.893	1.53253	0.412117	3.71868	0.000200268	0.0254697	Healed vs. Failed Wounds	Colonized Wounds	6
ASB11	326.074	3.62658	0.978353	3.70683	0.000209874	0.0263257	Healed vs. Failed Wounds	Colonized Wounds	6
FCAR	300.009	-3.45876	0.933137	-3.70659	0.000210066	0.0263257	Healed vs. Failed Wounds	Colonized Wounds	6
ROS1	64.5443	-4.07604	1.10025	-3.70465	0.00021168	0.0263358	Healed vs. Failed Wounds	Colonized Wounds	6
SRL	2008.08	2.64851	0.71626	3.69769	0.000217573	0.0268742	Healed vs. Failed Wounds	Colonized Wounds	6
PDE11A	239.918	4.77246	1.29193	3.69405	0.000220712	0.0269547	Healed vs. Failed Wounds	Colonized Wounds	6
SH3BGR	386.074	3.27783	0.887509	3.6933	0.000221365	0.0269547	Healed vs. Failed Wounds	Colonized Wounds	6
ANPEP	2185.14	-2.13111	0.577311	-3.69145	0.000222979	0.0269601	Healed vs. Failed Wounds	Colonized Wounds	6
ELMOD1	186.23	4.61172	1.25003	3.68929	0.000224877	0.0269994	Healed vs. Failed Wounds	Colonized Wounds	6
HLA-DQA1	197.205	2.40106	0.651488	3.6855	0.000228251	0.0270265	Healed vs. Failed Wounds	Colonized Wounds	6
TECRL	589.382	3.46931	0.941207	3.68603	0.000227784	0.0270265	Healed vs. Failed Wounds	Colonized Wounds	6
ABCB4	227.859	3.09922	0.84211	3.68031	0.000232953	0.0270362	Healed vs. Failed Wounds	Colonized Wounds	6
EDN1	107.514	-2.30002	0.624973	-3.68019	0.000233057	0.0270362	Healed vs. Failed Wounds	Colonized Wounds	6
TMEM38A	591.373	3.23374	0.878158	3.68241	0.00023104	0.0270362	Healed vs. Failed Wounds	Colonized Wounds	6
ANKRD2	729.363	4.44102	1.21042	3.669	0.000243499	0.028058	Healed vs. Failed Wounds	Colonized Wounds	6
EPDR1	525.465	1.51229	0.413322	3.65886	0.000253335	0.0280899	Healed vs. Failed Wounds	Colonized Wounds	6
FOSB	1187.07	-2.77776	0.75924	-3.6586	0.000253593	0.0280899	Healed vs. Failed Wounds	Colonized Wounds	6
NEDD9	539.139	-2.10379	0.574357	-3.66286	0.000249417	0.0280899	Healed vs. Failed Wounds	Colonized Wounds	6
NRGN	66.4406	-3.63802	0.99421	-3.65921	0.000252992	0.0280899	Healed vs. Failed Wounds	Colonized Wounds	6
TRIM72	1435.06	2.80073	0.764562	3.66318	0.000249107	0.0280899	Healed vs. Failed Wounds	Colonized Wounds	6
mir-133b	1037.84	2.66313	0.726377	3.66632	0.000246062	0.0280899	Healed vs. Failed Wounds	Colonized Wounds	6
C17orf107	86.0947	-3.43272	0.939639	-3.65324	0.000258956	0.0283185	Healed vs. Failed Wounds	Colonized Wounds	6
LDB3	2218.25	3.00621	0.822608	3.65448	0.000257704	0.0283185	Healed vs. Failed Wounds	Colonized Wounds	6
MMP12	50.8586	-3.33615	0.914212	-3.6492	0.000263054	0.0284049	Healed vs. Failed Wounds	Colonized Wounds	6
NR4A3	392.311	-2.59537	0.711199	-3.64928	0.000262972	0.0284049	Healed vs. Failed Wounds	Colonized Wounds	6
MAST3	214.254	-1.48394	0.407448	-3.64203	0.000270495	0.0290258	Healed vs. Failed Wounds	Colonized Wounds	6
PDLIM3	35756.4	3.85609	1.06332	3.62645	0.000287344	0.030407	Healed vs. Failed Wounds	Colonized Wounds	6
SLCO2A1	227.737	-2.03726	0.561965	-3.62525	0.00028868	0.030407	Healed vs. Failed Wounds	Colonized Wounds	6
TIE1	409.043	-1.51878	0.41875	-3.62695	0.000286794	0.030407	Healed vs. Failed Wounds	Colonized Wounds	6
CAMK2A	518.744	2.94827	0.818123	3.6037	0.000313723	0.032267	Healed vs. Failed Wounds	Colonized Wounds	6
CXCL9	74.3035	4.57491	1.27009	3.60204	0.000315735	0.032267	Healed vs. Failed Wounds	Colonized Wounds	6
KLHL31	1882.89	2.97976	0.826257	3.60634	0.000310549	0.032267	Healed vs. Failed Wounds	Colonized Wounds	6
LRRTM3	165.454	2.47381	0.686686	3.60253	0.000315136	0.032267	Healed vs. Failed Wounds	Colonized Wounds	6
PKIA	3549.94	3.22211	0.893343	3.6068	0.000309993	0.032267	Healed vs. Failed Wounds	Colonized Wounds	6
GPR132	99.9801	-2.51892	0.699905	-3.59895	0.000319506	0.0324591	Healed vs. Failed Wounds	Colonized Wounds	6
TNFAIP3	1674.12	-2.7418	0.762542	-3.5956	0.000323639	0.0324945	Healed vs. Failed Wounds	Colonized Wounds	6
TNNT1	10888.8	3.23487	0.899636	3.59575	0.000323457	0.0324945	Healed vs. Failed Wounds	Colonized Wounds	6
TMEM182	220.742	2.47911	0.689866	3.5936	0.000326138	0.032555	Healed vs. Failed Wounds	Colonized Wounds	6
KLHL41	38123.7	3.31415	0.924089	3.5864	0.000335277	0.0332738	Healed vs. Failed Wounds	Colonized Wounds	6
COL6A5	59.5994	3.78844	1.05821	3.58004	0.000343546	0.0333239	Healed vs. Failed Wounds	Colonized Wounds	6
CXCR2	757.149	-2.93342	0.818916	-3.58207	0.000340881	0.0333239	Healed vs. Failed Wounds	Colonized Wounds	6
NFKBIA	2700.15	-2.6865	0.750319	-3.58047	0.000342973	0.0333239	Healed vs. Failed Wounds	Colonized Wounds	6
STBD1	797.932	3.17018	0.884565	3.58389	0.000338518	0.0333239	Healed vs. Failed Wounds	Colonized Wounds	6
UNC45B	1972.11	2.35031	0.657297	3.57573	0.000349252	0.0336871	Healed vs. Failed Wounds	Colonized Wounds	6
LGALS17A	39.8252	3.54241	0.991624	3.57233	0.000353817	0.0339368	Healed vs. Failed Wounds	Colonized Wounds	6
F3	163.576	-2.16511	0.608029	-3.56086	0.000369643	0.0351721	Healed vs. Failed Wounds	Colonized Wounds	6
NOG	143.715	3.76713	1.05817	3.56004	0.000370793	0.0351721	Healed vs. Failed Wounds	Colonized Wounds	6
AK093892	16.9116	6.94803	1.95473	3.55448	0.000378733	0.035554	Healed vs. Failed Wounds	Colonized Wounds	6
VNN1	198.463	-3.24988	0.914347	-3.55432	0.000378961	0.035554	Healed vs. Failed Wounds	Colonized Wounds	6
CHST1	46.3497	-2.31263	0.651733	-3.54843	0.000387533	0.0356475	Healed vs. Failed Wounds	Colonized Wounds	6
CKMT2	1635.49	2.77753	0.783476	3.54513	0.000392415	0.0356475	Healed vs. Failed Wounds	Colonized Wounds	6
CSF3R	1965.16	-2.68794	0.757723	-3.54738	0.000389077	0.0356475	Healed vs. Failed Wounds	Colonized Wounds	6
LMOD2	2698.93	2.61685	0.737	3.55067	0.000384249	0.0356475	Healed vs. Failed Wounds	Colonized Wounds	6
NLRP6	33.3007	-3.61486	1.01938	-3.54615	0.000390907	0.0356475	Healed vs. Failed Wounds	Colonized Wounds	6
THBS1	16591.6	-1.62852	0.458722	-3.55014	0.000385033	0.0356475	Healed vs. Failed Wounds	Colonized Wounds	6
TSPAN18	174.481	-1.48174	0.418706	-3.53886	0.000401866	0.0363139	Healed vs. Failed Wounds	Colonized Wounds	6
CLEC4D	64.3502	-2.72593	0.773707	-3.5232	0.000426362	0.0377945	Healed vs. Failed Wounds	Colonized Wounds	6
MACROD1	296.462	2.46165	0.698391	3.52474	0.000423891	0.0377945	Healed vs. Failed Wounds	Colonized Wounds	6
PPP1R3C	1510.52	2.69355	0.764365	3.52391	0.000425233	0.0377945	Healed vs. Failed Wounds	Colonized Wounds	6
PTPRN	46.1227	-1.87782	0.533051	-3.52277	0.000427057	0.0377945	Healed vs. Failed Wounds	Colonized Wounds	6
ENO3	10554.4	2.95752	0.841026	3.51656	0.000437181	0.0384921	Healed vs. Failed Wounds	Colonized Wounds	6
P2RX1	87.8564	-2.45477	0.698615	-3.51377	0.0004418	0.0387003	Healed vs. Failed Wounds	Colonized Wounds	6
PPBP	1098.59	-4.08726	1.16427	-3.51059	0.000447106	0.0389663	Healed vs. Failed Wounds	Colonized Wounds	6
POPDC3	681.151	2.72042	0.775275	3.50897	0.000449848	0.0390072	Healed vs. Failed Wounds	Colonized Wounds	6
APOBEC3A_B	15.5162	6.87167	1.96296	3.50066	0.000464101	0.0390165	Healed vs. Failed Wounds	Colonized Wounds	6
DUSP1	3399.11	-2.52421	0.721087	-3.50055	0.000464292	0.0390165	Healed vs. Failed Wounds	Colonized Wounds	6
GAMT	249.68	2.86682	0.81735	3.50746	0.000452413	0.0390165	Healed vs. Failed Wounds	Colonized Wounds	6
IQCA1	34.8685	-1.96354	0.560551	-3.50287	0.000460281	0.0390165	Healed vs. Failed Wounds	Colonized Wounds	6
LINC00312	261.503	-2.00596	0.573189	-3.49965	0.000465861	0.0390165	Healed vs. Failed Wounds	Colonized Wounds	6
RNASE2	85.4931	-1.50206	0.429168	-3.49993	0.000465383	0.0390165	Healed vs. Failed Wounds	Colonized Wounds	6
TXLNB	3162.54	2.89572	0.826919	3.50181	0.000462106	0.0390165	Healed vs. Failed Wounds	Colonized Wounds	6
AK026714	198.769	-2.51795	0.720344	-3.49549	0.0004732	0.0392481	Healed vs. Failed Wounds	Colonized Wounds	6
EVI2B	657.732	-1.84516	0.5278	-3.49595	0.000472373	0.0392481	Healed vs. Failed Wounds	Colonized Wounds	6
APOBEC2	3451.46	3.35697	0.961358	3.49191	0.000479585	0.0393971	Healed vs. Failed Wounds	Colonized Wounds	6
SIX4	777.57	2.29092	0.655842	3.4931	0.000477445	0.0393971	Healed vs. Failed Wounds	Colonized Wounds	6
ANK3	1401.98	2.51799	0.723764	3.47902	0.00050325	0.0409407	Healed vs. Failed Wounds	Colonized Wounds	6
CSRP3	21119.4	4.00157	1.1506	3.47781	0.000505529	0.0409407	Healed vs. Failed Wounds	Colonized Wounds	6
PPM1J	36.693	4.20419	1.20818	3.47978	0.000501818	0.0409407	Healed vs. Failed Wounds	Colonized Wounds	6
OSGIN1	92.7928	1.86115	0.535441	3.47592	0.000509097	0.0410361	Healed vs. Failed Wounds	Colonized Wounds	6
CHODL	10.0781	6.2653	1.80593	3.46928	0.000521847	0.0415585	Healed vs. Failed Wounds	Colonized Wounds	6
IL1B	1494.77	-3.71177	1.06938	-3.47094	0.000518639	0.0415585	Healed vs. Failed Wounds	Colonized Wounds	6
SLC36A2	584.74	2.70148	0.7788	3.46877	0.00052284	0.0415585	Healed vs. Failed Wounds	Colonized Wounds	6
BC048103	90.041	-1.68159	0.484984	-3.46731	0.000525691	0.0415926	Healed vs. Failed Wounds	Colonized Wounds	6
MYBPH	6950.41	3.32054	0.958197	3.46541	0.000529433	0.0416965	Healed vs. Failed Wounds	Colonized Wounds	6
EREG	775.619	-3.766	1.08756	-3.4628	0.000534578	0.0419095	Healed vs. Failed Wounds	Colonized Wounds	6
LONRF2	131.543	2.59069	0.748649	3.46049	0.000539184	0.042015	Healed vs. Failed Wounds	Colonized Wounds	6
MGC12916	107.001	-3.05468	0.882938	-3.45968	0.000540818	0.042015	Healed vs. Failed Wounds	Colonized Wounds	6
MET	809.192	1.56444	0.453072	3.45296	0.000554478	0.0426898	Healed vs. Failed Wounds	Colonized Wounds	6
STON2	1378.78	1.12596	0.325992	3.45395	0.00055245	0.0426898	Healed vs. Failed Wounds	Colonized Wounds	6
OVOS2	44.6719	6.86216	1.9922	3.44451	0.000572088	0.043849	Healed vs. Failed Wounds	Colonized Wounds	6
ATG16L2	549.413	-1.60432	0.466071	-3.44223	0.000576939	0.0440243	Healed vs. Failed Wounds	Colonized Wounds	6
GPR63	21.1922	-2.6729	0.777845	-3.43629	0.000589741	0.0442992	Healed vs. Failed Wounds	Colonized Wounds	6
LMOD3	3167.39	2.86858	0.834719	3.43659	0.000589095	0.0442992	Healed vs. Failed Wounds	Colonized Wounds	6
NMNAT3	46.9103	2.31913	0.674996	3.43577	0.000590863	0.0442992	Healed vs. Failed Wounds	Colonized Wounds	6
PER3	400.156	1.31755	0.383141	3.43881	0.000584267	0.0442992	Healed vs. Failed Wounds	Colonized Wounds	6
CXCR1	448.696	-2.80701	0.817397	-3.43408	0.000594574	0.0443836	Healed vs. Failed Wounds	Colonized Wounds	6
TAL2	30.2553	6.39478	1.86294	3.43263	0.00059776	0.0444283	Healed vs. Failed Wounds	Colonized Wounds	6
LOC284751	58.7305	-2.91305	0.84907	-3.43087	0.000601658	0.0445253	Healed vs. Failed Wounds	Colonized Wounds	6
RBM24	1832.16	2.63817	0.770084	3.42582	0.000612951	0.0451663	Healed vs. Failed Wounds	Colonized Wounds	6
AKR1B15	137.494	3.39532	0.992401	3.42131	0.000623195	0.0453375	Healed vs. Failed Wounds	Colonized Wounds	6
APOLD1	509.327	-2.09778	0.612943	-3.42247	0.000620543	0.0453375	Healed vs. Failed Wounds	Colonized Wounds	6
CLCN1	85.2248	3.93578	1.15024	3.42171	0.000622297	0.0453375	Healed vs. Failed Wounds	Colonized Wounds	6
GPSM2	1821.25	2.47875	0.72672	3.41088	0.000647545	0.046617	Healed vs. Failed Wounds	Colonized Wounds	6
MBOAT7	326.631	-1.84851	0.541915	-3.41107	0.000647079	0.046617	Healed vs. Failed Wounds	Colonized Wounds	6
S100A9	9823.27	-2.82432	0.828175	-3.41029	0.000648929	0.046617	Healed vs. Failed Wounds	Colonized Wounds	6
STAC3	3862.88	2.68864	0.789797	3.40422	0.000663535	0.0474676	Healed vs. Failed Wounds	Colonized Wounds	6
ASB15	125.166	2.93439	0.8629	3.40061	0.000672354	0.0478989	Healed vs. Failed Wounds	Colonized Wounds	6
DUSP13	399.022	2.58228	0.760225	3.39673	0.000681964	0.0481837	Healed vs. Failed Wounds	Colonized Wounds	6
MSLN	9.36401	6.12308	1.80236	3.39725	0.000680657	0.0481837	Healed vs. Failed Wounds	Colonized Wounds	6
SMOC1	830.969	3.46182	1.02094	3.39081	0.000696853	0.0490339	Healed vs. Failed Wounds	Colonized Wounds	6
FGF9	101.115	3.32588	0.982412	3.38542	0.000710684	0.0492608	Healed vs. Failed Wounds	Colonized Wounds	6
HAL	107.831	-2.78886	0.823161	-3.38799	0.000704077	0.0492608	Healed vs. Failed Wounds	Colonized Wounds	6
IL18RAP	240.434	-3.3734	0.996548	-3.38509	0.000711554	0.0492608	Healed vs. Failed Wounds	Colonized Wounds	6
SLCO4C1	35.9915	-3.0258	0.893403	-3.38683	0.000707064	0.0492608	Healed vs. Failed Wounds	Colonized Wounds	6
C5orf30	259.154	2.18186	0.645184	3.38176	0.000720234	0.0492657	Healed vs. Failed Wounds	Colonized Wounds	6
CMIP	328.338	-1.36368	0.403231	-3.38188	0.000719923	0.0492657	Healed vs. Failed Wounds	Colonized Wounds	6
PLCXD3	56.365	-2.45923	0.727013	-3.38264	0.000717917	0.0492657	Healed vs. Failed Wounds	Colonized Wounds	6
SYNC	1043.44	2.05396	0.608179	3.37723	0.000732192	0.0498849	Healed vs. Failed Wounds	Colonized Wounds	6
HBA2	9274.12	-6.48482	0.836383	-7.75341	8.9455e-15	9.02846e-11	Healed vs. Failed Wounds	Non-colonized Wounds	6
HBB	22308.1	-6.72518	0.869285	-7.73645	1.0223e-14	9.02846e-11	Healed vs. Failed Wounds	Non-colonized Wounds	6
HBA1	5614.26	-6.1313	0.841339	-7.28755	3.15637e-13	1.85837e-09	Healed vs. Failed Wounds	Non-colonized Wounds	6
ALAS2	497.465	-6.06453	1.17067	-5.1804	2.21415e-07	0.000977714	Healed vs. Failed Wounds	Non-colonized Wounds	6
ADH1B	410.643	-4.02071	0.785371	-5.11951	3.06336e-07	0.00104371	Healed vs. Failed Wounds	Non-colonized Wounds	6
DEFA1	229.039	-5.75252	1.12974	-5.09187	3.5454e-07	0.00104371	Healed vs. Failed Wounds	Non-colonized Wounds	6
PPAN-P2RY11	41.6638	9.6216	1.92049	5.00998	5.44361e-07	0.00137358	Healed vs. Failed Wounds	Non-colonized Wounds	6
CCL11	272.846	3.97343	0.81273	4.88899	1.01355e-06	0.00198914	Healed vs. Failed Wounds	Non-colonized Wounds	6
LOC654433	312.133	-4.25918	0.867451	-4.91	9.10786e-07	0.00198914	Healed vs. Failed Wounds	Non-colonized Wounds	6
BC126153	37.5229	9.46849	1.95256	4.84926	1.23922e-06	0.00218883	Healed vs. Failed Wounds	Non-colonized Wounds	6
GSTM1	220.483	-7.97666	1.66062	-4.80341	1.55985e-06	0.00250469	Healed vs. Failed Wounds	Non-colonized Wounds	6
AK125960	52.0097	6.13301	1.294	4.73958	2.14165e-06	0.00315233	Healed vs. Failed Wounds	Non-colonized Wounds	6
MMP13	349.525	4.56764	0.977144	4.67448	2.94696e-06	0.00400402	Healed vs. Failed Wounds	Non-colonized Wounds	6
AF070569	221.611	3.51876	0.826653	4.25663	2.07529e-05	0.0229099	Healed vs. Failed Wounds	Non-colonized Wounds	6
IFI27	2716.18	-5.02934	1.17835	-4.26813	1.97114e-05	0.0229099	Healed vs. Failed Wounds	Non-colonized Wounds	6
LILRA3	174.341	-10.0405	2.35625	-4.26122	2.03317e-05	0.0229099	Healed vs. Failed Wounds	Non-colonized Wounds	6
CMPK2	1015.69	-5.18794	1.22541	-4.23364	2.29944e-05	0.0238912	Healed vs. Failed Wounds	Non-colonized Wounds	6
CILP2	90.8816	4.28271	1.01802	4.2069	2.58892e-05	0.0254045	Healed vs. Failed Wounds	Non-colonized Wounds	6
IFI6	3421.09	-5.05195	1.20544	-4.19094	2.778e-05	0.0258252	Healed vs. Failed Wounds	Non-colonized Wounds	6
BC073897	158.633	-3.7761	0.912232	-4.1394	3.48208e-05	0.030752	Healed vs. Failed Wounds	Non-colonized Wounds	6
EGFL6	90.3211	4.01758	0.974036	4.12467	3.71267e-05	0.0312271	Healed vs. Failed Wounds	Non-colonized Wounds	6
SLC4A1	121.051	-9.4227	2.30329	-4.09097	4.29569e-05	0.0344886	Healed vs. Failed Wounds	Non-colonized Wounds	6
HEPHL1	32.2598	7.10607	1.74876	4.06349	4.83444e-05	0.0371264	Healed vs. Failed Wounds	Non-colonized Wounds	6
HBG2	152.168	-7.93186	1.97557	-4.01498	5.94516e-05	0.0437539	Healed vs. Failed Wounds	Non-colonized Wounds	6
CXCR2P1	200.309	-7.81069	1.96657	-3.97173	7.13533e-05	0.0443701	Healed vs. Failed Wounds	Non-colonized Wounds	6
CYP19A1	116.215	-3.85911	0.964432	-4.00143	6.29602e-05	0.0443701	Healed vs. Failed Wounds	Non-colonized Wounds	6
LIF	607.838	2.83565	0.712684	3.97883	6.92564e-05	0.0443701	Healed vs. Failed Wounds	Non-colonized Wounds	6
LOC100130705	342.531	2.99062	0.749099	3.99229	6.54373e-05	0.0443701	Healed vs. Failed Wounds	Non-colonized Wounds	6
LOC284581	102.833	-6.84415	1.72537	-3.96678	7.28491e-05	0.0443701	Healed vs. Failed Wounds	Non-colonized Wounds	6
DKFZp686D16130	84.7087	-8.99809	2.28081	-3.94513	7.97561e-05	0.0469578	Healed vs. Failed Wounds	Non-colonized Wounds	6
LINC00312	468.022	2.84608	0.723919	3.93149	8.44223e-05	0.0481017	Healed vs. Failed Wounds	Non-colonized Wounds	6
DEFA1B	55.9726	-4.82306	0.715406	-6.74172	1.56523e-11	2.82069e-07	Healed vs. Failed Wounds	All Wounds	7
LQFBS-1	23.9519	-7.94821	1.37446	-5.7828	7.3469e-09	6.61992e-05	Healed vs. Failed Wounds	All Wounds	7
PDLIM4	224.522	-1.19274	0.210586	-5.6639	1.4797e-08	8.88855e-05	Healed vs. Failed Wounds	All Wounds	7
KCND3	37.2125	2.3438	0.455489	5.14568	2.6655e-07	0.00120088	Healed vs. Failed Wounds	All Wounds	7
DIRC1	14.6833	-2.60847	0.525843	-4.96055	7.02937e-07	0.00253352	Healed vs. Failed Wounds	All Wounds	7
TRIM9	109.704	-1.6213	0.344537	-4.70574	2.5295e-06	0.00759736	Healed vs. Failed Wounds	All Wounds	7
SH3RF3-AS1	54.3527	1.50061	0.322577	4.65194	3.28823e-06	0.00846532	Healed vs. Failed Wounds	All Wounds	7
LINC00707	29.2451	-3.74812	0.835199	-4.4877	7.19967e-06	0.0162181	Healed vs. Failed Wounds	All Wounds	7
APOC1	689.515	-2.52763	0.574524	-4.39951	1.08494e-05	0.0217242	Healed vs. Failed Wounds	All Wounds	7
DHCR24	317.649	1.53828	0.355887	4.32238	1.54353e-05	0.027816	Healed vs. Failed Wounds	All Wounds	7
MYL4	373.545	-4.20183	0.995421	-4.22116	2.43044e-05	0.0398172	Healed vs. Failed Wounds	All Wounds	7
NEB	61917.3	-6.23788	0.414149	-15.0619	2.88269e-51	4.6123e-47	Colonized vs. Non-colonized Wounds	Healed Wounds	7
TNNT1	3965.5	-6.93887	0.465038	-14.9211	2.40341e-50	1.92273e-46	Colonized vs. Non-colonized Wounds	Healed Wounds	7
ACTN2	4698.57	-6.85528	0.470514	-14.5698	4.37313e-48	2.33234e-44	Colonized vs. Non-colonized Wounds	Healed Wounds	7
HSPB8	3281.06	-5.75182	0.409815	-14.0352	9.49615e-45	3.79846e-41	Colonized vs. Non-colonized Wounds	Healed Wounds	7
CKM	5153.12	-6.2113	0.464504	-13.3719	8.82597e-41	2.82431e-37	Colonized vs. Non-colonized Wounds	Healed Wounds	7
ANKRD1	7648.09	-8.44356	0.635526	-13.2859	2.79354e-40	7.44944e-37	Colonized vs. Non-colonized Wounds	Healed Wounds	7
KLHL41	11183.6	-6.8733	0.540129	-12.7253	4.27882e-37	9.78015e-34	Colonized vs. Non-colonized Wounds	Healed Wounds	7
TTN	647458	-5.96459	0.469295	-12.7097	5.22461e-37	1.04492e-33	Colonized vs. Non-colonized Wounds	Healed Wounds	7
TNNC1	5034.53	-7.96113	0.634635	-12.5444	4.26475e-36	7.58177e-33	Colonized vs. Non-colonized Wounds	Healed Wounds	7
Myopodin	1332.72	-5.52155	0.442294	-12.4839	9.13941e-36	1.46231e-32	Colonized vs. Non-colonized Wounds	Healed Wounds	7
LMOD2	990.646	-6.44829	0.525413	-12.2728	1.26805e-34	1.84444e-31	Colonized vs. Non-colonized Wounds	Healed Wounds	7
DES	19305.8	-6.48525	0.541605	-11.9741	4.85562e-33	6.47416e-30	Colonized vs. Non-colonized Wounds	Healed Wounds	7
MYO18B	1337.68	-6.55997	0.560583	-11.702	1.24412e-31	1.53122e-28	Colonized vs. Non-colonized Wounds	Healed Wounds	7
SMPX	958.266	-7.15456	0.616237	-11.6101	3.66295e-31	4.18623e-28	Colonized vs. Non-colonized Wounds	Healed Wounds	7
MYBPH	4183.65	-8.22445	0.712408	-11.5446	7.86142e-31	8.38551e-28	Colonized vs. Non-colonized Wounds	Healed Wounds	7
ACTA1	5330.21	-6.07625	0.529519	-11.4751	1.76072e-30	1.65715e-27	Colonized vs. Non-colonized Wounds	Healed Wounds	7
TNNI1	3792.02	-7.38032	0.642907	-11.4796	1.67042e-30	1.65715e-27	Colonized vs. Non-colonized Wounds	Healed Wounds	7
ACTC1	14327.9	-8.28807	0.723486	-11.4558	2.2005e-30	1.956e-27	Colonized vs. Non-colonized Wounds	Healed Wounds	7
MURC	2040.23	-6.40894	0.560344	-11.4375	2.71577e-30	2.28696e-27	Colonized vs. Non-colonized Wounds	Healed Wounds	7
MYPN	1653.14	-6.80622	0.596769	-11.4051	3.94221e-30	3.15377e-27	Colonized vs. Non-colonized Wounds	Healed Wounds	7
CASQ2	3829.97	-8.56521	0.754471	-11.3526	7.19836e-30	5.48447e-27	Colonized vs. Non-colonized Wounds	Healed Wounds	7
ASB5	4173.54	-7.74973	0.702185	-11.0366	2.54518e-28	1.85104e-25	Colonized vs. Non-colonized Wounds	Healed Wounds	7
HSPB7	935.581	-6.04656	0.57519	-10.5123	7.58437e-26	5.27608e-23	Colonized vs. Non-colonized Wounds	Healed Wounds	7
STAC3	1786.7	-5.6672	0.54324	-10.4322	1.76703e-25	1.17802e-22	Colonized vs. Non-colonized Wounds	Healed Wounds	7
FABP3	844.985	-5.04297	0.489204	-10.3085	6.44949e-25	4.12768e-22	Colonized vs. Non-colonized Wounds	Healed Wounds	7
SLN	2116.64	-8.16036	0.804323	-10.1456	3.46549e-24	2.13261e-21	Colonized vs. Non-colonized Wounds	Healed Wounds	7
CORO6	862.969	-4.8504	0.480787	-10.0885	6.21397e-24	3.68235e-21	Colonized vs. Non-colonized Wounds	Healed Wounds	7
APOBEC2	520.047	-6.28063	0.62452	-10.0567	8.58016e-24	4.90295e-21	Colonized vs. Non-colonized Wounds	Healed Wounds	7
MYOG	1408.58	-9.04551	0.910232	-9.93759	2.85665e-23	1.57608e-20	Colonized vs. Non-colonized Wounds	Healed Wounds	7
MYOT	1059.87	-5.77576	0.581852	-9.92651	3.19247e-23	1.70265e-20	Colonized vs. Non-colonized Wounds	Healed Wounds	7
CSRP3	1936.26	-6.41164	0.649322	-9.87436	5.37728e-23	2.77537e-20	Colonized vs. Non-colonized Wounds	Healed Wounds	7
XIRP1	1792.79	-6.33079	0.641637	-9.86661	5.80931e-23	2.90466e-20	Colonized vs. Non-colonized Wounds	Healed Wounds	7
MYH7	5738.26	-8.37747	0.851231	-9.8416	7.45179e-23	3.61299e-20	Colonized vs. Non-colonized Wounds	Healed Wounds	7
PRUNE2	7979.77	-4.19802	0.432804	-9.69957	3.02762e-22	1.42476e-19	Colonized vs. Non-colonized Wounds	Healed Wounds	7
IGFN1	950.751	-4.8223	0.499176	-9.66053	4.43563e-22	2.02772e-19	Colonized vs. Non-colonized Wounds	Healed Wounds	7
CRYAB	2067.34	-4.03817	0.418232	-9.65535	4.66571e-22	2.07365e-19	Colonized vs. Non-colonized Wounds	Healed Wounds	7
HRC	744.093	-5.72718	0.593689	-9.64678	5.07253e-22	2.19353e-19	Colonized vs. Non-colonized Wounds	Healed Wounds	7
MYL2	1704.17	-7.60932	0.795139	-9.5698	1.07111e-21	4.50994e-19	Colonized vs. Non-colonized Wounds	Healed Wounds	7
AKAP6	1349.32	-4.95822	0.521306	-9.51115	1.88566e-21	7.54265e-19	Colonized vs. Non-colonized Wounds	Healed Wounds	7
MYOZ1	550.222	-5.77471	0.607057	-9.51262	1.85917e-21	7.54265e-19	Colonized vs. Non-colonized Wounds	Healed Wounds	7
GPR128	177.277	9.01473	0.959573	9.39453	5.7476e-21	2.24297e-18	Colonized vs. Non-colonized Wounds	Healed Wounds	7
PPP1R27	506.674	-6.33386	0.676157	-9.36745	7.43061e-21	2.83071e-18	Colonized vs. Non-colonized Wounds	Healed Wounds	7
MB	923.672	-5.09025	0.543887	-9.35901	8.04891e-21	2.99494e-18	Colonized vs. Non-colonized Wounds	Healed Wounds	7
HSPB3	646.626	-7.91066	0.847375	-9.33549	1.00526e-20	3.6555e-18	Colonized vs. Non-colonized Wounds	Healed Wounds	7
LRRC39	491.339	-4.80821	0.51736	-9.29374	1.4896e-20	5.29637e-18	Colonized vs. Non-colonized Wounds	Healed Wounds	7
ENO3	2686.55	-6.08432	0.655778	-9.27802	1.72654e-20	6.00536e-18	Colonized vs. Non-colonized Wounds	Healed Wounds	7
AL832378	591.094	-6.33367	0.684306	-9.25562	2.12995e-20	7.09992e-18	Colonized vs. Non-colonized Wounds	Healed Wounds	7
TRIM72	430.493	-6.55686	0.70842	-9.25562	2.12998e-20	7.09992e-18	Colonized vs. Non-colonized Wounds	Healed Wounds	7
PDLIM3	4161.44	-4.19888	0.454179	-9.24497	2.353e-20	7.68326e-18	Colonized vs. Non-colonized Wounds	Healed Wounds	7
CHRNA1	2855.73	-9.18389	1.00212	-9.16448	4.97868e-20	1.58573e-17	Colonized vs. Non-colonized Wounds	Healed Wounds	7
TRDN	1602.61	-5.67693	0.619559	-9.16285	5.05452e-20	1.58573e-17	Colonized vs. Non-colonized Wounds	Healed Wounds	7
TCAP	590.377	-5.31325	0.588989	-9.02096	1.86444e-19	5.73675e-17	Colonized vs. Non-colonized Wounds	Healed Wounds	7
EEF1A2	1019.68	-5.07584	0.563938	-9.0007	2.24283e-19	6.77081e-17	Colonized vs. Non-colonized Wounds	Healed Wounds	7
LMOD3	1014.21	-6.77121	0.753862	-8.98203	2.65817e-19	7.87606e-17	Colonized vs. Non-colonized Wounds	Healed Wounds	7
FLNC	10765	-3.81599	0.428548	-8.90447	5.36427e-19	1.56051e-16	Colonized vs. Non-colonized Wounds	Healed Wounds	7
FHL1	5800.54	-4.03303	0.453775	-8.88773	6.23684e-19	1.78195e-16	Colonized vs. Non-colonized Wounds	Healed Wounds	7
MYF6	360.119	-6.06894	0.684038	-8.87222	7.17024e-19	2.0127e-16	Colonized vs. Non-colonized Wounds	Healed Wounds	7
MYH8	7729.27	-10.9238	1.23554	-8.84135	9.45657e-19	2.56449e-16	Colonized vs. Non-colonized Wounds	Healed Wounds	7
RYR1	3698.93	-5.14328	0.581678	-8.84214	9.39052e-19	2.56449e-16	Colonized vs. Non-colonized Wounds	Healed Wounds	7
MYLPF	5806.48	-9.16599	1.05785	-8.66476	4.52482e-18	1.20662e-15	Colonized vs. Non-colonized Wounds	Healed Wounds	7
SYNPO2L	752.801	-7.03424	0.814728	-8.63386	5.93151e-18	1.55581e-15	Colonized vs. Non-colonized Wounds	Healed Wounds	7
MYL1	6894.59	-9.08872	1.05385	-8.62429	6.44935e-18	1.66435e-15	Colonized vs. Non-colonized Wounds	Healed Wounds	7
PKIA	715.7	-3.85218	0.452781	-8.50781	1.77244e-17	4.50144e-15	Colonized vs. Non-colonized Wounds	Healed Wounds	7
KLHL31	853.199	-6.74015	0.803589	-8.38756	4.96345e-17	1.24086e-14	Colonized vs. Non-colonized Wounds	Healed Wounds	7
XIRP2	12210.6	-6.1853	0.746748	-8.28298	1.20133e-16	2.95711e-14	Colonized vs. Non-colonized Wounds	Healed Wounds	7
MYOM2	637.965	-5.82893	0.706322	-8.25251	1.55101e-16	3.76004e-14	Colonized vs. Non-colonized Wounds	Healed Wounds	7
LDB3	800.447	-6.63134	0.809087	-8.19607	2.48369e-16	5.93119e-14	Colonized vs. Non-colonized Wounds	Healed Wounds	7
SYNPO2	10618.9	-3.8176	0.472287	-8.08321	6.30842e-16	1.48433e-13	Colonized vs. Non-colonized Wounds	Healed Wounds	7
CACNA1S	747.91	-8.13822	1.00976	-8.05955	7.65739e-16	1.75026e-13	Colonized vs. Non-colonized Wounds	Healed Wounds	7
KLHL40	400.198	-6.41975	0.79644	-8.06055	7.59496e-16	1.75026e-13	Colonized vs. Non-colonized Wounds	Healed Wounds	7
TNNC2	1965.37	-7.04915	0.876077	-8.04626	8.5363e-16	1.92367e-13	Colonized vs. Non-colonized Wounds	Healed Wounds	7
MYBPC1	3997.73	-5.0893	0.632671	-8.04414	8.68508e-16	1.93002e-13	Colonized vs. Non-colonized Wounds	Healed Wounds	7
MYOZ2	887.252	-8.38229	1.04406	-8.02859	9.86017e-16	2.16113e-13	Colonized vs. Non-colonized Wounds	Healed Wounds	7
THBS4	1055.29	-4.94632	0.618882	-7.99235	1.32391e-15	2.8625e-13	Colonized vs. Non-colonized Wounds	Healed Wounds	7
UNC45B	956.882	-6.40265	0.808653	-7.91767	2.42007e-15	5.16282e-13	Colonized vs. Non-colonized Wounds	Healed Wounds	7
PDK4	2787.05	-3.07723	0.388883	-7.91299	2.51276e-15	5.29001e-13	Colonized vs. Non-colonized Wounds	Healed Wounds	7
DUSP27	342.204	-7.00568	0.889911	-7.87234	3.48059e-15	7.23239e-13	Colonized vs. Non-colonized Wounds	Healed Wounds	7
RBM24	739.229	-5.70282	0.727954	-7.83404	4.72437e-15	9.69103e-13	Colonized vs. Non-colonized Wounds	Healed Wounds	7
CMYA5	5953.43	-5.30103	0.679322	-7.80341	6.02543e-15	1.22034e-12	Colonized vs. Non-colonized Wounds	Healed Wounds	7
TRIM54	637.486	-6.30975	0.80991	-7.79069	6.66456e-15	1.33291e-12	Colonized vs. Non-colonized Wounds	Healed Wounds	7
CACNB1	606.848	-3.95993	0.513463	-7.7122	1.23663e-14	2.41293e-12	Colonized vs. Non-colonized Wounds	Healed Wounds	7
LMO7	4284.05	-3.64806	0.472959	-7.71327	1.22636e-14	2.41293e-12	Colonized vs. Non-colonized Wounds	Healed Wounds	7
TNNT3	4545.82	-7.50983	0.981525	-7.65118	1.99136e-14	3.83876e-12	Colonized vs. Non-colonized Wounds	Healed Wounds	7
MYH3	18855.2	-8.09337	1.0653	-7.59725	3.02499e-14	5.76188e-12	Colonized vs. Non-colonized Wounds	Healed Wounds	7
NRAP	3527.7	-5.92217	0.78178	-7.57524	3.58463e-14	6.74754e-12	Colonized vs. Non-colonized Wounds	Healed Wounds	7
SRL	1098.56	-5.95303	0.790304	-7.53258	4.97479e-14	9.25542e-12	Colonized vs. Non-colonized Wounds	Healed Wounds	7
MYBPC2	1932.93	-6.41487	0.853253	-7.51813	5.55659e-14	1.0219e-11	Colonized vs. Non-colonized Wounds	Healed Wounds	7
MYOM1	904.733	-4.57013	0.617606	-7.39975	1.36443e-13	2.48079e-11	Colonized vs. Non-colonized Wounds	Healed Wounds	7
BEST3	337.906	-7.12485	0.963235	-7.39679	1.39512e-13	2.50808e-11	Colonized vs. Non-colonized Wounds	Healed Wounds	7
NCAM1	1857.92	-6.69833	0.910544	-7.3564	1.88938e-13	3.3589e-11	Colonized vs. Non-colonized Wounds	Healed Wounds	7
COBL	273.303	-6.04882	0.828687	-7.29927	2.89329e-13	5.0871e-11	Colonized vs. Non-colonized Wounds	Healed Wounds	7
AMPD1	254.344	-5.3976	0.742592	-7.26859	3.63272e-13	6.31777e-11	Colonized vs. Non-colonized Wounds	Healed Wounds	7
HFE2	429.249	-5.96904	0.822043	-7.26123	3.83595e-13	6.59948e-11	Colonized vs. Non-colonized Wounds	Healed Wounds	7
IP6K3	234.888	-6.86923	0.951377	-7.2203	5.18732e-13	8.82948e-11	Colonized vs. Non-colonized Wounds	Healed Wounds	7
CAP2	686.467	-4.94203	0.686216	-7.20185	5.94012e-13	1.00044e-10	Colonized vs. Non-colonized Wounds	Healed Wounds	7
CHRND	423.074	-7.27014	1.01508	-7.16212	7.9437e-13	1.32395e-10	Colonized vs. Non-colonized Wounds	Healed Wounds	7
TNNT2	1306.54	-7.01111	0.979559	-7.15742	8.22125e-13	1.35608e-10	Colonized vs. Non-colonized Wounds	Healed Wounds	7
PPP1R3A	352.768	-6.04581	0.846601	-7.14127	9.24713e-13	1.50974e-10	Colonized vs. Non-colonized Wounds	Healed Wounds	7
ATP1B4	236.498	-6.44075	0.905869	-7.11002	1.16024e-12	1.87514e-10	Colonized vs. Non-colonized Wounds	Healed Wounds	7
MYOM3	804.676	-5.35867	0.755261	-7.09512	1.29243e-12	2.06789e-10	Colonized vs. Non-colonized Wounds	Healed Wounds	7
ATP1A2	954.486	-7.01668	0.992025	-7.07309	1.51519e-12	2.4003e-10	Colonized vs. Non-colonized Wounds	Healed Wounds	7
SCN4A	470.511	-6.00453	0.850924	-7.05648	1.70769e-12	2.67873e-10	Colonized vs. Non-colonized Wounds	Healed Wounds	7
ADCY2	183.607	-5.42041	0.772607	-7.01574	2.28741e-12	3.55327e-10	Colonized vs. Non-colonized Wounds	Healed Wounds	7
ALPK3	1192.38	-3.18683	0.455169	-7.00142	2.5338e-12	3.89815e-10	Colonized vs. Non-colonized Wounds	Healed Wounds	7
TSPAN7	595.08	-3.13529	0.460607	-6.80687	9.97417e-12	1.51987e-09	Colonized vs. Non-colonized Wounds	Healed Wounds	7
CKMT2	494.892	-5.20028	0.776983	-6.69291	2.18782e-11	3.30238e-09	Colonized vs. Non-colonized Wounds	Healed Wounds	7
BIN1	2345.31	-3.03808	0.456549	-6.65444	2.84384e-11	4.25247e-09	Colonized vs. Non-colonized Wounds	Healed Wounds	7
FAM47E-STBD1	175.457	-4.36433	0.662342	-6.58924	4.42081e-11	6.54936e-09	Colonized vs. Non-colonized Wounds	Healed Wounds	7
SMYD1	797.083	-8.89807	1.35208	-6.58104	4.67157e-11	6.85735e-09	Colonized vs. Non-colonized Wounds	Healed Wounds	7
USP2	151.912	-4.64008	0.709531	-6.53965	6.16648e-11	8.96942e-09	Colonized vs. Non-colonized Wounds	Healed Wounds	7
C10orf71	221.027	-6.57309	1.02293	-6.42573	1.31236e-10	1.89169e-08	Colonized vs. Non-colonized Wounds	Healed Wounds	7
POPDC3	215.092	-3.93682	0.617498	-6.37543	1.82445e-10	2.60636e-08	Colonized vs. Non-colonized Wounds	Healed Wounds	7
SH3BGR	180.061	-4.8914	0.770209	-6.35074	2.14285e-10	3.03412e-08	Colonized vs. Non-colonized Wounds	Healed Wounds	7
COX6A2	211.181	-7.26887	1.14988	-6.32139	2.59218e-10	3.63814e-08	Colonized vs. Non-colonized Wounds	Healed Wounds	7
PPP1R3C	455.17	-3.4955	0.555665	-6.29066	3.16127e-10	4.39829e-08	Colonized vs. Non-colonized Wounds	Healed Wounds	7
ANO5	317.718	-3.96531	0.631701	-6.27719	3.44748e-10	4.75514e-08	Colonized vs. Non-colonized Wounds	Healed Wounds	7
SRPK3	342.821	-6.41924	1.02648	-6.25367	4.00916e-10	5.48262e-08	Colonized vs. Non-colonized Wounds	Healed Wounds	7
FAM21B	201.889	4.20399	0.673371	6.2432	4.28721e-10	5.81316e-08	Colonized vs. Non-colonized Wounds	Healed Wounds	7
NEXN	1559.63	-3.56442	0.571396	-6.2381	4.4293e-10	5.95536e-08	Colonized vs. Non-colonized Wounds	Healed Wounds	7
CDH15	380.917	-6.81607	1.0986	-6.20432	5.49355e-10	7.32473e-08	Colonized vs. Non-colonized Wounds	Healed Wounds	7
SGCA	255.354	-4.51226	0.727981	-6.19831	5.70718e-10	7.54668e-08	Colonized vs. Non-colonized Wounds	Healed Wounds	7
HHATL	150.158	-6.15702	0.994683	-6.18994	6.01886e-10	7.89359e-08	Colonized vs. Non-colonized Wounds	Healed Wounds	7
MYH14	226.171	-5.43784	0.879915	-6.17996	6.41177e-10	8.34051e-08	Colonized vs. Non-colonized Wounds	Healed Wounds	7
ANKRD23	703.447	-5.24534	0.851355	-6.16117	7.22091e-10	9.31731e-08	Colonized vs. Non-colonized Wounds	Healed Wounds	7
JPH2	290.192	-3.55284	0.582362	-6.10074	1.05582e-09	1.35144e-07	Colonized vs. Non-colonized Wounds	Healed Wounds	7
CHRNG	540.645	-6.29422	1.03292	-6.09363	1.10379e-09	1.40164e-07	Colonized vs. Non-colonized Wounds	Healed Wounds	7
CLIC5	204.968	-3.82058	0.629574	-6.06852	1.29091e-09	1.62635e-07	Colonized vs. Non-colonized Wounds	Healed Wounds	7
SYPL2	389.181	-5.47887	0.905108	-6.05327	1.41931e-09	1.77413e-07	Colonized vs. Non-colonized Wounds	Healed Wounds	7
DMBT1	1052.12	-8.77644	1.45259	-6.04192	1.52288e-09	1.88885e-07	Colonized vs. Non-colonized Wounds	Healed Wounds	7
LIMCH1	1387.78	-3.46502	0.574122	-6.03534	1.58629e-09	1.95236e-07	Colonized vs. Non-colonized Wounds	Healed Wounds	7
ARPP21	563.619	-9.92245	1.65221	-6.00556	1.90667e-09	2.32876e-07	Colonized vs. Non-colonized Wounds	Healed Wounds	7
LRRC2	188.446	-4.54875	0.757998	-6.00101	1.961e-09	2.37697e-07	Colonized vs. Non-colonized Wounds	Healed Wounds	7
MUSTN1	843.242	-5.39475	0.903873	-5.96848	2.39476e-09	2.88092e-07	Colonized vs. Non-colonized Wounds	Healed Wounds	7
CXCR4	2352.49	2.45931	0.41267	5.9595	2.53017e-09	3.0211e-07	Colonized vs. Non-colonized Wounds	Healed Wounds	7
CADM2	666.221	-8.38976	1.40808	-5.95828	2.54909e-09	3.02115e-07	Colonized vs. Non-colonized Wounds	Healed Wounds	7
SLC25A4	506.463	-3.60748	0.60598	-5.95313	2.6306e-09	3.09482e-07	Colonized vs. Non-colonized Wounds	Healed Wounds	7
NDRG2	424.142	-3.88724	0.657668	-5.91064	3.40774e-09	3.97985e-07	Colonized vs. Non-colonized Wounds	Healed Wounds	7
SCN5A	527.5	-6.793	1.15128	-5.90036	3.62705e-09	4.20527e-07	Colonized vs. Non-colonized Wounds	Healed Wounds	7
TMOD4	251.565	-4.12224	0.698975	-5.89755	3.68936e-09	4.24675e-07	Colonized vs. Non-colonized Wounds	Healed Wounds	7
CACNG1	161.318	-4.19309	0.711571	-5.89273	3.79871e-09	4.34138e-07	Colonized vs. Non-colonized Wounds	Healed Wounds	7
FREM2	528.239	-6.0292	1.02506	-5.8818	4.0584e-09	4.60527e-07	Colonized vs. Non-colonized Wounds	Healed Wounds	7
TRIM63	309.534	-4.93726	0.839662	-5.88006	4.10119e-09	4.62106e-07	Colonized vs. Non-colonized Wounds	Healed Wounds	7
SIX4	475.574	-2.69837	0.460159	-5.864	4.51843e-09	5.05559e-07	Colonized vs. Non-colonized Wounds	Healed Wounds	7
TRIM55	302.787	-7.44547	1.27183	-5.85414	4.79482e-09	5.32758e-07	Colonized vs. Non-colonized Wounds	Healed Wounds	7
AKR1C2	213.841	-2.98414	0.511982	-5.82861	5.58899e-09	6.08326e-07	Colonized vs. Non-colonized Wounds	Healed Wounds	7
GFRA1	155.455	-4.85272	0.832451	-5.82943	5.56159e-09	6.08326e-07	Colonized vs. Non-colonized Wounds	Healed Wounds	7
JPH1	319.683	-5.62264	0.96464	-5.82874	5.58467e-09	6.08326e-07	Colonized vs. Non-colonized Wounds	Healed Wounds	7
GPD1	159.827	-5.01531	0.864263	-5.80299	6.51416e-09	7.04233e-07	Colonized vs. Non-colonized Wounds	Healed Wounds	7
TNNI2	879.882	-5.21047	0.898125	-5.8015	6.57246e-09	7.05767e-07	Colonized vs. Non-colonized Wounds	Healed Wounds	7
TXLNB	773.756	-4.8494	0.837586	-5.78974	7.04957e-09	7.51954e-07	Colonized vs. Non-colonized Wounds	Healed Wounds	7
CYP2J2	192.868	-4.57591	0.792348	-5.77512	7.68982e-09	8.14816e-07	Colonized vs. Non-colonized Wounds	Healed Wounds	7
AK123298	140.789	-6.71856	1.16634	-5.7604	8.39161e-09	8.83328e-07	Colonized vs. Non-colonized Wounds	Healed Wounds	7
LOC653513	978.238	-2.5042	0.435253	-5.75345	8.7442e-09	9.14426e-07	Colonized vs. Non-colonized Wounds	Healed Wounds	7
WIPF3	239.201	-6.20016	1.08355	-5.72208	1.05226e-08	1.09326e-06	Colonized vs. Non-colonized Wounds	Healed Wounds	7
DUSP13	107.065	-6.68107	1.17616	-5.68041	1.34371e-08	1.38705e-06	Colonized vs. Non-colonized Wounds	Healed Wounds	7
EGF	167.241	-3.78658	0.667298	-5.67449	1.39099e-08	1.42665e-06	Colonized vs. Non-colonized Wounds	Healed Wounds	7
CAV3	281.495	-8.64448	1.53021	-5.6492	1.61198e-08	1.64279e-06	Colonized vs. Non-colonized Wounds	Healed Wounds	7
TMEM38A	235.14	-5.87242	1.04112	-5.64048	1.69576e-08	1.71722e-06	Colonized vs. Non-colonized Wounds	Healed Wounds	7
ALDH1A1	1164.85	-4.25727	0.755032	-5.63853	1.7151e-08	1.72589e-06	Colonized vs. Non-colonized Wounds	Healed Wounds	7
CCDC141	624.65	-4.62524	0.826442	-5.59658	2.18626e-08	2.18626e-06	Colonized vs. Non-colonized Wounds	Healed Wounds	7
EYA4	200.217	-4.30681	0.771025	-5.58582	2.32596e-08	2.31151e-06	Colonized vs. Non-colonized Wounds	Healed Wounds	7
CYB5R1	1420.47	-2.5048	0.457717	-5.47237	4.44051e-08	4.38569e-06	Colonized vs. Non-colonized Wounds	Healed Wounds	7
P2RX5	148.948	-3.63963	0.665414	-5.46972	4.50739e-08	4.42443e-06	Colonized vs. Non-colonized Wounds	Healed Wounds	7
ANK3	505.699	-4.53462	0.829508	-5.46664	4.58657e-08	4.4747e-06	Colonized vs. Non-colonized Wounds	Healed Wounds	7
SGCG	128.889	-4.96918	0.9097	-5.46244	4.69631e-08	4.554e-06	Colonized vs. Non-colonized Wounds	Healed Wounds	7
COL4A3	142.579	-4.41674	0.810598	-5.44875	5.07261e-08	4.87284e-06	Colonized vs. Non-colonized Wounds	Healed Wounds	7
TMEM233	104.267	-4.09641	0.751873	-5.44828	5.08603e-08	4.87284e-06	Colonized vs. Non-colonized Wounds	Healed Wounds	7
CAMK2B	110.151	-6.33923	1.1731	-5.40384	6.52274e-08	6.17537e-06	Colonized vs. Non-colonized Wounds	Healed Wounds	7
DTNA	769.365	-3.124	0.578036	-5.40451	6.49867e-08	6.17537e-06	Colonized vs. Non-colonized Wounds	Healed Wounds	7
KLHL30	170.075	-3.56687	0.663203	-5.37825	7.52139e-08	7.07896e-06	Colonized vs. Non-colonized Wounds	Healed Wounds	7
RAPSN	258.32	-5.63572	1.05325	-5.35081	8.75591e-08	8.19266e-06	Colonized vs. Non-colonized Wounds	Healed Wounds	7
CLSTN2	213.884	-6.07165	1.1352	-5.34854	8.86678e-08	8.24817e-06	Colonized vs. Non-colonized Wounds	Healed Wounds	7
SLC8A3	195.135	-4.76302	0.892718	-5.33541	9.53278e-08	8.76653e-06	Colonized vs. Non-colonized Wounds	Healed Wounds	7
TMOD1	597.097	-2.42636	0.454766	-5.3354	9.5336e-08	8.76653e-06	Colonized vs. Non-colonized Wounds	Healed Wounds	7
MYH2	3804.8	-5.65737	1.06255	-5.32435	1.01317e-07	9.2633e-06	Colonized vs. Non-colonized Wounds	Healed Wounds	7
PTGDS	213.551	-5.99851	1.1292	-5.31218	1.08322e-07	9.84744e-06	Colonized vs. Non-colonized Wounds	Healed Wounds	7
RBFOX1	266.451	-8.66582	1.63416	-5.3029	1.13975e-07	1.03028e-05	Colonized vs. Non-colonized Wounds	Healed Wounds	7
CHRNB1	312.86	-3.94715	0.744696	-5.30035	1.15578e-07	1.0389e-05	Colonized vs. Non-colonized Wounds	Healed Wounds	7
SORBS1	822.683	-3.02877	0.572667	-5.28888	1.2307e-07	1.10007e-05	Colonized vs. Non-colonized Wounds	Healed Wounds	7
PRKAG3	227.235	-5.9499	1.12857	-5.27206	1.34898e-07	1.19909e-05	Colonized vs. Non-colonized Wounds	Healed Wounds	7
MYH1	2391.57	-5.2493	0.996534	-5.26756	1.38247e-07	1.22207e-05	Colonized vs. Non-colonized Wounds	Healed Wounds	7
AGBL1	84.0535	-5.45848	1.03936	-5.25176	1.50653e-07	1.32443e-05	Colonized vs. Non-colonized Wounds	Healed Wounds	7
LOC100507537	291.432	-5.29004	1.0118	-5.22837	1.71012e-07	1.49519e-05	Colonized vs. Non-colonized Wounds	Healed Wounds	7
MLIP	171.395	-5.35627	1.02847	-5.20801	1.90874e-07	1.65977e-05	Colonized vs. Non-colonized Wounds	Healed Wounds	7
REEP1	395.645	-4.38389	0.842361	-5.20429	1.94742e-07	1.68426e-05	Colonized vs. Non-colonized Wounds	Healed Wounds	7
TMEM110-MUSTN1	434.981	-11.7646	2.26398	-5.19645	2.03133e-07	1.74738e-05	Colonized vs. Non-colonized Wounds	Healed Wounds	7
PKP1	148.974	-6.75639	1.3022	-5.18845	2.12047e-07	1.81431e-05	Colonized vs. Non-colonized Wounds	Healed Wounds	7
OBSCN	2240.12	-3.34402	0.646837	-5.16981	2.34336e-07	1.99434e-05	Colonized vs. Non-colonized Wounds	Healed Wounds	7
RAMP1	76.9223	-4.50062	0.871738	-5.16282	2.43261e-07	2.05935e-05	Colonized vs. Non-colonized Wounds	Healed Wounds	7
PCA3	188.915	-3.13696	0.609504	-5.14674	2.65052e-07	2.23202e-05	Colonized vs. Non-colonized Wounds	Healed Wounds	7
PPP1R9A	209.173	-5.61958	1.09451	-5.13434	2.83139e-07	2.37184e-05	Colonized vs. Non-colonized Wounds	Healed Wounds	7
MUSK	257.154	-8.47686	1.65178	-5.13195	2.86763e-07	2.38969e-05	Colonized vs. Non-colonized Wounds	Healed Wounds	7
DQ571357	106.791	-3.37709	0.659668	-5.11938	3.06544e-07	2.5413e-05	Colonized vs. Non-colonized Wounds	Healed Wounds	7
RELN	90.9144	-5.08857	0.997043	-5.10366	3.3315e-07	2.74763e-05	Colonized vs. Non-colonized Wounds	Healed Wounds	7
MYL6B	3871.6	-4.17912	0.819811	-5.09767	3.43864e-07	2.82145e-05	Colonized vs. Non-colonized Wounds	Healed Wounds	7
SGCD	2168.69	-2.6828	0.527574	-5.08517	3.67301e-07	2.99838e-05	Colonized vs. Non-colonized Wounds	Healed Wounds	7
DCLK1	5058.75	-4.2359	0.837658	-5.05684	4.2627e-07	3.46209e-05	Colonized vs. Non-colonized Wounds	Healed Wounds	7
ITGA7	1710.82	-3.41204	0.67677	-5.04166	4.61516e-07	3.72942e-05	Colonized vs. Non-colonized Wounds	Healed Wounds	7
CSDC2	150.685	-6.82163	1.3621	-5.00817	5.49493e-07	4.39595e-05	Colonized vs. Non-colonized Wounds	Healed Wounds	7
MYF5	155.667	-6.27861	1.25356	-5.00863	5.48196e-07	4.39595e-05	Colonized vs. Non-colonized Wounds	Healed Wounds	7
ASPN	2724.02	-2.83099	0.566789	-4.99479	5.89008e-07	4.68862e-05	Colonized vs. Non-colonized Wounds	Healed Wounds	7
CKB	639.441	-5.13789	1.02976	-4.98939	6.05696e-07	4.79759e-05	Colonized vs. Non-colonized Wounds	Healed Wounds	7
LRRN1	513.66	-5.36668	1.07765	-4.97997	6.3593e-07	5.01226e-05	Colonized vs. Non-colonized Wounds	Healed Wounds	7
PRKAA2	581.73	-3.5198	0.707119	-4.97766	6.43591e-07	5.04777e-05	Colonized vs. Non-colonized Wounds	Healed Wounds	7
ATP2A1	750.579	-6.18995	1.24467	-4.97315	6.58749e-07	5.14146e-05	Colonized vs. Non-colonized Wounds	Healed Wounds	7
FITM1	188.042	-7.13337	1.43824	-4.9598	7.05667e-07	5.48091e-05	Colonized vs. Non-colonized Wounds	Healed Wounds	7
S100A1	229.033	-4.18505	0.845425	-4.95023	7.41264e-07	5.72958e-05	Colonized vs. Non-colonized Wounds	Healed Wounds	7
SIX1	326.884	-3.10663	0.62832	-4.94434	7.64029e-07	5.87714e-05	Colonized vs. Non-colonized Wounds	Healed Wounds	7
GPC1	810.986	-2.69066	0.544641	-4.94024	7.80252e-07	5.97322e-05	Colonized vs. Non-colonized Wounds	Healed Wounds	7
JSRP1	119.916	-5.89443	1.19425	-4.93567	7.98767e-07	6.08585e-05	Colonized vs. Non-colonized Wounds	Healed Wounds	7
COL19A1	342.713	-6.06126	1.23279	-4.91672	8.80068e-07	6.64202e-05	Colonized vs. Non-colonized Wounds	Healed Wounds	7
DKFZp434A128	181.565	-8.0934	1.64608	-4.91676	8.79884e-07	6.64202e-05	Colonized vs. Non-colonized Wounds	Healed Wounds	7
CARNS1	203.87	-4.88326	0.993848	-4.91349	8.94709e-07	6.72082e-05	Colonized vs. Non-colonized Wounds	Healed Wounds	7
ERBB3	339.049	-8.72513	1.77693	-4.91021	9.09772e-07	6.80204e-05	Colonized vs. Non-colonized Wounds	Healed Wounds	7
STON2	1211.94	-3.08093	0.628534	-4.90177	9.49774e-07	7.06809e-05	Colonized vs. Non-colonized Wounds	Healed Wounds	7
SERPINF1	7476.18	-2.20733	0.450664	-4.89795	9.68437e-07	7.17361e-05	Colonized vs. Non-colonized Wounds	Healed Wounds	7
KCNN3	775.791	-3.25228	0.66589	-4.88411	1.03897e-06	7.66061e-05	Colonized vs. Non-colonized Wounds	Healed Wounds	7
RPL3L	108.802	-6.34596	1.29966	-4.88277	1.04604e-06	7.67739e-05	Colonized vs. Non-colonized Wounds	Healed Wounds	7
GPC4	341.304	-2.7519	0.564126	-4.87817	1.07075e-06	7.82284e-05	Colonized vs. Non-colonized Wounds	Healed Wounds	7
NMRK2	126.142	-7.49012	1.54233	-4.85635	1.19568e-06	8.69588e-05	Colonized vs. Non-colonized Wounds	Healed Wounds	7
PPP1R1A	82.2867	-3.92313	0.81083	-4.83841	1.30883e-06	9.47569e-05	Colonized vs. Non-colonized Wounds	Healed Wounds	7
FMO2	299.214	-6.71386	1.38867	-4.83475	1.33312e-06	9.60811e-05	Colonized vs. Non-colonized Wounds	Healed Wounds	7
COL11A1	1261.92	-2.32995	0.483469	-4.81924	1.44108e-06	0.000103396	Colonized vs. Non-colonized Wounds	Healed Wounds	7
HES6	121.634	-3.93579	0.819917	-4.80023	1.58483e-06	0.000113202	Colonized vs. Non-colonized Wounds	Healed Wounds	7
KCNQ4	140.19	-6.69731	1.39706	-4.79388	1.63588e-06	0.00011633	Colonized vs. Non-colonized Wounds	Healed Wounds	7
BVES	583.201	-2.51471	0.524956	-4.79032	1.66513e-06	0.000117886	Colonized vs. Non-colonized Wounds	Healed Wounds	7
ACTN3	300.391	-11.2928	2.35929	-4.78653	1.69687e-06	0.000119513	Colonized vs. Non-colonized Wounds	Healed Wounds	7
CTNNA3	104.165	-4.42053	0.923675	-4.7858	1.70306e-06	0.000119513	Colonized vs. Non-colonized Wounds	Healed Wounds	7
DMD	2506.96	-4.3565	0.91058	-4.78431	1.71572e-06	0.000119875	Colonized vs. Non-colonized Wounds	Healed Wounds	7
LOC339047	108.028	-3.60932	0.757568	-4.76435	1.89464e-06	0.000131801	Colonized vs. Non-colonized Wounds	Healed Wounds	7
FBXO32	1668.47	-2.38671	0.51261	-4.65599	3.22422e-06	0.00022236	Colonized vs. Non-colonized Wounds	Healed Wounds	7
mir-133b	754.906	-3.32946	0.71502	-4.65647	3.21684e-06	0.00022236	Colonized vs. Non-colonized Wounds	Healed Wounds	7
KCNB1	64.9653	-5.01533	1.07771	-4.6537	3.26024e-06	0.000223879	Colonized vs. Non-colonized Wounds	Healed Wounds	7
FAM21A	786.181	-1.97846	0.425336	-4.65152	3.29501e-06	0.0002253	Colonized vs. Non-colonized Wounds	Healed Wounds	7
ITGB6	244.792	-6.40289	1.37924	-4.64232	3.44514e-06	0.00023443	Colonized vs. Non-colonized Wounds	Healed Wounds	7
USP13	1393.39	-2.01951	0.435093	-4.64156	3.45784e-06	0.00023443	Colonized vs. Non-colonized Wounds	Healed Wounds	7
SHISA4	318.257	-2.59682	0.560132	-4.63609	3.55068e-06	0.000239708	Colonized vs. Non-colonized Wounds	Healed Wounds	7
SIM1	135.032	-7.59949	1.63997	-4.63393	3.58786e-06	0.000241201	Colonized vs. Non-colonized Wounds	Healed Wounds	7
MEF2C	6145.52	-2.72193	0.587994	-4.62917	3.67132e-06	0.000245779	Colonized vs. Non-colonized Wounds	Healed Wounds	7
FER1L6	90.9945	-4.49661	0.973606	-4.61851	3.86497e-06	0.000257665	Colonized vs. Non-colonized Wounds	Healed Wounds	7
TMEM38B	682.176	-2.28116	0.494403	-4.61398	3.95035e-06	0.000262264	Colonized vs. Non-colonized Wounds	Healed Wounds	7
SOHLH2	172.069	-8.01522	1.73762	-4.61274	3.97388e-06	0.000262736	Colonized vs. Non-colonized Wounds	Healed Wounds	7
SLITRK4	209.311	-2.50644	0.545225	-4.59707	4.28474e-06	0.000282123	Colonized vs. Non-colonized Wounds	Healed Wounds	7
SHD	205.892	-8.27447	1.80401	-4.5867	4.50307e-06	0.000295283	Colonized vs. Non-colonized Wounds	Healed Wounds	7
FABP4	796.136	-2.24484	0.489637	-4.5847	4.54631e-06	0.000296902	Colonized vs. Non-colonized Wounds	Healed Wounds	7
GPSM2	990.407	-2.00371	0.437737	-4.57744	4.70698e-06	0.000306145	Colonized vs. Non-colonized Wounds	Healed Wounds	7
TMEM8C	204.56	-10.6967	2.34697	-4.55765	5.17288e-06	0.000335085	Colonized vs. Non-colonized Wounds	Healed Wounds	7
WISP2	1012.89	-2.84011	0.625696	-4.53911	5.64908e-06	0.000364457	Colonized vs. Non-colonized Wounds	Healed Wounds	7
HSPB2	290.632	-2.68865	0.595479	-4.51511	6.32836e-06	0.000406641	Colonized vs. Non-colonized Wounds	Healed Wounds	7
CCDC88B	192.847	2.25682	0.500662	4.50768	6.5541e-06	0.000419463	Colonized vs. Non-colonized Wounds	Healed Wounds	7
KBTBD12	114.64	-4.43992	0.986504	-4.50066	6.77424e-06	0.000431824	Colonized vs. Non-colonized Wounds	Healed Wounds	7
DUSP26	106.361	-9.76103	2.17089	-4.49633	6.91376e-06	0.000437414	Colonized vs. Non-colonized Wounds	Healed Wounds	7
SHISA2	234.599	-3.6726	0.816816	-4.49624	6.91661e-06	0.000437414	Colonized vs. Non-colonized Wounds	Healed Wounds	7
ATRNL1	81.6086	-4.30438	0.957667	-4.49466	6.96827e-06	0.000438946	Colonized vs. Non-colonized Wounds	Healed Wounds	7
MROH7	129.167	-4.59549	1.02339	-4.49045	7.10723e-06	0.000445944	Colonized vs. Non-colonized Wounds	Healed Wounds	7
RNU12	163.014	-2.45174	0.546122	-4.48936	7.14371e-06	0.000446482	Colonized vs. Non-colonized Wounds	Healed Wounds	7
MYOD1	120.733	-7.50095	1.67553	-4.47675	7.57866e-06	0.000471823	Colonized vs. Non-colonized Wounds	Healed Wounds	7
COL4A4	179.861	-2.3571	0.527298	-4.47016	7.81621e-06	0.000484726	Colonized vs. Non-colonized Wounds	Healed Wounds	7
FMO3	95.8117	-5.33315	1.19583	-4.45978	8.20455e-06	0.000506845	Colonized vs. Non-colonized Wounds	Healed Wounds	7
L1CAM	206.995	-4.84313	1.08676	-4.45648	8.33167e-06	0.000512718	Colonized vs. Non-colonized Wounds	Healed Wounds	7
EGR3	401.051	2.25664	0.506683	4.45375	8.43848e-06	0.000517302	Colonized vs. Non-colonized Wounds	Healed Wounds	7
KRT80	165.081	-4.3459	0.976818	-4.44904	8.62558e-06	0.000526753	Colonized vs. Non-colonized Wounds	Healed Wounds	7
BCAS1	128.378	-7.5778	1.70492	-4.44466	8.80316e-06	0.000534892	Colonized vs. Non-colonized Wounds	Healed Wounds	7
MYL5	622.501	-4.60744	1.03675	-4.44411	8.82571e-06	0.000534892	Colonized vs. Non-colonized Wounds	Healed Wounds	7
PODN	299.085	-2.30656	0.519209	-4.44245	8.89409e-06	0.000537002	Colonized vs. Non-colonized Wounds	Healed Wounds	7
SORT1	1764.3	-2.04212	0.460791	-4.43177	9.34611e-06	0.000562172	Colonized vs. Non-colonized Wounds	Healed Wounds	7
AK026736	195.095	-8.19538	1.8572	-4.41277	1.02058e-05	0.000611584	Colonized vs. Non-colonized Wounds	Healed Wounds	7
CLTCL1	413.538	-2.55776	0.586144	-4.36371	1.27875e-05	0.000761403	Colonized vs. Non-colonized Wounds	Healed Wounds	7
LOC729737	281.16	2.89437	0.663434	4.36271	1.28459e-05	0.000761403	Colonized vs. Non-colonized Wounds	Healed Wounds	7
MYH6	156.942	-9.94467	2.27949	-4.36267	1.28487e-05	0.000761403	Colonized vs. Non-colonized Wounds	Healed Wounds	7
SLC24A2	112.55	-4.80306	1.10147	-4.36058	1.2972e-05	0.000765877	Colonized vs. Non-colonized Wounds	Healed Wounds	7
LINC00948	157.501	-7.68633	1.76379	-4.35786	1.31341e-05	0.000772597	Colonized vs. Non-colonized Wounds	Healed Wounds	7
AX747977	135.282	-10.113	2.32288	-4.35366	1.33884e-05	0.000784671	Colonized vs. Non-colonized Wounds	Healed Wounds	7
P2RX6	88.7549	-5.8825	1.35625	-4.33733	1.44226e-05	0.000842199	Colonized vs. Non-colonized Wounds	Healed Wounds	7
DENND2C	256.487	-2.93661	0.678123	-4.3305	1.48773e-05	0.000865591	Colonized vs. Non-colonized Wounds	Healed Wounds	7
PI3	77.671	5.80801	1.34194	4.32808	1.50413e-05	0.000871962	Colonized vs. Non-colonized Wounds	Healed Wounds	7
TMEM40	27.2093	4.915	1.13591	4.32694	1.51193e-05	0.000873315	Colonized vs. Non-colonized Wounds	Healed Wounds	7
ASB2	132.387	-3.40902	0.791395	-4.30761	1.65028e-05	0.000949799	Colonized vs. Non-colonized Wounds	Healed Wounds	7
VGLL2	82.4362	-9.49172	2.20492	-4.30479	1.67144e-05	0.000958531	Colonized vs. Non-colonized Wounds	Healed Wounds	7
HSPB6	151.418	-2.904	0.676987	-4.28959	1.79001e-05	0.00102287	Colonized vs. Non-colonized Wounds	Healed Wounds	7
PAX7	233.518	-8.49519	1.9827	-4.28465	1.83025e-05	0.00104213	Colonized vs. Non-colonized Wounds	Healed Wounds	7
AX748340	121.059	-4.68366	1.09495	-4.27749	1.89011e-05	0.00106868	Colonized vs. Non-colonized Wounds	Healed Wounds	7
H19	6667.26	-1.70763	0.399214	-4.27748	1.89022e-05	0.00106868	Colonized vs. Non-colonized Wounds	Healed Wounds	7
PGAM2	185.489	-3.91197	0.915955	-4.27093	1.94663e-05	0.00109669	Colonized vs. Non-colonized Wounds	Healed Wounds	7
AK311497	617.103	-1.91142	0.448086	-4.26575	1.99231e-05	0.00111849	Colonized vs. Non-colonized Wounds	Healed Wounds	7
FAM189A2	54.0628	-4.35513	1.02209	-4.26098	2.03531e-05	0.00113864	Colonized vs. Non-colonized Wounds	Healed Wounds	7
GPC3	58.0556	-5.41739	1.27264	-4.2568	2.07371e-05	0.00115607	Colonized vs. Non-colonized Wounds	Healed Wounds	7
RGS5	950.758	-1.943	0.456556	-4.25577	2.08333e-05	0.0011574	Colonized vs. Non-colonized Wounds	Healed Wounds	7
FAM134B	753.104	-2.37118	0.558121	-4.2485	2.15206e-05	0.00119145	Colonized vs. Non-colonized Wounds	Healed Wounds	7
TENM1	269.142	-4.11522	0.970607	-4.23984	2.2368e-05	0.0012341	Colonized vs. Non-colonized Wounds	Healed Wounds	7
CECR2	151.441	-4.30991	1.01708	-4.23754	2.25982e-05	0.00124251	Colonized vs. Non-colonized Wounds	Healed Wounds	7
KLF5	282.092	-2.60506	0.615372	-4.23332	2.30267e-05	0.00126173	Colonized vs. Non-colonized Wounds	Healed Wounds	7
ACHE	75.7298	-5.23827	1.24026	-4.22352	2.4052e-05	0.00131342	Colonized vs. Non-colonized Wounds	Healed Wounds	7
HS6ST2	194.779	-4.01511	0.951572	-4.21945	2.44895e-05	0.00133008	Colonized vs. Non-colonized Wounds	Healed Wounds	7
TPM2	8541.69	-2.16248	0.512541	-4.21914	2.45233e-05	0.00133008	Colonized vs. Non-colonized Wounds	Healed Wounds	7
HOXC10	73.6454	-9.23623	2.19257	-4.21251	2.52545e-05	0.00136511	Colonized vs. Non-colonized Wounds	Healed Wounds	7
TNFSF11	55.235	3.18738	0.757046	4.21028	2.55051e-05	0.00137401	Colonized vs. Non-colonized Wounds	Healed Wounds	7
DMPK	922.323	-2.61137	0.620666	-4.20738	2.58354e-05	0.00138713	Colonized vs. Non-colonized Wounds	Healed Wounds	7
COL6A5	53.867	-4.7216	1.12606	-4.19305	2.75234e-05	0.00147282	Colonized vs. Non-colonized Wounds	Healed Wounds	7
DLG2	254.437	-5.49753	1.3117	-4.19114	2.77555e-05	0.00147686	Colonized vs. Non-colonized Wounds	Healed Wounds	7
PTPLA	120.722	-3.30637	0.788937	-4.19091	2.77835e-05	0.00147686	Colonized vs. Non-colonized Wounds	Healed Wounds	7
IGJ	184.307	-2.4419	0.582777	-4.19011	2.7882e-05	0.00147719	Colonized vs. Non-colonized Wounds	Healed Wounds	7
EYA1	77.4312	-4.89382	1.16852	-4.18806	2.81345e-05	0.00148565	Colonized vs. Non-colonized Wounds	Healed Wounds	7
LRRC17	841.406	-3.77949	0.902651	-4.1871	2.82544e-05	0.00148708	Colonized vs. Non-colonized Wounds	Healed Wounds	7
BC041856	89.8693	-9.52041	2.2762	-4.18259	2.88209e-05	0.00151192	Colonized vs. Non-colonized Wounds	Healed Wounds	7
KCNH1	72.6389	-3.40278	0.813748	-4.18161	2.8945e-05	0.00151346	Colonized vs. Non-colonized Wounds	Healed Wounds	7
MUM1L1	46.9272	-4.68915	1.12169	-4.18045	2.90937e-05	0.00151629	Colonized vs. Non-colonized Wounds	Healed Wounds	7
CCDC39	162.313	-2.51465	0.601684	-4.17935	2.92346e-05	0.00151868	Colonized vs. Non-colonized Wounds	Healed Wounds	7
MYL4	744.416	-4.13116	0.989564	-4.17473	2.98342e-05	0.00154481	Colonized vs. Non-colonized Wounds	Healed Wounds	7
PITX2	86.2895	-6.8333	1.64827	-4.14574	3.38717e-05	0.00174821	Colonized vs. Non-colonized Wounds	Healed Wounds	7
KIF1B	4621.32	-1.6393	0.396286	-4.13667	3.52385e-05	0.0018071	Colonized vs. Non-colonized Wounds	Healed Wounds	7
RRAD	889.963	-3.81157	0.921285	-4.13723	3.51518e-05	0.0018071	Colonized vs. Non-colonized Wounds	Healed Wounds	7
PHKA1	162.396	-2.42105	0.585925	-4.13202	3.59591e-05	0.00183816	Colonized vs. Non-colonized Wounds	Healed Wounds	7
CD69	186.666	2.16131	0.523371	4.12959	3.63418e-05	0.00185181	Colonized vs. Non-colonized Wounds	Healed Wounds	7
APOE	4716.03	-1.59377	0.386037	-4.12854	3.65071e-05	0.00185433	Colonized vs. Non-colonized Wounds	Healed Wounds	7
CASQ1	189.242	-4.21865	1.02665	-4.10913	3.9715e-05	0.00201089	Colonized vs. Non-colonized Wounds	Healed Wounds	7
KCNQ5	70.2728	-9.03568	2.20471	-4.09835	4.16098e-05	0.00210018	Colonized vs. Non-colonized Wounds	Healed Wounds	7
KIAA0488	55.8326	-8.84147	2.16115	-4.0911	4.29341e-05	0.00215862	Colonized vs. Non-colonized Wounds	Healed Wounds	7
MYL3	79.1409	-5.88022	1.43752	-4.09054	4.30374e-05	0.00215862	Colonized vs. Non-colonized Wounds	Healed Wounds	7
Ig kappa	296.164	-1.90248	0.465346	-4.08831	4.34532e-05	0.00217266	Colonized vs. Non-colonized Wounds	Healed Wounds	7
MYH7B	243.997	-5.34425	1.30774	-4.08663	4.37683e-05	0.0021816	Colonized vs. Non-colonized Wounds	Healed Wounds	7
C4B_2	513.896	-2.19864	0.538437	-4.08337	4.4387e-05	0.00220557	Colonized vs. Non-colonized Wounds	Healed Wounds	7
PDGFD	409.879	-3.19892	0.784268	-4.07886	4.52573e-05	0.00224185	Colonized vs. Non-colonized Wounds	Healed Wounds	7
CAMK2D	1827.64	-1.90527	0.467387	-4.07644	4.57303e-05	0.00225829	Colonized vs. Non-colonized Wounds	Healed Wounds	7
SMOC2	478.221	-3.3086	0.814527	-4.062	4.86551e-05	0.00239533	Colonized vs. Non-colonized Wounds	Healed Wounds	7
FLJ22447	145.717	-2.2862	0.563906	-4.05422	5.03026e-05	0.00246184	Colonized vs. Non-colonized Wounds	Healed Wounds	7
PROB1	92.2321	-3.91547	0.96579	-4.05416	5.03138e-05	0.00246184	Colonized vs. Non-colonized Wounds	Healed Wounds	7
DNAJB1	816.214	1.60516	0.396508	4.04826	5.16004e-05	0.00251709	Colonized vs. Non-colonized Wounds	Healed Wounds	7
RALGDS	651.555	1.77415	0.438814	4.04304	5.27619e-05	0.00256593	Colonized vs. Non-colonized Wounds	Healed Wounds	7
CLCN4	208.572	-2.73599	0.678205	-4.03417	5.4796e-05	0.00265678	Colonized vs. Non-colonized Wounds	Healed Wounds	7
SCN7A	59.4629	-9.32192	2.31418	-4.02818	5.62103e-05	0.00271711	Colonized vs. Non-colonized Wounds	Healed Wounds	7
SOX11	177.162	-2.95745	0.734544	-4.02625	5.66742e-05	0.00273129	Colonized vs. Non-colonized Wounds	Healed Wounds	7
MEGF10	839.09	-4.22173	1.0507	-4.01802	5.86886e-05	0.00281987	Colonized vs. Non-colonized Wounds	Healed Wounds	7
ZNF280B	74.0753	-3.61043	0.900689	-4.00853	6.10992e-05	0.00292691	Colonized vs. Non-colonized Wounds	Healed Wounds	7
C20orf166-AS1	58.9439	-5.50347	1.37453	-4.00389	6.23096e-05	0.00297598	Colonized vs. Non-colonized Wounds	Healed Wounds	7
AK022787	54.3335	-8.79341	2.20021	-3.99662	6.42522e-05	0.00305963	Colonized vs. Non-colonized Wounds	Healed Wounds	7
AFF2	137.878	2.73535	0.684817	3.99429	6.48891e-05	0.00308079	Colonized vs. Non-colonized Wounds	Healed Wounds	7
SNORA74A	283.686	-2.28294	0.573547	-3.9804	6.88006e-05	0.00325683	Colonized vs. Non-colonized Wounds	Healed Wounds	7
LOC646903	62.4661	-3.17489	0.798032	-3.97839	6.93824e-05	0.00327469	Colonized vs. Non-colonized Wounds	Healed Wounds	7
ZNF705A	19.9552	4.69297	1.18361	3.96494	7.34129e-05	0.00345473	Colonized vs. Non-colonized Wounds	Healed Wounds	7
AK092048	541.123	-2.02707	0.511726	-3.96124	7.45602e-05	0.00349843	Colonized vs. Non-colonized Wounds	Healed Wounds	7
CACNA2D1	831.917	-2.03299	0.514645	-3.95027	7.8064e-05	0.00365212	Colonized vs. Non-colonized Wounds	Healed Wounds	7
CAPN3	472.849	-2.23173	0.566193	-3.94164	8.09255e-05	0.00377495	Colonized vs. Non-colonized Wounds	Healed Wounds	7
PROX1	176.617	-3.42201	0.869128	-3.93729	8.24057e-05	0.00383282	Colonized vs. Non-colonized Wounds	Healed Wounds	7
PFN2	1396	-2.12018	0.538942	-3.93396	8.3556e-05	0.00387506	Colonized vs. Non-colonized Wounds	Healed Wounds	7
PTGIS	1013.31	-2.10462	0.535303	-3.93165	8.43665e-05	0.00390134	Colonized vs. Non-colonized Wounds	Healed Wounds	7
FILIP1	936.02	-2.20735	0.561696	-3.92979	8.50187e-05	0.00392017	Colonized vs. Non-colonized Wounds	Healed Wounds	7
BC013229	89.1115	-3.32211	0.845558	-3.9289	8.53363e-05	0.00392351	Colonized vs. Non-colonized Wounds	Healed Wounds	7
DKFZp686B07190	1065.57	-2.11544	0.538701	-3.92693	8.60377e-05	0.00394442	Colonized vs. Non-colonized Wounds	Healed Wounds	7
RBP1	127.276	-3.31118	0.844928	-3.91889	8.89592e-05	0.00406671	Colonized vs. Non-colonized Wounds	Healed Wounds	7
FGFR4	164.728	-4.99995	1.27725	-3.91462	9.05476e-05	0.00412753	Colonized vs. Non-colonized Wounds	Healed Wounds	7
LOC100133161	52.8101	3.02311	0.77282	3.91179	9.16143e-05	0.00416429	Colonized vs. Non-colonized Wounds	Healed Wounds	7
LINC00882	40.0849	-4.35057	1.11315	-3.90836	9.2926e-05	0.00421194	Colonized vs. Non-colonized Wounds	Healed Wounds	7
MYADML2	57.9169	-4.41652	1.13022	-3.90767	9.31923e-05	0.00421208	Colonized vs. Non-colonized Wounds	Healed Wounds	7
TEAD4	362.924	-1.71784	0.440205	-3.90237	9.52535e-05	0.00429311	Colonized vs. Non-colonized Wounds	Healed Wounds	7
SNORA53	525.409	-2.12129	0.54412	-3.89857	9.67623e-05	0.00434887	Colonized vs. Non-colonized Wounds	Healed Wounds	7
MLLT11	242.685	-1.94291	0.498792	-3.89523	9.81063e-05	0.00439692	Colonized vs. Non-colonized Wounds	Healed Wounds	7
CES4A	52.4997	-4.30401	1.10597	-3.8916	9.95852e-05	0.00445074	Colonized vs. Non-colonized Wounds	Healed Wounds	7
PLN	269.881	-2.24594	0.578571	-3.88188	0.000103651	0.00461955	Colonized vs. Non-colonized Wounds	Healed Wounds	7
ITGBL1	509.449	-1.96352	0.509891	-3.85086	0.000117705	0.00523134	Colonized vs. Non-colonized Wounds	Healed Wounds	7
DDIT4L	643.288	-2.8313	0.735489	-3.84955	0.000118334	0.00524474	Colonized vs. Non-colonized Wounds	Healed Wounds	7
CACNG6	44.7528	-8.40144	2.18605	-3.8432	0.000121438	0.00536743	Colonized vs. Non-colonized Wounds	Healed Wounds	7
CAND2	260.625	-3.05267	0.794886	-3.84038	0.000122842	0.00541454	Colonized vs. Non-colonized Wounds	Healed Wounds	7
BC034416	53.2088	-6.3058	1.6426	-3.8389	0.000123585	0.00543229	Colonized vs. Non-colonized Wounds	Healed Wounds	7
ANK2	822.001	-2.23638	0.582757	-3.83759	0.000124249	0.00544653	Colonized vs. Non-colonized Wounds	Healed Wounds	7
ADCK3	497.735	-1.80169	0.470303	-3.83091	0.000127672	0.00558128	Colonized vs. Non-colonized Wounds	Healed Wounds	7
LOC100128531	47.1445	-8.58312	2.25618	-3.80427	0.000142222	0.00618593	Colonized vs. Non-colonized Wounds	Healed Wounds	7
PDE4DIP	7177.15	-1.74248	0.458125	-3.80351	0.000142663	0.00618593	Colonized vs. Non-colonized Wounds	Healed Wounds	7
PTGES3L	47.4262	-3.73727	0.982424	-3.80413	0.000142301	0.00618593	Colonized vs. Non-colonized Wounds	Healed Wounds	7
CDK5R1	82.6864	-2.53225	0.666574	-3.7989	0.000145338	0.00628491	Colonized vs. Non-colonized Wounds	Healed Wounds	7
SLCO5A1	76.9806	-2.66849	0.702851	-3.79666	0.000146658	0.00632489	Colonized vs. Non-colonized Wounds	Healed Wounds	7
TPD52L1	256.153	-2.4662	0.649946	-3.79447	0.000147958	0.00636381	Colonized vs. Non-colonized Wounds	Healed Wounds	7
RARRES2	568.122	-1.99462	0.525822	-3.79334	0.000148634	0.0063757	Colonized vs. Non-colonized Wounds	Healed Wounds	7
SEMA3C	1744.08	-1.75324	0.462884	-3.78765	0.000152079	0.00650607	Colonized vs. Non-colonized Wounds	Healed Wounds	7
ITIH4	530.192	-3.1161	0.824288	-3.78035	0.000156606	0.00668187	Colonized vs. Non-colonized Wounds	Healed Wounds	7
IGSF22	72.7641	-6.67419	1.76831	-3.77433	0.000160435	0.00682703	Colonized vs. Non-colonized Wounds	Healed Wounds	7
IGSF11	61.9767	-3.04169	0.806082	-3.77343	0.000161019	0.0068337	Colonized vs. Non-colonized Wounds	Healed Wounds	7
MFAP5	1035.21	-1.61568	0.428264	-3.77261	0.000161547	0.00683798	Colonized vs. Non-colonized Wounds	Healed Wounds	7
MEST	457.605	-3.43287	0.910115	-3.7719	0.000162006	0.00683932	Colonized vs. Non-colonized Wounds	Healed Wounds	7
ZNF556	67.7387	-6.66584	1.76922	-3.76766	0.000164784	0.00693826	Colonized vs. Non-colonized Wounds	Healed Wounds	7
ZBTB16	91.4133	-3.27477	0.869945	-3.76434	0.000166987	0.00701259	Colonized vs. Non-colonized Wounds	Healed Wounds	7
DUSP5	524.192	2.68979	0.714693	3.76356	0.000167514	0.00701627	Colonized vs. Non-colonized Wounds	Healed Wounds	7
AQP3	89.8082	-3.01606	0.802784	-3.757	0.000171965	0.0071839	Colonized vs. Non-colonized Wounds	Healed Wounds	7
NPNT	753.444	-3.01579	0.803893	-3.75148	0.000175796	0.00732484	Colonized vs. Non-colonized Wounds	Healed Wounds	7
MGC21881	43.8653	-3.3587	0.895463	-3.7508	0.000176273	0.00732561	Colonized vs. Non-colonized Wounds	Healed Wounds	7
BC017910	45.8087	-6.074	1.62218	-3.74436	0.000180857	0.00748839	Colonized vs. Non-colonized Wounds	Healed Wounds	7
ZNF385B	38.3761	-4.80061	1.28222	-3.74398	0.000181125	0.00748839	Colonized vs. Non-colonized Wounds	Healed Wounds	7
ESRRG	40.2581	-8.36377	2.23524	-3.74177	0.000182728	0.00753517	Colonized vs. Non-colonized Wounds	Healed Wounds	7
IGFBP5	2162.12	1.65413	0.443263	3.73171	0.000190182	0.00782241	Colonized vs. Non-colonized Wounds	Healed Wounds	7
PACSIN3	285.698	-1.86466	0.500548	-3.72524	0.000195126	0.00800519	Colonized vs. Non-colonized Wounds	Healed Wounds	7
SLC40A1	3592.44	-2.97592	0.799795	-3.72086	0.000198545	0.0081246	Colonized vs. Non-colonized Wounds	Healed Wounds	7
ACTA2	2333.84	1.66765	0.450571	3.70119	0.000214593	0.00873663	Colonized vs. Non-colonized Wounds	Healed Wounds	7
LDLR	497.487	1.78824	0.483127	3.70138	0.000214429	0.00873663	Colonized vs. Non-colonized Wounds	Healed Wounds	7
FSD2	55.1601	-5.34215	1.44548	-3.69578	0.000219217	0.00890221	Colonized vs. Non-colonized Wounds	Healed Wounds	7
DQ577731	33.0947	-8.08541	2.1903	-3.69147	0.000222966	0.00903152	Colonized vs. Non-colonized Wounds	Healed Wounds	7
AL137655	397.649	1.69446	0.460058	3.68315	0.000230374	0.00930803	Colonized vs. Non-colonized Wounds	Healed Wounds	7
C1orf105	74.7382	-9.2492	2.51542	-3.677	0.000235996	0.00949926	Colonized vs. Non-colonized Wounds	Healed Wounds	7
FOLR1	46.4441	-8.63434	2.34841	-3.67667	0.000236294	0.00949926	Colonized vs. Non-colonized Wounds	Healed Wounds	7
BTNL9	102.538	-4.24782	1.15693	-3.67162	0.000241014	0.0096165	Colonized vs. Non-colonized Wounds	Healed Wounds	7
PYGM	583.73	-3.87344	1.05481	-3.67218	0.000240489	0.0096165	Colonized vs. Non-colonized Wounds	Healed Wounds	7
SNTB1	877.991	-2.09217	0.56975	-3.67208	0.000240584	0.0096165	Colonized vs. Non-colonized Wounds	Healed Wounds	7
MAFA	40.7466	-5.92678	1.6152	-3.66938	0.000243138	0.00967712	Colonized vs. Non-colonized Wounds	Healed Wounds	7
AK025288	357.194	1.60685	0.438281	3.66626	0.000246123	0.00977164	Colonized vs. Non-colonized Wounds	Healed Wounds	7
TMEM178B	266.285	-3.80986	1.03968	-3.66445	0.000247875	0.00981684	Colonized vs. Non-colonized Wounds	Healed Wounds	7
SOX8	68.476	-5.08811	1.3904	-3.65945	0.000252756	0.00998541	Colonized vs. Non-colonized Wounds	Healed Wounds	7
PDE11A	36.6615	-8.34891	2.28353	-3.65615	0.000256033	0.01009	Colonized vs. Non-colonized Wounds	Healed Wounds	7
AK055533	48.6939	-8.62572	2.36231	-3.6514	0.000260815	0.0102403	Colonized vs. Non-colonized Wounds	Healed Wounds	7
SLC36A2	82.063	-6.20798	1.70031	-3.65109	0.000261129	0.0102403	Colonized vs. Non-colonized Wounds	Healed Wounds	7
CNTF	31.8679	-8.02822	2.20182	-3.64618	0.000266168	0.0104124	Colonized vs. Non-colonized Wounds	Healed Wounds	7
CD24	508.245	-3.30292	0.90691	-3.64195	0.000270576	0.0105591	Colonized vs. Non-colonized Wounds	Healed Wounds	7
ADH1B	53.4718	-4.42221	1.21746	-3.63233	0.000280876	0.0109343	Colonized vs. Non-colonized Wounds	Healed Wounds	7
PNMAL1	148.626	-4.4059	1.2142	-3.62863	0.000284926	0.0110651	Colonized vs. Non-colonized Wounds	Healed Wounds	7
LRRN4CL	62.6937	-3.33574	0.920614	-3.62338	0.000290778	0.011265	Colonized vs. Non-colonized Wounds	Healed Wounds	7
SCRG1	29.6072	-4.29727	1.18764	-3.61833	0.000296509	0.0114593	Colonized vs. Non-colonized Wounds	Healed Wounds	7
CLCN5	1022.97	-2.19702	0.607789	-3.61478	0.000300608	0.0115897	Colonized vs. Non-colonized Wounds	Healed Wounds	7
SEPP1	8046.18	-3.04	0.841448	-3.61281	0.000302893	0.0116497	Colonized vs. Non-colonized Wounds	Healed Wounds	7
PTGR1	256.671	-1.88762	0.523483	-3.60588	0.000311095	0.0119084	Colonized vs. Non-colonized Wounds	Healed Wounds	7
VNN1	223.32	2.2353	0.619905	3.60587	0.000311106	0.0119084	Colonized vs. Non-colonized Wounds	Healed Wounds	7
CNTN1	135.164	-3.93867	1.09354	-3.60177	0.000316055	0.0120689	Colonized vs. Non-colonized Wounds	Healed Wounds	7
OGN	1492.2	-2.87311	0.798321	-3.59894	0.000319519	0.0121721	Colonized vs. Non-colonized Wounds	Healed Wounds	7
C20orf26	37.9942	-4.4702	1.24411	-3.59308	0.000326793	0.0123894	Colonized vs. Non-colonized Wounds	Healed Wounds	7
CCL21	34.6549	-8.13098	2.26333	-3.59248	0.000327544	0.0123894	Colonized vs. Non-colonized Wounds	Healed Wounds	7
CSF3R	1875.33	2.8208	0.785046	3.59317	0.000326677	0.0123894	Colonized vs. Non-colonized Wounds	Healed Wounds	7
ADSSL1	77.239	-2.63298	0.733435	-3.58993	0.000330767	0.0124818	Colonized vs. Non-colonized Wounds	Healed Wounds	7
DUSP2	91.1624	2.43418	0.680245	3.57839	0.000345718	0.0130153	Colonized vs. Non-colonized Wounds	Healed Wounds	7
RTN2	186.723	-1.92149	0.537331	-3.57598	0.000348912	0.0131047	Colonized vs. Non-colonized Wounds	Healed Wounds	7
SCT	60.8318	-5.483	1.53461	-3.5729	0.000353053	0.0132292	Colonized vs. Non-colonized Wounds	Healed Wounds	7
PRRT4	48.0917	-8.59132	2.40722	-3.56897	0.000358382	0.0133974	Colonized vs. Non-colonized Wounds	Healed Wounds	7
YIPF7	34.2703	-7.97677	2.23697	-3.56589	0.000362628	0.0135246	Colonized vs. Non-colonized Wounds	Healed Wounds	7
AX746670	214.489	-2.18484	0.613615	-3.5606	0.000370015	0.013768	Colonized vs. Non-colonized Wounds	Healed Wounds	7
FNDC5	278.561	-4.33455	1.2201	-3.55263	0.000381401	0.0141587	Colonized vs. Non-colonized Wounds	Healed Wounds	7
TMEM108	61.4722	-4.43047	1.24804	-3.54993	0.000385334	0.0142716	Colonized vs. Non-colonized Wounds	Healed Wounds	7
EGLN3	532.336	-2.63763	0.743746	-3.54641	0.000390525	0.0144305	Colonized vs. Non-colonized Wounds	Healed Wounds	7
FAM214A	708.112	-1.44267	0.408961	-3.52765	0.00041927	0.015457	Colonized vs. Non-colonized Wounds	Healed Wounds	7
CEACAM3	69.3398	3.43952	0.977493	3.51872	0.000433642	0.01595	Colonized vs. Non-colonized Wounds	Healed Wounds	7
FOLR2	447.028	-2.55575	0.731458	-3.49405	0.000475753	0.017424	Colonized vs. Non-colonized Wounds	Healed Wounds	7
abParts	661.316	-2.17752	0.623223	-3.49397	0.000475892	0.017424	Colonized vs. Non-colonized Wounds	Healed Wounds	7
RUNX1-IT1	340.001	-2.36462	0.678002	-3.48764	0.000487313	0.0178014	Colonized vs. Non-colonized Wounds	Healed Wounds	7
OTOF	155.867	-3.84382	1.10266	-3.48595	0.000490385	0.0178728	Colonized vs. Non-colonized Wounds	Healed Wounds	7
TMEM132A	241.067	1.66682	0.479895	3.4733	0.000514098	0.0186945	Colonized vs. Non-colonized Wounds	Healed Wounds	7
AK055197	225.096	1.81937	0.524522	3.46862	0.000523141	0.0189484	Colonized vs. Non-colonized Wounds	Healed Wounds	7
AK098303	31.946	-8.03061	2.31532	-3.46846	0.000523449	0.0189484	Colonized vs. Non-colonized Wounds	Healed Wounds	7
ATP9A	667.666	-1.44111	0.416215	-3.46241	0.000535357	0.0192982	Colonized vs. Non-colonized Wounds	Healed Wounds	7
GYS1	1063.8	-1.57978	0.456356	-3.46172	0.000536732	0.0192982	Colonized vs. Non-colonized Wounds	Healed Wounds	7
HR	55.4148	-8.66175	2.50181	-3.46219	0.000535801	0.0192982	Colonized vs. Non-colonized Wounds	Healed Wounds	7
SAA2	19.9551	-8.26462	2.38811	-3.46074	0.000538689	0.0193252	Colonized vs. Non-colonized Wounds	Healed Wounds	7
IL32	888.997	-1.81215	0.523729	-3.46009	0.000539987	0.0193284	Colonized vs. Non-colonized Wounds	Healed Wounds	7
LOC100132062	116.725	2.64394	0.764492	3.45843	0.000543333	0.0194047	Colonized vs. Non-colonized Wounds	Healed Wounds	7
ANKRD2	83.9795	-2.73493	0.790983	-3.45763	0.000544942	0.0194189	Colonized vs. Non-colonized Wounds	Healed Wounds	7
GPR153	223.771	-2.37807	0.688512	-3.45393	0.000552484	0.0196003	Colonized vs. Non-colonized Wounds	Healed Wounds	7
ST8SIA5	34.6652	-8.1342	2.35468	-3.45448	0.000551345	0.0196003	Colonized vs. Non-colonized Wounds	Healed Wounds	7
ALDOC	142.187	2.36396	0.686425	3.44388	0.000573429	0.0202984	Colonized vs. Non-colonized Wounds	Healed Wounds	7
TP63	43.4624	-5.38327	1.56429	-3.44134	0.000578837	0.0204446	Colonized vs. Non-colonized Wounds	Healed Wounds	7
AK125599	72.2087	2.17227	0.632593	3.43392	0.000594929	0.0209241	Colonized vs. Non-colonized Wounds	Healed Wounds	7
TMEM182	271.6	-3.10979	0.905622	-3.43387	0.000595029	0.0209241	Colonized vs. Non-colonized Wounds	Healed Wounds	7
SLC2A5	657.349	-1.978	0.576527	-3.43089	0.000601612	0.0211092	Colonized vs. Non-colonized Wounds	Healed Wounds	7
AK307192	84.6904	2.07429	0.605327	3.42673	0.000610887	0.0213877	Colonized vs. Non-colonized Wounds	Healed Wounds	7
RHOD	46.7374	-2.89926	0.846395	-3.42542	0.000613858	0.0214448	Colonized vs. Non-colonized Wounds	Healed Wounds	7
CFL2	2494.73	-2.06678	0.603636	-3.42388	0.000617336	0.0215193	Colonized vs. Non-colonized Wounds	Healed Wounds	7
FADS3	448.967	-1.61106	0.470689	-3.42276	0.000619891	0.0215614	Colonized vs. Non-colonized Wounds	Healed Wounds	7
HCP5	227.917	1.66813	0.488617	3.41398	0.000640204	0.0222197	Colonized vs. Non-colonized Wounds	Healed Wounds	7
AGL	1511.87	-2.11458	0.619513	-3.41329	0.000641845	0.0222284	Colonized vs. Non-colonized Wounds	Healed Wounds	7
LOC100505702	314.263	1.50562	0.441538	3.40994	0.000649777	0.0224545	Colonized vs. Non-colonized Wounds	Healed Wounds	7
GIMAP1-GIMAP5	57.5401	-2.66631	0.783382	-3.40359	0.000665064	0.0229333	Colonized vs. Non-colonized Wounds	Healed Wounds	7
ADH1C	38.4589	-8.30173	2.44351	-3.39746	0.000680145	0.0234028	Colonized vs. Non-colonized Wounds	Healed Wounds	7
HSPA7	476.178	2.37956	0.70053	3.39681	0.000681772	0.0234085	Colonized vs. Non-colonized Wounds	Healed Wounds	7
AK123459	139.753	-2.49977	0.736783	-3.39282	0.000691771	0.0237009	Colonized vs. Non-colonized Wounds	Healed Wounds	7
DENND3	907.225	1.78496	0.526364	3.39112	0.000696086	0.0237978	Colonized vs. Non-colonized Wounds	Healed Wounds	7
PGM5P2	33.3896	-8.08978	2.38627	-3.39014	0.000698573	0.0238319	Colonized vs. Non-colonized Wounds	Healed Wounds	7
BMPER	81.4557	-4.60075	1.35846	-3.38674	0.000707278	0.0240776	Colonized vs. Non-colonized Wounds	Healed Wounds	7
SPEG	273.437	-2.84838	0.841488	-3.38494	0.000711939	0.0241848	Colonized vs. Non-colonized Wounds	Healed Wounds	7
SLC9A2	34.2113	-4.06848	1.20449	-3.37777	0.000730768	0.0247718	Colonized vs. Non-colonized Wounds	Healed Wounds	7
ITGB1BP2	117.52	-2.75794	0.8198	-3.36416	0.000767764	0.0259709	Colonized vs. Non-colonized Wounds	Healed Wounds	7
AX747598	301.523	1.96633	0.58476	3.36262	0.000772066	0.0260613	Colonized vs. Non-colonized Wounds	Healed Wounds	7
C20orf166	41.8692	-5.96283	1.7761	-3.35725	0.000787208	0.0265165	Colonized vs. Non-colonized Wounds	Healed Wounds	7
PEG10	912.662	-3.19464	0.952424	-3.35422	0.000795893	0.0267527	Colonized vs. Non-colonized Wounds	Healed Wounds	7
KIAA1551	2839.52	1.43461	0.42794	3.35235	0.000801287	0.0268775	Colonized vs. Non-colonized Wounds	Healed Wounds	7
ERBB4	28.5835	-4.48944	1.33969	-3.35109	0.000804935	0.0269434	Colonized vs. Non-colonized Wounds	Healed Wounds	7
PAEP	21.5929	4.95099	1.47982	3.34567	0.000820835	0.0274183	Colonized vs. Non-colonized Wounds	Healed Wounds	7
UTS2R	37.3892	-8.25233	2.46846	-3.34311	0.000828439	0.0276146	Colonized vs. Non-colonized Wounds	Healed Wounds	7
VSTM2L	28.0543	-7.84077	2.34914	-3.33771	0.000844705	0.0280983	Colonized vs. Non-colonized Wounds	Healed Wounds	7
POU4F1	39.4894	-8.34173	2.50176	-3.33434	0.000855013	0.0283822	Colonized vs. Non-colonized Wounds	Healed Wounds	7
KAZALD1	75.0734	-3.32757	0.998357	-3.33305	0.000859007	0.0284557	Colonized vs. Non-colonized Wounds	Healed Wounds	7
ADORA1	38.2464	-3.64313	1.09345	-3.33179	0.000862906	0.0285258	Colonized vs. Non-colonized Wounds	Healed Wounds	7
MRAS	1933.93	-2.49899	0.756363	-3.30395	0.000953333	0.0314502	Colonized vs. Non-colonized Wounds	Healed Wounds	7
NECAB3	150.14	-1.88152	0.569674	-3.3028	0.000957263	0.0315148	Colonized vs. Non-colonized Wounds	Healed Wounds	7
DEFA1	368.961	-1.66373	0.50385	-3.30203	0.000959885	0.0315363	Colonized vs. Non-colonized Wounds	Healed Wounds	7
ADIPOQ	96.1483	-6.17072	1.8701	-3.29967	0.000967994	0.0317375	Colonized vs. Non-colonized Wounds	Healed Wounds	7
TBX1	35.4246	-3.47924	1.05692	-3.29187	0.000995226	0.0325636	Colonized vs. Non-colonized Wounds	Healed Wounds	7
NBPF16	142.229	2.13884	0.650577	3.2876	0.00101044	0.0329266	Colonized vs. Non-colonized Wounds	Healed Wounds	7
PRELP	55.1129	2.33218	0.709302	3.288	0.00100903	0.0329266	Colonized vs. Non-colonized Wounds	Healed Wounds	7
PNPLA7	73.9517	-2.62655	0.799531	-3.28511	0.00101943	0.033152	Colonized vs. Non-colonized Wounds	Healed Wounds	7
AK097012	21.6325	-7.4602	2.27782	-3.27515	0.00105606	0.0342739	Colonized vs. Non-colonized Wounds	Healed Wounds	7
CYR61	2592.69	1.58269	0.483764	3.27162	0.00106934	0.0346344	Colonized vs. Non-colonized Wounds	Healed Wounds	7
FAM178B	21.8883	-8.17571	2.4996	-3.27081	0.00107241	0.034651	Colonized vs. Non-colonized Wounds	Healed Wounds	7
SEMA6D	232.221	-3.13562	0.958805	-3.27034	0.00107418	0.034651	Colonized vs. Non-colonized Wounds	Healed Wounds	7
FADS2	349.282	1.45132	0.443958	3.26905	0.00107909	0.0347394	Colonized vs. Non-colonized Wounds	Healed Wounds	7
SLC4A4	120.104	-2.85244	0.873194	-3.26668	0.00108819	0.0349464	Colonized vs. Non-colonized Wounds	Healed Wounds	7
UNQ6975	42.0944	-6.23332	1.90841	-3.26623	0.00108989	0.0349464	Colonized vs. Non-colonized Wounds	Healed Wounds	7
ATP2A2	6514.99	-1.38771	0.42527	-3.26312	0.00110193	0.0352617	Colonized vs. Non-colonized Wounds	Healed Wounds	7
MAST2	917.069	-1.59428	0.48958	-3.25643	0.00112823	0.0360313	Colonized vs. Non-colonized Wounds	Healed Wounds	7
ADPRHL1	138.075	-3.65849	1.12469	-3.25288	0.00114241	0.0364114	Colonized vs. Non-colonized Wounds	Healed Wounds	7
C1QTNF3	297.392	-2.07451	0.638092	-3.25111	0.00114956	0.0365666	Colonized vs. Non-colonized Wounds	Healed Wounds	7
FXYD1	31.5906	-3.49267	1.07595	-3.24612	0.00116991	0.0371401	Colonized vs. Non-colonized Wounds	Healed Wounds	7
AGT	65.7321	-2.32355	0.716204	-3.24426	0.00117755	0.0372723	Colonized vs. Non-colonized Wounds	Healed Wounds	7
CBLN4	40.4365	-8.3704	2.58029	-3.24398	0.00117874	0.0372723	Colonized vs. Non-colonized Wounds	Healed Wounds	7
PGBD5	120.427	-3.20329	0.987757	-3.243	0.00118278	0.0373264	Colonized vs. Non-colonized Wounds	Healed Wounds	7
CPA4	25.6116	-7.6606	2.3627	-3.24231	0.00118564	0.0373429	Colonized vs. Non-colonized Wounds	Healed Wounds	7
SHC3	95.1035	2.95362	0.911415	3.24069	0.0011924	0.0374822	Colonized vs. Non-colonized Wounds	Healed Wounds	7
AKR1B15	39.3081	-3.75359	1.16011	-3.23554	0.00121412	0.0380901	Colonized vs. Non-colonized Wounds	Healed Wounds	7
CA3	1510.65	-6.55838	2.03109	-3.22899	0.00124229	0.0388215	Colonized vs. Non-colonized Wounds	Healed Wounds	7
LRRTM4	37.5094	-5.68035	1.7591	-3.22913	0.00124169	0.0388215	Colonized vs. Non-colonized Wounds	Healed Wounds	7
KCNJ11	28.3407	-3.8534	1.19399	-3.22733	0.00124951	0.0389711	Colonized vs. Non-colonized Wounds	Healed Wounds	7
MAPRE3	206.123	-2.05596	0.6381	-3.222	0.00127301	0.0396268	Colonized vs. Non-colonized Wounds	Healed Wounds	7
ADAMTSL2	99.94	-2.8422	0.883429	-3.21723	0.00129434	0.0401346	Colonized vs. Non-colonized Wounds	Healed Wounds	7
BLCAP	960.389	-1.8326	0.569598	-3.21736	0.00129376	0.0401346	Colonized vs. Non-colonized Wounds	Healed Wounds	7
WDR74	29781.4	-1.49229	0.464008	-3.21609	0.0012995	0.0402166	Colonized vs. Non-colonized Wounds	Healed Wounds	7
ENPP4	289.718	-1.45604	0.452878	-3.21509	0.00130403	0.0402789	Colonized vs. Non-colonized Wounds	Healed Wounds	7
HSPA6	739.906	2.97325	0.925648	3.21207	0.00131781	0.040626	Colonized vs. Non-colonized Wounds	Healed Wounds	7
AK123393	37.8013	-2.96522	0.923416	-3.21114	0.00132209	0.0406796	Colonized vs. Non-colonized Wounds	Healed Wounds	7
C1QB	2184.25	-2.00498	0.624597	-3.21005	0.00132713	0.0407565	Colonized vs. Non-colonized Wounds	Healed Wounds	7
AHNAK2	1105.78	-2.58238	0.805759	-3.20491	0.00135106	0.0414119	Colonized vs. Non-colonized Wounds	Healed Wounds	7
PLEKHA6	161.37	-3.79056	1.18326	-3.20348	0.00135778	0.0415383	Colonized vs. Non-colonized Wounds	Healed Wounds	7
DKFZp686O16217	123.406	-3.15873	0.987405	-3.19903	0.00137893	0.0421048	Colonized vs. Non-colonized Wounds	Healed Wounds	7
SLC6A13	31.0585	-7.94507	2.48491	-3.19733	0.00138707	0.0422725	Colonized vs. Non-colonized Wounds	Healed Wounds	7
DKFZp451B082	19.2315	-7.30422	2.28595	-3.19527	0.00139702	0.042495	Colonized vs. Non-colonized Wounds	Healed Wounds	7
C7orf55-LUC7L2	104.286	-2.63021	0.824356	-3.19062	0.00141966	0.0430061	Colonized vs. Non-colonized Wounds	Healed Wounds	7
EFNB2	266.842	1.50427	0.471435	3.19083	0.00141864	0.0430061	Colonized vs. Non-colonized Wounds	Healed Wounds	7
TACC2	524.723	-1.81506	0.568953	-3.19017	0.00142189	0.0430061	Colonized vs. Non-colonized Wounds	Healed Wounds	7
C8orf22	36.2581	-5.65058	1.7719	-3.18899	0.0014277	0.0431005	Colonized vs. Non-colonized Wounds	Healed Wounds	7
CCNA1	29.9544	-5.43514	1.70594	-3.18602	0.00144247	0.0434642	Colonized vs. Non-colonized Wounds	Healed Wounds	7
PLCE1	556.122	-2.46792	0.775356	-3.18295	0.00145783	0.0438444	Colonized vs. Non-colonized Wounds	Healed Wounds	7
MFAP4	569.99	-1.74382	0.548069	-3.18175	0.00146388	0.0439438	Colonized vs. Non-colonized Wounds	Healed Wounds	7
FAM129A	1826.07	1.8051	0.567857	3.17879	0.00147893	0.0443124	Colonized vs. Non-colonized Wounds	Healed Wounds	7
LOC284751	36.8566	2.8091	0.884323	3.17656	0.00149034	0.0445708	Colonized vs. Non-colonized Wounds	Healed Wounds	7
PTPRJ	1496.92	1.23428	0.388801	3.17458	0.00150055	0.0447926	Colonized vs. Non-colonized Wounds	Healed Wounds	7
PTCHD1	35.1618	-7.85744	2.47582	-3.17367	0.00150524	0.0448489	Colonized vs. Non-colonized Wounds	Healed Wounds	7
GATM	322.603	-2.72909	0.860242	-3.17247	0.00151149	0.0449515	Colonized vs. Non-colonized Wounds	Healed Wounds	7
CYFIP2	229.233	1.82548	0.576767	3.16503	0.00155069	0.0460317	Colonized vs. Non-colonized Wounds	Healed Wounds	7
AKR1C3	401.88	-1.46371	0.462555	-3.16441	0.00155396	0.0460434	Colonized vs. Non-colonized Wounds	Healed Wounds	7
HOTAIR	25.9355	-7.74082	2.45155	-3.15752	0.00159117	0.0470588	Colonized vs. Non-colonized Wounds	Healed Wounds	7
LOC100131138	39.8797	-8.30087	2.63563	-3.14948	0.00163562	0.0482838	Colonized vs. Non-colonized Wounds	Healed Wounds	7
ATP6V1G2	25.2533	-7.66874	2.4394	-3.1437	0.00166825	0.0491567	Colonized vs. Non-colonized Wounds	Healed Wounds	7
LDLRAD4-AS1	31.2557	-3.51719	1.1191	-3.14289	0.00167291	0.0492031	Colonized vs. Non-colonized Wounds	Healed Wounds	7
CCDC3	559.014	-1.96259	0.624642	-3.14194	0.00167832	0.0492719	Colonized vs. Non-colonized Wounds	Healed Wounds	7
COL21A1	264.736	-2.74898	0.875443	-3.1401	0.00168891	0.0494918	Colonized vs. Non-colonized Wounds	Healed Wounds	7
GPR128	80.5411	9.82703	0.974372	10.0855	6.40406e-24	1.06013e-19	Colonized vs. Non-colonized Wounds	All Wounds	7
FAM21A	847.79	-2.01533	0.313063	-6.43748	1.21475e-10	1.00545e-06	Colonized vs. Non-colonized Wounds	All Wounds	7
MYH7	5560.3	-8.19423	1.4655	-5.59142	2.25214e-08	0.000124273	Colonized vs. Non-colonized Wounds	All Wounds	7
CASQ2	2800.63	-7.9698	1.45351	-5.48315	4.17827e-08	0.000159434	Colonized vs. Non-colonized Wounds	All Wounds	7
DNAJB1	602.748	1.73735	0.318313	5.45799	4.81558e-08	0.000159434	Colonized vs. Non-colonized Wounds	All Wounds	7
TNNI1	3555.91	-7.16494	1.35583	-5.28454	1.2602e-07	0.000347689	Colonized vs. Non-colonized Wounds	All Wounds	7
TNNC1	4395.69	-7.61676	1.45254	-5.24376	1.57333e-07	0.00037207	Colonized vs. Non-colonized Wounds	All Wounds	7
ACTC1	10069.1	-7.64055	1.5229	-5.01712	5.2452e-07	0.000659699	Colonized vs. Non-colonized Wounds	All Wounds	7
BEST3	377.214	-7.14391	1.40864	-5.07151	3.94678e-07	0.000659699	Colonized vs. Non-colonized Wounds	All Wounds	7
EYA4	210.099	-4.32062	0.860975	-5.01828	5.21352e-07	0.000659699	Colonized vs. Non-colonized Wounds	All Wounds	7
KLHL41	12262.1	-6.86724	1.36771	-5.02098	5.14076e-07	0.000659699	Colonized vs. Non-colonized Wounds	All Wounds	7
TMEM40	14.9163	4.67818	0.934657	5.00524	5.57919e-07	0.000659699	Colonized vs. Non-colonized Wounds	All Wounds	7
TNNT1	4152.44	-6.86393	1.36248	-5.03782	4.70857e-07	0.000659699	Colonized vs. Non-colonized Wounds	All Wounds	7
ZNF705A	10.1461	5.17541	1.03005	5.02442	5.04944e-07	0.000659699	Colonized vs. Non-colonized Wounds	All Wounds	7
ASB5	3578.76	-7.38825	1.50411	-4.91203	9.01367e-07	0.000892664	Colonized vs. Non-colonized Wounds	All Wounds	7
DUSP27	559.361	-7.57908	1.54338	-4.9107	9.07496e-07	0.000892664	Colonized vs. Non-colonized Wounds	All Wounds	7
GPD1	172.434	-4.9988	1.02068	-4.8975	9.70639e-07	0.000892664	Colonized vs. Non-colonized Wounds	All Wounds	7
TMEM110-MUSTN1	900.578	-12.5946	2.56831	-4.90385	9.39773e-07	0.000892664	Colonized vs. Non-colonized Wounds	All Wounds	7
SORBS1	1132.1	-3.36085	0.692199	-4.85533	1.20189e-06	0.00104716	Colonized vs. Non-colonized Wounds	All Wounds	7
LOC100132062	79.2708	2.6307	0.544305	4.83314	1.34399e-06	0.00111242	Colonized vs. Non-colonized Wounds	All Wounds	7
ATP1A2	1417.29	-7.57535	1.57526	-4.80894	1.51731e-06	0.00119607	Colonized vs. Non-colonized Wounds	All Wounds	7
MYO18B	1760.26	-6.83749	1.42475	-4.79909	1.59392e-06	0.00119935	Colonized vs. Non-colonized Wounds	All Wounds	7
DES	35595.8	-7.23157	1.51145	-4.78454	1.71383e-06	0.00121038	Colonized vs. Non-colonized Wounds	All Wounds	7
TNNT3	4177.97	-7.24589	1.51594	-4.77979	1.75481e-06	0.00121038	Colonized vs. Non-colonized Wounds	All Wounds	7
ACTN2	5265.42	-6.88323	1.44882	-4.75091	2.02503e-06	0.00123549	Colonized vs. Non-colonized Wounds	All Wounds	7
CHRND	473.159	-7.27758	1.54657	-4.70562	2.53097e-06	0.00123549	Colonized vs. Non-colonized Wounds	All Wounds	7
GIMAP1-GIMAP5	74.7064	-2.94564	0.621449	-4.73996	2.13765e-06	0.00123549	Colonized vs. Non-colonized Wounds	All Wounds	7
HSPB3	594.409	-7.64205	1.62294	-4.70876	2.49227e-06	0.00123549	Colonized vs. Non-colonized Wounds	All Wounds	7
LMOD3	1282.83	-6.98082	1.46733	-4.75751	1.95996e-06	0.00123549	Colonized vs. Non-colonized Wounds	All Wounds	7
LOC339047	126.526	-3.71241	0.785361	-4.72701	2.27854e-06	0.00123549	Colonized vs. Non-colonized Wounds	All Wounds	7
MYOG	827.849	-8.13688	1.71458	-4.74569	2.078e-06	0.00123549	Colonized vs. Non-colonized Wounds	All Wounds	7
MYOZ2	614.748	-7.71317	1.64182	-4.69794	2.62803e-06	0.00123549	Colonized vs. Non-colonized Wounds	All Wounds	7
MYPN	1839.79	-6.847	1.45746	-4.6979	2.62844e-06	0.00123549	Colonized vs. Non-colonized Wounds	All Wounds	7
NEB	98766	-6.75539	1.43253	-4.71571	2.40865e-06	0.00123549	Colonized vs. Non-colonized Wounds	All Wounds	7
SLN	1693.23	-7.69005	1.63848	-4.69341	2.68682e-06	0.00123549	Colonized vs. Non-colonized Wounds	All Wounds	7
SMYD1	742.386	-8.64348	1.83022	-4.72265	2.32788e-06	0.00123549	Colonized vs. Non-colonized Wounds	All Wounds	7
HSPB7	1789.21	-6.83339	1.46282	-4.67137	2.992e-06	0.00132073	Colonized vs. Non-colonized Wounds	All Wounds	7
MYL2	1318.05	-7.0924	1.51915	-4.66866	3.03175e-06	0.00132073	Colonized vs. Non-colonized Wounds	All Wounds	7
LMOD2	1495.93	-6.90588	1.48679	-4.64481	3.40386e-06	0.00144139	Colonized vs. Non-colonized Wounds	All Wounds	7
MYBPC2	3909.06	-7.29605	1.5724	-4.64007	3.48288e-06	0.00144139	Colonized vs. Non-colonized Wounds	All Wounds	7
KLHL31	943.894	-6.74958	1.46087	-4.62024	3.83303e-06	0.00148426	Colonized vs. Non-colonized Wounds	All Wounds	7
PPP1R9A	234.828	-5.60392	1.21322	-4.61903	3.85544e-06	0.00148426	Colonized vs. Non-colonized Wounds	All Wounds	7
SMPX	921.711	-6.95385	1.50342	-4.62536	3.73954e-06	0.00148426	Colonized vs. Non-colonized Wounds	All Wounds	7
ARPP21	440.73	-9.39467	2.04102	-4.60294	4.16578e-06	0.00156728	Colonized vs. Non-colonized Wounds	All Wounds	7
AMPD1	209.309	-4.98335	1.08908	-4.57574	4.74549e-06	0.00174404	Colonized vs. Non-colonized Wounds	All Wounds	7
CSRP3	3317.56	-7.05043	1.54231	-4.57133	4.8463e-06	0.00174404	Colonized vs. Non-colonized Wounds	All Wounds	7
SCN4A	915.304	-6.83161	1.50111	-4.55103	5.33832e-06	0.00188023	Colonized vs. Non-colonized Wounds	All Wounds	7
APOBEC2	953.246	-7.01811	1.54875	-4.53146	5.85776e-06	0.00197897	Colonized vs. Non-colonized Wounds	All Wounds	7
NCAM1	1411.25	-6.13522	1.35282	-4.53514	5.7564e-06	0.00197897	Colonized vs. Non-colonized Wounds	All Wounds	7
TTN	1.20395e+06	-6.71937	1.49529	-4.49369	6.99991e-06	0.00227209	Colonized vs. Non-colonized Wounds	All Wounds	7
XIRP1	1288.16	-5.70515	1.26856	-4.49735	6.88045e-06	0.00227209	Colonized vs. Non-colonized Wounds	All Wounds	7
STAC3	2102.89	-5.75954	1.28428	-4.48464	7.30373e-06	0.00232512	Colonized vs. Non-colonized Wounds	All Wounds	7
LDB3	1415.81	-7.34338	1.64275	-4.47018	7.81541e-06	0.00239586	Colonized vs. Non-colonized Wounds	All Wounds	7
SYNPO2L	683.987	-6.69444	1.49712	-4.47155	7.7655e-06	0.00239586	Colonized vs. Non-colonized Wounds	All Wounds	7
MYF6	533.711	-6.49939	1.45966	-4.45267	8.48074e-06	0.00255255	Colonized vs. Non-colonized Wounds	All Wounds	7
TNNC2	2375.01	-7.17452	1.61603	-4.43958	9.0133e-06	0.0026644	Colonized vs. Non-colonized Wounds	All Wounds	7
AL832378	991.643	-6.94664	1.56686	-4.43347	9.27271e-06	0.00269299	Colonized vs. Non-colonized Wounds	All Wounds	7
ATP1B4	460.993	-7.26692	1.64203	-4.42557	9.61863e-06	0.00269876	Colonized vs. Non-colonized Wounds	All Wounds	7
HSPB8	2755.15	-5.36287	1.21116	-4.42788	9.51658e-06	0.00269876	Colonized vs. Non-colonized Wounds	All Wounds	7
TRIM54	993.124	-6.81361	1.54241	-4.4175	9.9848e-06	0.00271015	Colonized vs. Non-colonized Wounds	All Wounds	7
TRIM72	519.114	-6.61787	1.49812	-4.41746	9.98664e-06	0.00271015	Colonized vs. Non-colonized Wounds	All Wounds	7
MYH14	489.918	-6.42938	1.45736	-4.41167	1.02578e-05	0.00273884	Colonized vs. Non-colonized Wounds	All Wounds	7
NRAP	6103.8	-6.57954	1.49507	-4.40082	1.07845e-05	0.00278947	Colonized vs. Non-colonized Wounds	All Wounds	7
XIRP2	17804.7	-6.58793	1.49601	-4.40366	1.06437e-05	0.00278947	Colonized vs. Non-colonized Wounds	All Wounds	7
CLSTN2	146.181	-5.388	1.23085	-4.37745	1.20076e-05	0.00305806	Colonized vs. Non-colonized Wounds	All Wounds	7
C10orf71	456.078	-7.45391	1.70446	-4.37318	1.22452e-05	0.00305831	Colonized vs. Non-colonized Wounds	All Wounds	7
ENO3	4033.94	-6.53254	1.49458	-4.37082	1.23781e-05	0.00305831	Colonized vs. Non-colonized Wounds	All Wounds	7
IP6K3	310.649	-7.12864	1.63517	-4.35958	1.3031e-05	0.00317227	Colonized vs. Non-colonized Wounds	All Wounds	7
ADCY2	317.693	-6.06635	1.39521	-4.34798	1.37399e-05	0.00318468	Colonized vs. Non-colonized Wounds	All Wounds	7
DUSP26	321.72	-11.2175	2.58148	-4.34538	1.39034e-05	0.00318468	Colonized vs. Non-colonized Wounds	All Wounds	7
FMO2	343.838	-6.70175	1.54271	-4.34415	1.39815e-05	0.00318468	Colonized vs. Non-colonized Wounds	All Wounds	7
Myopodin	1308.94	-5.35476	1.23291	-4.34317	1.40438e-05	0.00318468	Colonized vs. Non-colonized Wounds	All Wounds	7
UNC45B	976.749	-6.29756	1.44624	-4.35445	1.33401e-05	0.00318468	Colonized vs. Non-colonized Wounds	All Wounds	7
COX6A2	305.351	-7.64229	1.76562	-4.3284	1.50199e-05	0.00335999	Colonized vs. Non-colonized Wounds	All Wounds	7
MYOM2	1179.06	-6.56376	1.51775	-4.32467	1.52761e-05	0.00337175	Colonized vs. Non-colonized Wounds	All Wounds	7
FAM47E-STBD1	304.799	-5.06238	1.17544	-4.30681	1.65629e-05	0.00360766	Colonized vs. Non-colonized Wounds	All Wounds	7
ARL11	93.9983	1.34005	0.312347	4.29026	1.78463e-05	0.00375807	Colonized vs. Non-colonized Wounds	All Wounds	7
CMYA5	15355.9	-6.54018	1.52481	-4.28917	1.79345e-05	0.00375807	Colonized vs. Non-colonized Wounds	All Wounds	7
PKP1	104.997	-6.10933	1.4243	-4.28935	1.79197e-05	0.00375807	Colonized vs. Non-colonized Wounds	All Wounds	7
RBFOX1	262.447	-8.62456	2.01512	-4.27992	1.86958e-05	0.00386862	Colonized vs. Non-colonized Wounds	All Wounds	7
AKAP6	1902	-5.34177	1.25082	-4.27062	1.94932e-05	0.00398382	Colonized vs. Non-colonized Wounds	All Wounds	7
HOXC10	79.2641	-9.19278	2.15408	-4.26762	1.97568e-05	0.00398846	Colonized vs. Non-colonized Wounds	All Wounds	7
AQP3	81.0366	-2.752	0.646357	-4.25771	2.06533e-05	0.00406269	Colonized vs. Non-colonized Wounds	All Wounds	7
HFE2	518.376	-6.14216	1.44208	-4.25924	2.05125e-05	0.00406269	Colonized vs. Non-colonized Wounds	All Wounds	7
PPP1R27	628.786	-6.47	1.5204	-4.25547	2.08607e-05	0.00406269	Colonized vs. Non-colonized Wounds	All Wounds	7
MURC	1531.21	-5.85723	1.37777	-4.25123	2.126e-05	0.00409231	Colonized vs. Non-colonized Wounds	All Wounds	7
GPC3	59.0469	-5.305	1.26065	-4.20816	2.57457e-05	0.00478869	Colonized vs. Non-colonized Wounds	All Wounds	7
MYOZ1	1291.01	-6.87014	1.63185	-4.21003	2.55335e-05	0.00478869	Colonized vs. Non-colonized Wounds	All Wounds	7
TCAP	1307.55	-6.32511	1.50173	-4.21188	2.53249e-05	0.00478869	Colonized vs. Non-colonized Wounds	All Wounds	7
MYL1	6460.62	-8.83723	2.10452	-4.19917	2.67896e-05	0.0049275	Colonized vs. Non-colonized Wounds	All Wounds	7
RELN	118.02	-5.32847	1.27103	-4.19226	2.76187e-05	0.00502418	Colonized vs. Non-colonized Wounds	All Wounds	7
ANK3	704.682	-4.886	1.16794	-4.18344	2.87126e-05	0.00516639	Colonized vs. Non-colonized Wounds	All Wounds	7
KIAA0488	66.7856	-8.96058	2.14432	-4.17874	2.93123e-05	0.00521758	Colonized vs. Non-colonized Wounds	All Wounds	7
GPC4	298.655	-2.45316	0.591095	-4.15019	3.32205e-05	0.00564081	Colonized vs. Non-colonized Wounds	All Wounds	7
HRC	1076.59	-6.12629	1.47383	-4.15673	3.22838e-05	0.00564081	Colonized vs. Non-colonized Wounds	All Wounds	7
MYOM1	1629.5	-5.29701	1.27668	-4.14906	3.33845e-05	0.00564081	Colonized vs. Non-colonized Wounds	All Wounds	7
MYOT	1403.68	-6.04355	1.45713	-4.14758	3.36014e-05	0.00564081	Colonized vs. Non-colonized Wounds	All Wounds	7
NRIP1	1852.89	-0.842163	0.203094	-4.14667	3.37345e-05	0.00564081	Colonized vs. Non-colonized Wounds	All Wounds	7
TRDN	2944.56	-6.35559	1.53203	-4.14847	3.34708e-05	0.00564081	Colonized vs. Non-colonized Wounds	All Wounds	7
CACNA1S	1188.97	-8.66928	2.10042	-4.1274	3.66886e-05	0.00607343	Colonized vs. Non-colonized Wounds	All Wounds	7
CDH15	293.035	-6.27144	1.52513	-4.11206	3.92139e-05	0.0064272	Colonized vs. Non-colonized Wounds	All Wounds	7
RYR1	7031.37	-5.93446	1.44672	-4.10201	4.09584e-05	0.00664731	Colonized vs. Non-colonized Wounds	All Wounds	7
DKFZp434A128	138.544	-7.564	1.84554	-4.09852	4.15797e-05	0.00668262	Colonized vs. Non-colonized Wounds	All Wounds	7
GFRA1	157.812	-4.73838	1.15688	-4.09584	4.20645e-05	0.00669554	Colonized vs. Non-colonized Wounds	All Wounds	7
KLHL40	492.657	-6.5838	1.60846	-4.09324	4.25389e-05	0.00670656	Colonized vs. Non-colonized Wounds	All Wounds	7
MYH1	1994.72	-4.85473	1.18774	-4.08738	4.36269e-05	0.0068132	Colonized vs. Non-colonized Wounds	All Wounds	7
LRRC2	479.785	-5.77404	1.41565	-4.07871	4.52858e-05	0.00700618	Colonized vs. Non-colonized Wounds	All Wounds	7
CHRNG	385.025	-5.75905	1.41304	-4.07563	4.58899e-05	0.00703391	Colonized vs. Non-colonized Wounds	All Wounds	7
DUSP13	208.727	-7.4904	1.84275	-4.0648	4.80742e-05	0.0073011	Colonized vs. Non-colonized Wounds	All Wounds	7
AGBL1	66.4112	-4.99915	1.23215	-4.05725	4.96549e-05	0.00741698	Colonized vs. Non-colonized Wounds	All Wounds	7
CRYAB	2694.8	-4.29521	1.05929	-4.05478	5.01813e-05	0.00741698	Colonized vs. Non-colonized Wounds	All Wounds	7
PRUNE2	6581.87	-3.88332	0.957306	-4.0565	4.98129e-05	0.00741698	Colonized vs. Non-colonized Wounds	All Wounds	7
PPP1R1A	182.329	-4.94764	1.22093	-4.05237	5.0702e-05	0.00742762	Colonized vs. Non-colonized Wounds	All Wounds	7
RHOH	40.5342	2.09559	0.51824	4.04366	5.2623e-05	0.00757593	Colonized vs. Non-colonized Wounds	All Wounds	7
WIPF3	224.185	-6.00448	1.48492	-4.04363	5.26297e-05	0.00757593	Colonized vs. Non-colonized Wounds	All Wounds	7
JPH1	416.341	-5.99284	1.48738	-4.02911	5.59874e-05	0.00798978	Colonized vs. Non-colonized Wounds	All Wounds	7
CA3	1788.94	-6.66418	1.65801	-4.01938	5.83515e-05	0.00825599	Colonized vs. Non-colonized Wounds	All Wounds	7
FABP3	1020.55	-5.17926	1.28938	-4.01686	5.89794e-05	0.00827411	Colonized vs. Non-colonized Wounds	All Wounds	7
AX747977	174.954	-10.3423	2.57673	-4.01372	5.97697e-05	0.00831452	Colonized vs. Non-colonized Wounds	All Wounds	7
NMRK2	267.655	-8.43213	2.10372	-4.00821	6.11817e-05	0.00842261	Colonized vs. Non-colonized Wounds	All Wounds	7
THBS4	1457.14	-5.28262	1.31844	-4.00673	6.15643e-05	0.00842261	Colonized vs. Non-colonized Wounds	All Wounds	7
CHRNA1	1658.14	-8.25309	2.06148	-4.00349	6.2416e-05	0.00846914	Colonized vs. Non-colonized Wounds	All Wounds	7
H19	7175.26	-1.75323	0.438455	-3.99865	6.37047e-05	0.00857371	Colonized vs. Non-colonized Wounds	All Wounds	7
TRIM55	247.089	-6.94753	1.73949	-3.994	6.4969e-05	0.00867336	Colonized vs. Non-colonized Wounds	All Wounds	7
CCL21	52.9513	-8.59329	2.15328	-3.99079	6.58537e-05	0.00869905	Colonized vs. Non-colonized Wounds	All Wounds	7
SH3BGR	193.772	-4.8993	1.22805	-3.9895	6.62124e-05	0.00869905	Colonized vs. Non-colonized Wounds	All Wounds	7
MUSK	192.579	-7.92953	1.99239	-3.97991	6.89418e-05	0.00898631	Colonized vs. Non-colonized Wounds	All Wounds	7
CES4A	59.252	-4.35551	1.09562	-3.97537	7.02704e-05	0.00908794	Colonized vs. Non-colonized Wounds	All Wounds	7
HHATL	326.904	-7.14112	1.80153	-3.96392	7.37302e-05	0.00946148	Colonized vs. Non-colonized Wounds	All Wounds	7
COBL	345.071	-6.29115	1.58899	-3.95921	7.5198e-05	0.0095756	Colonized vs. Non-colonized Wounds	All Wounds	7
ANKRD23	1517.45	-6.2114	1.57194	-3.95142	7.76888e-05	0.00981726	Colonized vs. Non-colonized Wounds	All Wounds	7
PDK4	3126.52	-3.12637	0.79191	-3.94788	7.88465e-05	0.00988807	Colonized vs. Non-colonized Wounds	All Wounds	7
IGFN1	1976.94	-5.71727	1.45201	-3.93748	8.23409e-05	0.0102487	Colonized vs. Non-colonized Wounds	All Wounds	7
PTGR1	269.282	-1.8895	0.482445	-3.9165	8.98434e-05	0.011099	Colonized vs. Non-colonized Wounds	All Wounds	7
LMO7	4077.52	-3.47925	0.889729	-3.91047	9.21181e-05	0.0112957	Colonized vs. Non-colonized Wounds	All Wounds	7
RALGDS	550.723	1.49122	0.382081	3.90288	9.50545e-05	0.0115701	Colonized vs. Non-colonized Wounds	All Wounds	7
TXLNB	1301	-5.47209	1.40318	-3.89979	9.62771e-05	0.0116334	Colonized vs. Non-colonized Wounds	All Wounds	7
CORO6	1363.76	-5.37227	1.37872	-3.89657	9.75633e-05	0.0117034	Colonized vs. Non-colonized Wounds	All Wounds	7
MYH2	2948.82	-5.12956	1.32507	-3.87115	0.000108323	0.0129005	Colonized vs. Non-colonized Wounds	All Wounds	7
MYOM3	1043	-5.571	1.44265	-3.86165	0.000112624	0.0132232	Colonized vs. Non-colonized Wounds	All Wounds	7
RBM24	874.316	-5.8005	1.50208	-3.86164	0.000112629	0.0132232	Colonized vs. Non-colonized Wounds	All Wounds	7
FMO3	94.7055	-5.14978	1.3345	-3.85895	0.000113875	0.0132753	Colonized vs. Non-colonized Wounds	All Wounds	7
EYA1	84.0039	-4.89061	1.27023	-3.85017	0.000118037	0.0136642	Colonized vs. Non-colonized Wounds	All Wounds	7
AK123298	178.376	-6.9231	1.80027	-3.84558	0.000120267	0.0138257	Colonized vs. Non-colonized Wounds	All Wounds	7
LDLRAD4-AS1	36.4433	-3.61268	0.9403	-3.84205	0.00012201	0.0139293	Colonized vs. Non-colonized Wounds	All Wounds	7
USP2	163.012	-4.59758	1.19746	-3.83943	0.000123321	0.0139825	Colonized vs. Non-colonized Wounds	All Wounds	7
CAV3	179.361	-7.84741	2.04952	-3.8289	0.000128717	0.0144951	Colonized vs. Non-colonized Wounds	All Wounds	7
SRL	1155.24	-5.88229	1.54189	-3.81498	0.000136192	0.0152333	Colonized vs. Non-colonized Wounds	All Wounds	7
MGC21881	45.7972	-3.30278	0.8665	-3.81163	0.000138051	0.0153375	Colonized vs. Non-colonized Wounds	All Wounds	7
EEF1A2	2009.27	-5.92489	1.56008	-3.79782	0.000145973	0.0161096	Colonized vs. Non-colonized Wounds	All Wounds	7
SLC1A2	48.1502	2.1636	0.570632	3.79158	0.000149691	0.0164105	Colonized vs. Non-colonized Wounds	All Wounds	7
FHL1	10100.1	-4.71537	1.24691	-3.78165	0.000155793	0.0168562	Colonized vs. Non-colonized Wounds	All Wounds	7
RPL3L	249.169	-7.40273	1.95733	-3.78206	0.000155539	0.0168562	Colonized vs. Non-colonized Wounds	All Wounds	7
MTMR4	605.981	1.05488	0.279178	3.77852	0.000157761	0.0169583	Colonized vs. Non-colonized Wounds	All Wounds	7
AK098012	11.2439	4.26044	1.12838	3.77571	0.000159553	0.0170403	Colonized vs. Non-colonized Wounds	All Wounds	7
MYLPF	3820.44	-8.4118	2.22953	-3.7729	0.000161359	0.0171227	Colonized vs. Non-colonized Wounds	All Wounds	7
HOXC9	43.5526	-3.27731	0.870465	-3.76501	0.000166542	0.0175601	Colonized vs. Non-colonized Wounds	All Wounds	7
LBP	1190.11	-5.44982	1.44856	-3.76224	0.000168395	0.0176431	Colonized vs. Non-colonized Wounds	All Wounds	7
CKM	14323.8	-7.55004	2.01012	-3.75602	0.000172638	0.0179739	Colonized vs. Non-colonized Wounds	All Wounds	7
SAA2	41.2934	-9.29809	2.48444	-3.74253	0.000182178	0.0187315	Colonized vs. Non-colonized Wounds	All Wounds	7
SGCG	241.134	-5.73284	1.53126	-3.74386	0.000181211	0.0187315	Colonized vs. Non-colonized Wounds	All Wounds	7
HSPA6	457.698	3.11029	0.831873	3.7389	0.000184827	0.0188865	Colonized vs. Non-colonized Wounds	All Wounds	7
CECR2	197.819	-4.55026	1.21768	-3.73683	0.000186352	0.0189256	Colonized vs. Non-colonized Wounds	All Wounds	7
CAP2	804.455	-5.03914	1.35029	-3.73189	0.00019005	0.0190748	Colonized vs. Non-colonized Wounds	All Wounds	7
JSRP1	143.594	-6.01539	1.61259	-3.73027	0.000191278	0.0190748	Colonized vs. Non-colonized Wounds	All Wounds	7
TRIM63	784.79	-6.15238	1.64907	-3.73082	0.000190858	0.0190748	Colonized vs. Non-colonized Wounds	All Wounds	7
LIMCH1	1755.51	-3.67297	0.992408	-3.70107	0.000214694	0.0212817	Colonized vs. Non-colonized Wounds	All Wounds	7
TMEM38A	320.572	-6.18089	1.67206	-3.69657	0.000218531	0.0215331	Colonized vs. Non-colonized Wounds	All Wounds	7
KCNQ5	89.7643	-9.29361	2.51669	-3.69278	0.000221812	0.021727	Colonized vs. Non-colonized Wounds	All Wounds	7
DNAH11	15.7623	3.38788	0.921363	3.67703	0.000235969	0.0229779	Colonized vs. Non-colonized Wounds	All Wounds	7
MLIP	358.527	-6.19876	1.68868	-3.67077	0.000241817	0.0234096	Colonized vs. Non-colonized Wounds	All Wounds	7
MYL3	115.882	-6.28445	1.71319	-3.66828	0.000244191	0.023502	Colonized vs. Non-colonized Wounds	All Wounds	7
AK097453	24.4261	1.64551	0.451347	3.64578	0.000266578	0.0255083	Colonized vs. Non-colonized Wounds	All Wounds	7
BC041856	85.3826	-9.31433	2.56282	-3.6344	0.000278628	0.0264652	Colonized vs. Non-colonized Wounds	All Wounds	7
CKMT2	606.872	-5.35867	1.47574	-3.63118	0.000282132	0.0264652	Colonized vs. Non-colonized Wounds	All Wounds	7
FREM2	546.486	-5.71226	1.57229	-3.63309	0.00028005	0.0264652	Colonized vs. Non-colonized Wounds	All Wounds	7
ZNF385B	53.3976	-5.11931	1.41012	-3.63041	0.000282973	0.0264652	Colonized vs. Non-colonized Wounds	All Wounds	7
BMP2	170.711	1.96704	0.542542	3.62561	0.000288282	0.0268102	Colonized vs. Non-colonized Wounds	All Wounds	7
DMD	3549.82	-4.70729	1.3008	-3.61876	0.000296017	0.0273758	Colonized vs. Non-colonized Wounds	All Wounds	7
ACTA1	13811.4	-7.31357	2.02487	-3.61187	0.000304002	0.0277421	Colonized vs. Non-colonized Wounds	All Wounds	7
AK311497	585.286	-1.7439	0.483361	-3.60787	0.000308723	0.0277421	Colonized vs. Non-colonized Wounds	All Wounds	7
C5orf58	43.0707	1.83639	0.509348	3.60537	0.000311708	0.0277421	Colonized vs. Non-colonized Wounds	All Wounds	7
HCP5	194.485	1.48476	0.411712	3.6063	0.000310588	0.0277421	Colonized vs. Non-colonized Wounds	All Wounds	7
SCN7A	67.8249	-9.14215	2.53128	-3.61168	0.000304223	0.0277421	Colonized vs. Non-colonized Wounds	All Wounds	7
SRPK3	228.038	-5.70296	1.57942	-3.6108	0.000305257	0.0277421	Colonized vs. Non-colonized Wounds	All Wounds	7
SYPL2	441.574	-5.59098	1.54932	-3.60867	0.000307771	0.0277421	Colonized vs. Non-colonized Wounds	All Wounds	7
SCRG1	29.3932	-4.21659	1.17642	-3.58426	0.00033804	0.0299247	Colonized vs. Non-colonized Wounds	All Wounds	7
LOC284581	64.5656	-8.90706	2.48682	-3.5817	0.00034136	0.0300578	Colonized vs. Non-colonized Wounds	All Wounds	7
PDE11A	54.6231	-8.85667	2.47515	-3.57823	0.000345923	0.0302985	Colonized vs. Non-colonized Wounds	All Wounds	7
TNNI2	1247.83	-5.57347	1.5589	-3.57526	0.000349874	0.0304833	Colonized vs. Non-colonized Wounds	All Wounds	7
AX747205	27.9652	-7.693	2.15331	-3.57264	0.000353406	0.0306298	Colonized vs. Non-colonized Wounds	All Wounds	7
AKR1C2	318.539	-3.49792	0.981706	-3.56311	0.00036649	0.0313945	Colonized vs. Non-colonized Wounds	All Wounds	7
KCNQ4	101.084	-6.09517	1.71112	-3.56209	0.000367919	0.0313945	Colonized vs. Non-colonized Wounds	All Wounds	7
OLFM2	38.815	3.06848	0.861334	3.56247	0.00036738	0.0313945	Colonized vs. Non-colonized Wounds	All Wounds	7
ADAMTS17	67.4314	-3.15114	0.886659	-3.55395	0.000379493	0.0317706	Colonized vs. Non-colonized Wounds	All Wounds	7
CXCL10	48.9812	-4.45209	1.25284	-3.5536	0.000380003	0.0317706	Colonized vs. Non-colonized Wounds	All Wounds	7
GTF2H2	219.065	-1.66056	0.46707	-3.55527	0.000377585	0.0317706	Colonized vs. Non-colonized Wounds	All Wounds	7
PTGDS	146.58	-5.31299	1.49353	-3.55734	0.000374628	0.0317706	Colonized vs. Non-colonized Wounds	All Wounds	7
FLNC	14560.3	-4.13654	1.16504	-3.55056	0.000384417	0.0319781	Colonized vs. Non-colonized Wounds	All Wounds	7
MUM1L1	63.9303	-5.07391	1.42982	-3.54864	0.000387223	0.0320504	Colonized vs. Non-colonized Wounds	All Wounds	7
ERBB3	191.883	-7.75439	2.1905	-3.54001	0.000400105	0.0329519	Colonized vs. Non-colonized Wounds	All Wounds	7
CACNB1	819.94	-4.40984	1.24645	-3.53792	0.000403287	0.0330496	Colonized vs. Non-colonized Wounds	All Wounds	7
PHKA1	146.891	-2.17359	0.61473	-3.53584	0.000406477	0.0331469	Colonized vs. Non-colonized Wounds	All Wounds	7
ESRRG	70.3712	-9.02847	2.55488	-3.53381	0.000409622	0.0332396	Colonized vs. Non-colonized Wounds	All Wounds	7
P2RX6	97.3104	-5.85587	1.66615	-3.51462	0.000440381	0.0355613	Colonized vs. Non-colonized Wounds	All Wounds	7
CCDC141	464.6	-3.9777	1.13527	-3.50376	0.000458746	0.0366864	Colonized vs. Non-colonized Wounds	All Wounds	7
KATNBL1	414.905	1.07382	0.306402	3.50462	0.00045726	0.0366864	Colonized vs. Non-colonized Wounds	All Wounds	7
MYH6	121.617	-9.37215	2.68224	-3.49415	0.000475574	0.0378493	Colonized vs. Non-colonized Wounds	All Wounds	7
MYH8	3773.17	-9.75077	2.79287	-3.4913	0.000480668	0.0380254	Colonized vs. Non-colonized Wounds	All Wounds	7
NEXN	1696.94	-3.6045	1.03308	-3.48908	0.000484678	0.0380254	Colonized vs. Non-colonized Wounds	All Wounds	7
STON2	1223.04	-3.10032	0.888378	-3.48987	0.000483256	0.0380254	Colonized vs. Non-colonized Wounds	All Wounds	7
PGM5P2	32.3452	-7.89885	2.26568	-3.4863	0.000489759	0.0382428	Colonized vs. Non-colonized Wounds	All Wounds	7
SYNPO2	10676.5	-3.77873	1.08464	-3.48386	0.000494232	0.0384109	Colonized vs. Non-colonized Wounds	All Wounds	7
BTNL9	114.06	-4.21959	1.21261	-3.47974	0.000501895	0.0386435	Colonized vs. Non-colonized Wounds	All Wounds	7
SEMA3A	47.6528	-2.29712	0.660043	-3.48026	0.000500931	0.0386435	Colonized vs. Non-colonized Wounds	All Wounds	7
MYBPH	2503.32	-7.34262	2.11152	-3.4774	0.000506296	0.03867	Colonized vs. Non-colonized Wounds	All Wounds	7
NDRG2	738.48	-4.56173	1.31194	-3.47708	0.00050691	0.03867	Colonized vs. Non-colonized Wounds	All Wounds	7
KCNB1	50.4262	-4.50965	1.30034	-3.46805	0.000524255	0.0398097	Colonized vs. Non-colonized Wounds	All Wounds	7
ADH1B	121.666	-5.56626	1.6105	-3.45622	0.000547805	0.041408	Colonized vs. Non-colonized Wounds	All Wounds	7
TP63	34.0947	-5.30789	1.53648	-3.45458	0.000551149	0.0414715	Colonized vs. Non-colonized Wounds	All Wounds	7
ACHE	90.6347	-5.33357	1.54592	-3.4501	0.000560375	0.0416404	Colonized vs. Non-colonized Wounds	All Wounds	7
CCDC106	39.6074	-1.73687	0.503195	-3.45168	0.000557114	0.0416404	Colonized vs. Non-colonized Wounds	All Wounds	7
DLG2	163.498	-4.82238	1.39786	-3.44983	0.00056094	0.0416404	Colonized vs. Non-colonized Wounds	All Wounds	7
ANO5	720.138	-5.03289	1.45944	-3.4485	0.000563713	0.0416423	Colonized vs. Non-colonized Wounds	All Wounds	7
FOXP2	68.9338	-3.11848	0.904588	-3.44741	0.000565998	0.0416423	Colonized vs. Non-colonized Wounds	All Wounds	7
EGF	354.143	-4.76898	1.38392	-3.446	0.000568958	0.0416749	Colonized vs. Non-colonized Wounds	All Wounds	7
C7orf55-LUC7L2	108.726	-2.59173	0.753503	-3.43957	0.000582643	0.0424893	Colonized vs. Non-colonized Wounds	All Wounds	7
TMEM108	51.9793	-4.07282	1.18485	-3.4374	0.000587321	0.0426426	Colonized vs. Non-colonized Wounds	All Wounds	7
PLCXD3	28.3164	-7.70977	2.24581	-3.43296	0.000597031	0.0431583	Colonized vs. Non-colonized Wounds	All Wounds	7
COL6A5	41.1488	-4.28161	1.24847	-3.42949	0.000604712	0.0435235	Colonized vs. Non-colonized Wounds	All Wounds	7
S100A1	520.739	-5.26779	1.53662	-3.42817	0.000607673	0.0435473	Colonized vs. Non-colonized Wounds	All Wounds	7
HOXC8	39.1004	-2.11013	0.616408	-3.42327	0.000618721	0.0437422	Colonized vs. Non-colonized Wounds	All Wounds	7
IGH@	32.0793	-4.42729	1.29353	-3.42265	0.000620148	0.0437422	Colonized vs. Non-colonized Wounds	All Wounds	7
LOC100505702	234.407	1.6392	0.478977	3.42229	0.000620963	0.0437422	Colonized vs. Non-colonized Wounds	All Wounds	7
SGCA	345.535	-4.8453	1.41458	-3.42527	0.000614186	0.0437422	Colonized vs. Non-colonized Wounds	All Wounds	7
SLITRK4	249.542	-2.69738	0.789163	-3.41802	0.000630779	0.0442454	Colonized vs. Non-colonized Wounds	All Wounds	7
PDLIM3	6137.31	-4.57439	1.34304	-3.40599	0.000659238	0.0460465	Colonized vs. Non-colonized Wounds	All Wounds	7
DTNA	974.241	-3.20048	0.941986	-3.39758	0.000679838	0.0471155	Colonized vs. Non-colonized Wounds	All Wounds	7
PRKAG3	202.058	-5.7233	1.6846	-3.39742	0.000680235	0.0471155	Colonized vs. Non-colonized Wounds	All Wounds	7
BC017910	68.0178	-6.48074	1.91003	-3.39301	0.000691283	0.0474834	Colonized vs. Non-colonized Wounds	All Wounds	7
RBP1	101.229	-2.8721	0.846347	-3.39352	0.000690005	0.0474834	Colonized vs. Non-colonized Wounds	All Wounds	7
SHC3	68.3796	2.65013	0.781663	3.39038	0.000697964	0.0477442	Colonized vs. Non-colonized Wounds	All Wounds	7
CACNG6	59.147	-8.60519	2.54591	-3.38001	0.000724834	0.0485023	Colonized vs. Non-colonized Wounds	All Wounds	7
ERBB4	109.093	-6.76837	2.00127	-3.38204	0.000719498	0.0485023	Colonized vs. Non-colonized Wounds	All Wounds	7
MROH7	143.686	-4.64817	1.37465	-3.38136	0.000721289	0.0485023	Colonized vs. Non-colonized Wounds	All Wounds	7
PPP1R3A	968.374	-7.37104	2.18121	-3.37933	0.000726627	0.0485023	Colonized vs. Non-colonized Wounds	All Wounds	7
SDR39U1	69.1081	-1.88758	0.558422	-3.38021	0.000724305	0.0485023	Colonized vs. Non-colonized Wounds	All Wounds	7
TNFRSF10A	61.6968	1.57156	0.464672	3.38208	0.0007194	0.0485023	Colonized vs. Non-colonized Wounds	All Wounds	7
LQFBS-1	24.3523	-8.23387	1.40568	-5.85759	4.69639e-09	8.53898e-05	Healed vs. Failed Wounds	non-colonized wounds	7
BC035067	14.8562	7.21428	1.31459	5.48784	4.06879e-08	0.000270572	Healed vs. Failed Wounds	non-colonized wounds	7
DEFA1B	48.3098	-4.81995	0.880932	-5.47142	4.46439e-08	0.000270572	Healed vs. Failed Wounds	non-colonized wounds	7
APOC1	716.479	-2.82112	0.524769	-5.37593	7.61878e-08	0.000277049	Healed vs. Failed Wounds	non-colonized wounds	7
FLJ22447	94.444	-2.1416	0.396337	-5.40348	6.53588e-08	0.000277049	Healed vs. Failed Wounds	non-colonized wounds	7
LINC00707	30.1577	-4.05794	0.807326	-5.02639	4.99796e-07	0.00102075	Healed vs. Failed Wounds	non-colonized wounds	7
MYL4	409.6	-4.59303	0.911993	-5.03626	4.74723e-07	0.00102075	Healed vs. Failed Wounds	non-colonized wounds	7
SIM1	73.5458	-4.75768	0.946934	-5.0243	5.05267e-07	0.00102075	Healed vs. Failed Wounds	non-colonized wounds	7
XG	63.3561	-2.44102	0.479192	-5.09403	3.5054e-07	0.00102075	Healed vs. Failed Wounds	non-colonized wounds	7
DCLK1	3188.29	-2.74518	0.560978	-4.89356	9.90283e-07	0.00152093	Healed vs. Failed Wounds	non-colonized wounds	7
MYH8	4196.67	-5.331	1.08817	-4.89903	9.63102e-07	0.00152093	Healed vs. Failed Wounds	non-colonized wounds	7
MYL5	390.555	-3.60079	0.736224	-4.89089	1.00381e-06	0.00152093	Healed vs. Failed Wounds	non-colonized wounds	7
MYH3	10411	-4.66833	0.96666	-4.82934	1.36987e-06	0.00191592	Healed vs. Failed Wounds	non-colonized wounds	7
PDLIM4	208.572	-1.21681	0.254484	-4.78148	1.74007e-06	0.00225985	Healed vs. Failed Wounds	non-colonized wounds	7
KCND3	40.6538	2.09825	0.460647	4.55501	5.23839e-06	0.00634962	Healed vs. Failed Wounds	non-colonized wounds	7
C1orf105	42.047	-4.42393	0.979774	-4.51526	6.32391e-06	0.00676361	Healed vs. Failed Wounds	non-colonized wounds	7
TRIM9	104.251	-1.72289	0.380806	-4.52433	6.05883e-06	0.00676361	Healed vs. Failed Wounds	non-colonized wounds	7
MFSD2A	95.8062	-1.77984	0.397151	-4.48152	7.41146e-06	0.0074864	Healed vs. Failed Wounds	non-colonized wounds	7
FADS2	412.714	1.27513	0.286494	4.4508	8.55529e-06	0.00818697	Healed vs. Failed Wounds	non-colonized wounds	7
DIRC1	12.8781	-2.70343	0.612882	-4.41102	1.02887e-05	0.00935345	Healed vs. Failed Wounds	non-colonized wounds	7
MYCL1	102.599	-2.70523	0.619112	-4.36953	1.24514e-05	0.0107805	Healed vs. Failed Wounds	non-colonized wounds	7
DMBT1	701.455	-4.497	1.05096	-4.27893	1.87796e-05	0.0155205	Healed vs. Failed Wounds	non-colonized wounds	7
IL17B	21.5012	-3.86093	0.912307	-4.23205	2.31568e-05	0.0183059	Healed vs. Failed Wounds	non-colonized wounds	7
LRRC17	515.483	-2.7979	0.664263	-4.21203	2.53086e-05	0.0191733	Healed vs. Failed Wounds	non-colonized wounds	7
AK127697	18.9455	-4.02762	0.966835	-4.16578	3.10286e-05	0.0225665	Healed vs. Failed Wounds	non-colonized wounds	7
EGLN3	337.017	-2.23712	0.546102	-4.09653	4.19398e-05	0.0293288	Healed vs. Failed Wounds	non-colonized wounds	7
FAM101A	24.7573	3.28763	0.812142	4.0481	5.16346e-05	0.0347711	Healed vs. Failed Wounds	non-colonized wounds	7
NOTCH2NL	2662.69	-0.710497	0.176696	-4.02101	5.79479e-05	0.0376289	Healed vs. Failed Wounds	non-colonized wounds	7
C1QL4	7.74319	-5.14675	1.28467	-4.00629	6.16802e-05	0.0378815	Healed vs. Failed Wounds	non-colonized wounds	7
TMEM64	503.998	-1.4269	0.356445	-4.00315	6.25038e-05	0.0378815	Healed vs. Failed Wounds	non-colonized wounds	7
IL20RA	33.0204	-3.10829	0.783665	-3.96635	7.29805e-05	0.0428042	Healed vs. Failed Wounds	non-colonized wounds	7
EPHA3	519.231	-2.31887	0.590217	-3.92885	8.53533e-05	0.0482506	Healed vs. Failed Wounds	non-colonized wounds	7
KLHL4	51.1799	-1.66717	0.425008	-3.92267	8.75739e-05	0.0482506	Healed vs. Failed Wounds	non-colonized wounds	7
SH3RF3-AS1	56.6705	1.48555	0.379461	3.91491	9.04383e-05	0.0483632	Healed vs. Failed Wounds	non-colonized wounds	7
LOC647859	10.2268	6.93939	1.05845	6.5562	5.51964e-11	1.13445e-06	Healed vs. Failed Wounds	All Wounds	8 - 10
POM121L9P	48.9265	1.8547	0.360824	5.14016	2.74498e-07	0.00282087	Healed vs. Failed Wounds	All Wounds	8 - 10
HBG1	240.597	4.16942	0.881414	4.73038	2.24105e-06	0.0153534	Healed vs. Failed Wounds	All Wounds	8 - 10
HBG2	91.9208	3.22943	0.72559	4.45076	8.55654e-06	0.0351725	Healed vs. Failed Wounds	All Wounds	8 - 10
VAT1L	44.7893	2.83311	0.633588	4.47153	7.76625e-06	0.0351725	Healed vs. Failed Wounds	All Wounds	8 - 10
MYLK4	167.257	3.8521	0.519838	7.4102	1.2611e-13	1.6608e-09	Colonized vs. Non-colonized Wounds	Healed Wounds	8 - 10
RASD1	269.868	-3.53473	0.481594	-7.33965	2.14145e-13	1.6608e-09	Colonized vs. Non-colonized Wounds	Healed Wounds	8 - 10
GPR128	110.026	8.36371	1.17373	7.12575	1.03516e-12	5.35211e-09	Colonized vs. Non-colonized Wounds	Healed Wounds	8 - 10
PDK4	8684.35	-4.03506	0.715366	-5.64055	1.69513e-08	6.57327e-05	Colonized vs. Non-colonized Wounds	Healed Wounds	8 - 10
LOC284581	130.007	-7.60371	1.53041	-4.96841	6.75049e-07	0.00209414	Colonized vs. Non-colonized Wounds	Healed Wounds	8 - 10
CES1	119.287	-4.8652	1.01545	-4.7912	1.65788e-06	0.00367362	Colonized vs. Non-colonized Wounds	Healed Wounds	8 - 10
MT2A	1695.75	-2.39148	0.498349	-4.79881	1.59615e-06	0.00367362	Colonized vs. Non-colonized Wounds	Healed Wounds	8 - 10
HSD11B1	74.0052	-4.18135	0.905589	-4.61727	3.88814e-06	0.006701	Colonized vs. Non-colonized Wounds	Healed Wounds	8 - 10
SAA2	226.336	-5.92503	1.28132	-4.62417	3.76093e-06	0.006701	Colonized vs. Non-colonized Wounds	Healed Wounds	8 - 10
PTX3	943.282	-5.93154	1.29122	-4.59375	4.35359e-06	0.00675286	Colonized vs. Non-colonized Wounds	Healed Wounds	8 - 10
HOXC10	116.356	-9.87863	2.17649	-4.53879	5.65781e-06	0.0068923	Colonized vs. Non-colonized Wounds	Healed Wounds	8 - 10
LGR5	91.0876	-6.02041	1.32109	-4.55716	5.18491e-06	0.0068923	Colonized vs. Non-colonized Wounds	Healed Wounds	8 - 10
SAA1	853.126	-5.57829	1.23021	-4.53441	5.77654e-06	0.0068923	Colonized vs. Non-colonized Wounds	Healed Wounds	8 - 10
PTGES	147.689	-3.66713	0.81497	-4.49971	6.80457e-06	0.00703638	Colonized vs. Non-colonized Wounds	Healed Wounds	8 - 10
UCHL1	729.802	1.98839	0.440491	4.51403	6.36066e-06	0.00703638	Colonized vs. Non-colonized Wounds	Healed Wounds	8 - 10
HOXC9	60.7882	-4.89639	1.10683	-4.42382	9.69729e-06	0.00940092	Colonized vs. Non-colonized Wounds	Healed Wounds	8 - 10
PRUNE2	9788.23	1.60581	0.36699	4.37564	1.21077e-05	0.0110472	Colonized vs. Non-colonized Wounds	Healed Wounds	8 - 10
AK298056	113.85	-9.84143	2.26477	-4.34545	1.3899e-05	0.0119771	Colonized vs. Non-colonized Wounds	Healed Wounds	8 - 10
ANGPTL4	800.599	-4.21657	0.976543	-4.31786	1.57551e-05	0.0124449	Colonized vs. Non-colonized Wounds	Healed Wounds	8 - 10
HOXC8	55.1993	-5.351	1.24044	-4.31381	1.60466e-05	0.0124449	Colonized vs. Non-colonized Wounds	Healed Wounds	8 - 10
LILRB5	479.14	-2.07173	0.483789	-4.2823	1.84968e-05	0.0136621	Colonized vs. Non-colonized Wounds	Healed Wounds	8 - 10
HAS1	107.994	-4.67373	1.10371	-4.23456	2.28996e-05	0.0161453	Colonized vs. Non-colonized Wounds	Healed Wounds	8 - 10
USP32P1	765.088	-5.73733	1.36788	-4.19433	2.73685e-05	0.0184571	Colonized vs. Non-colonized Wounds	Healed Wounds	8 - 10
SLPI	188.317	-4.30012	1.02929	-4.17776	2.94393e-05	0.0190263	Colonized vs. Non-colonized Wounds	Healed Wounds	8 - 10
PLA2G2A	282.305	-3.61873	0.885422	-4.08701	4.36962e-05	0.0271108	Colonized vs. Non-colonized Wounds	Healed Wounds	8 - 10
PGM5P2	61.5249	-3.29752	0.829117	-3.97715	6.97474e-05	0.0416097	Colonized vs. Non-colonized Wounds	Healed Wounds	8 - 10
CD177	173.761	-5.6129	1.41514	-3.96632	7.29902e-05	0.0419315	Colonized vs. Non-colonized Wounds	Healed Wounds	8 - 10
EREG	602.185	-5.58184	1.41435	-3.94657	7.92801e-05	0.0439184	Colonized vs. Non-colonized Wounds	Healed Wounds	8 - 10
CXCL2	628.274	2.81421	0.417019	6.74841	1.49476e-11	2.91105e-07	Colonized vs. Non-colonized Wounds	Failed Wounds	8 - 10
EREG	206.734	2.87023	0.482932	5.94335	2.79247e-09	2.71917e-05	Colonized vs. Non-colonized Wounds	Failed Wounds	8 - 10
MIRLET7BHG	239.714	-2.0424	0.419406	-4.86975	1.1174e-06	0.00725381	Colonized vs. Non-colonized Wounds	Failed Wounds	8 - 10
ADAM1A	77.5107	-3.16113	0.67047	-4.71479	2.41957e-06	0.00960693	Colonized vs. Non-colonized Wounds	Failed Wounds	8 - 10
ADAMTS1	2024.04	2.08516	0.442626	4.71088	2.46648e-06	0.00960693	Colonized vs. Non-colonized Wounds	Failed Wounds	8 - 10
BC033281	92.6066	-3.61701	0.779388	-4.64083	3.47011e-06	0.0106577	Colonized vs. Non-colonized Wounds	Failed Wounds	8 - 10
ZNF606	101.563	-2.39574	0.518518	-4.62036	3.83074e-06	0.0106577	Colonized vs. Non-colonized Wounds	Failed Wounds	8 - 10
NOMO3	512.39	-3.42959	0.747232	-4.58972	4.43843e-06	0.0108048	Colonized vs. Non-colonized Wounds	Failed Wounds	8 - 10
AK096592	143.653	-1.90538	0.422343	-4.51144	6.4389e-06	0.0125398	Colonized vs. Non-colonized Wounds	Failed Wounds	8 - 10
BC073897	201.046	-3.37967	0.746906	-4.52489	6.04272e-06	0.0125398	Colonized vs. Non-colonized Wounds	Failed Wounds	8 - 10
NLRP3	263.225	1.82764	0.411055	4.44623	8.73899e-06	0.015472	Colonized vs. Non-colonized Wounds	Failed Wounds	8 - 10
ADAMTS9	979.516	1.5126	0.350156	4.31979	1.56174e-05	0.0233961	Colonized vs. Non-colonized Wounds	Failed Wounds	8 - 10
ZNF449	266.306	-2.07639	0.479616	-4.32927	1.49607e-05	0.0233961	Colonized vs. Non-colonized Wounds	Failed Wounds	8 - 10
LOC646214	62.9274	-2.8665	0.685357	-4.18248	2.8834e-05	0.0374362	Colonized vs. Non-colonized Wounds	Failed Wounds	8 - 10
PLK3	194.646	1.49027	0.356166	4.18419	2.86186e-05	0.0374362	Colonized vs. Non-colonized Wounds	Failed Wounds	8 - 10
DEFB103A	10.4608	4.51794	0.889932	5.07672	3.84e-07	0.00793382	Colonized vs. Non-colonized Wounds	All Wounds	8 - 10
AK311167	20.7059	-2.92479	0.630064	-4.64204	3.4498e-06	0.016497	Colonized vs. Non-colonized Wounds	All Wounds	8 - 10
CP	83.7753	-3.75116	0.813385	-4.61178	3.9923e-06	0.016497	Colonized vs. Non-colonized Wounds	All Wounds	8 - 10
LOC284581	89.7987	-7.91461	1.66965	-4.74028	2.13423e-06	0.016497	Colonized vs. Non-colonized Wounds	All Wounds	8 - 10
SLC17A2	3.5986	6.36067	1.35434	4.69651	2.64639e-06	0.016497	Colonized vs. Non-colonized Wounds	All Wounds	8 - 10
AX747205	37.5675	-6.57079	1.43677	-4.57331	4.80085e-06	0.0165317	Colonized vs. Non-colonized Wounds	All Wounds	8 - 10
INO80B-WBP1	25.8786	-8.11544	1.30588	-6.21454	5.14763e-10	1.04368e-05	Healed vs. Failed Wounds	non-colonized wounds	8 - 10
GNLY	101.902	-3.33342	0.549941	-6.06142	1.34927e-09	1.36783e-05	Healed vs. Failed Wounds	non-colonized wounds	8 - 10
LOC647859	10.1483	6.85586	1.20703	5.67996	1.34724e-08	9.10511e-05	Healed vs. Failed Wounds	non-colonized wounds	8 - 10
HBG1	278.456	5.08387	0.921346	5.51788	3.43122e-08	0.00017392	Healed vs. Failed Wounds	non-colonized wounds	8 - 10
OCLN	49.2288	2.0684	0.393086	5.26195	1.42533e-07	0.000577972	Healed vs. Failed Wounds	non-colonized wounds	8 - 10
POM121L9P	53.1747	1.92	0.382614	5.0181	5.21846e-07	0.00176341	Healed vs. Failed Wounds	non-colonized wounds	8 - 10
HBG2	98.1151	3.85229	0.827686	4.65429	3.25105e-06	0.00941644	Healed vs. Failed Wounds	non-colonized wounds	8 - 10
MYH11	370.639	-1.54219	0.334778	-4.60661	4.09278e-06	0.0103726	Healed vs. Failed Wounds	non-colonized wounds	8 - 10
VNN1	78.034	-1.60042	0.349358	-4.58104	4.62677e-06	0.0104231	Healed vs. Failed Wounds	non-colonized wounds	8 - 10
LMCD1	916.007	-1.46461	0.322477	-4.54175	5.57897e-06	0.0113114	Healed vs. Failed Wounds	non-colonized wounds	8 - 10
NBPF3	71.6185	2.09592	0.475603	4.40687	1.04873e-05	0.01933	Healed vs. Failed Wounds	non-colonized wounds	8 - 10
BC068088	31.7918	1.28583	0.297724	4.31886	1.56837e-05	0.0264989	Healed vs. Failed Wounds	non-colonized wounds	8 - 10
IFITM3	3498.82	0.837068	0.136497	6.1325	8.65064e-10	1.63731e-05	Healed vs. Failed Wounds	All Wounds	11 - 12
ZNF280B	42.7168	-2.3352	0.412861	-5.65614	1.54811e-08	0.000146505	Healed vs. Failed Wounds	All Wounds	11 - 12
IL6	505.411	2.43334	0.437281	5.56471	2.62585e-08	0.000165665	Healed vs. Failed Wounds	All Wounds	11 - 12
BX537634	14.5499	7.24442	1.37512	5.2682	1.37768e-07	0.000573111	Healed vs. Failed Wounds	All Wounds	11 - 12
PCDH1	468.246	1.11879	0.213069	5.25085	1.514e-07	0.000573111	Healed vs. Failed Wounds	All Wounds	11 - 12
MMP3	414.302	3.00641	0.581035	5.17423	2.28857e-07	0.000639018	Healed vs. Failed Wounds	All Wounds	11 - 12
MTUS2	31.2784	-2.01087	0.389084	-5.16822	2.36336e-07	0.000639018	Healed vs. Failed Wounds	All Wounds	11 - 12
AK026736	104.199	-3.52399	0.712139	-4.94846	7.48039e-07	0.00176977	Healed vs. Failed Wounds	All Wounds	11 - 12
MEGF10	707.394	-2.90472	0.599688	-4.84371	1.27436e-06	0.00267997	Healed vs. Failed Wounds	All Wounds	11 - 12
MEDAG	408.587	1.37921	0.286381	4.81599	1.46474e-06	0.00277231	Healed vs. Failed Wounds	All Wounds	11 - 12
PHKG1	138.045	-2.51444	0.524863	-4.79066	1.66233e-06	0.00286026	Healed vs. Failed Wounds	All Wounds	11 - 12
CADM2	293.645	-3.53663	0.748304	-4.72619	2.2877e-06	0.00309281	Healed vs. Failed Wounds	All Wounds	11 - 12
S1PR1	526.01	0.839677	0.176669	4.75283	2.00594e-06	0.00309281	Healed vs. Failed Wounds	All Wounds	11 - 12
SNHG5	1457.9	2.36927	0.501033	4.72878	2.25875e-06	0.00309281	Healed vs. Failed Wounds	All Wounds	11 - 12
IL24	114.792	7.04787	1.5211	4.63339	3.59718e-06	0.00453892	Healed vs. Failed Wounds	All Wounds	11 - 12
SOHLH2	163.502	-3.70803	0.808111	-4.58851	4.46414e-06	0.0052808	Healed vs. Failed Wounds	All Wounds	11 - 12
PKHD1	47.5692	-2.30647	0.507471	-4.54504	5.49259e-06	0.00611519	Healed vs. Failed Wounds	All Wounds	11 - 12
ATP8A1	882.429	-0.87836	0.195875	-4.4843	7.31551e-06	0.00736096	Healed vs. Failed Wounds	All Wounds	11 - 12
LRRN1	412.547	-2.12378	0.474447	-4.47634	7.59336e-06	0.00736096	Healed vs. Failed Wounds	All Wounds	11 - 12
MROH7	131.922	-1.70619	0.381595	-4.4712	7.77827e-06	0.00736096	Healed vs. Failed Wounds	All Wounds	11 - 12
ANKRD20A12P	41.2931	-1.33186	0.30365	-4.38615	1.15375e-05	0.0103986	Healed vs. Failed Wounds	All Wounds	11 - 12
PLXNB3	56.6178	-2.16219	0.501349	-4.31274	1.61242e-05	0.0132688	Healed vs. Failed Wounds	All Wounds	11 - 12
ST8SIA2	119.757	-2.90797	0.674045	-4.31421	1.60174e-05	0.0132688	Healed vs. Failed Wounds	All Wounds	11 - 12
ATRIP	124.037	0.810946	0.189868	4.2711	1.94509e-05	0.0148137	Healed vs. Failed Wounds	All Wounds	11 - 12
HBT8	252.867	-0.830602	0.194531	-4.26978	1.95669e-05	0.0148137	Healed vs. Failed Wounds	All Wounds	11 - 12
ZBTB7C	55.0781	-1.50924	0.355068	-4.25056	2.1324e-05	0.0155231	Healed vs. Failed Wounds	All Wounds	11 - 12
FAM9C	9.33402	-3.66957	0.879003	-4.17469	2.98387e-05	0.0209169	Healed vs. Failed Wounds	All Wounds	11 - 12
PRRT4	32.8476	-2.43387	0.584534	-4.16377	3.13033e-05	0.0211599	Healed vs. Failed Wounds	All Wounds	11 - 12
SHISA2	250.73	-1.57642	0.38173	-4.12967	3.6329e-05	0.0237103	Healed vs. Failed Wounds	All Wounds	11 - 12
ITGB6	159.866	-3.01821	0.734174	-4.11102	3.93914e-05	0.0248521	Healed vs. Failed Wounds	All Wounds	11 - 12
AGL	1586.72	-1.29665	0.31691	-4.09153	4.28544e-05	0.0257393	Healed vs. Failed Wounds	All Wounds	11 - 12
AX748340	99.3269	-1.73571	0.425333	-4.08082	4.48775e-05	0.0257393	Healed vs. Failed Wounds	All Wounds	11 - 12
CKB	313.857	-3.13456	0.767076	-4.08638	4.38156e-05	0.0257393	Healed vs. Failed Wounds	All Wounds	11 - 12
AK097193	9.21522	-3.04007	0.74708	-4.06927	4.71603e-05	0.0259822	Healed vs. Failed Wounds	All Wounds	11 - 12
CXCL1	376.001	2.46099	0.60542	4.06493	4.80466e-05	0.0259822	Healed vs. Failed Wounds	All Wounds	11 - 12
FNDC5	218.104	-1.53392	0.379392	-4.0431	5.27499e-05	0.026213	Healed vs. Failed Wounds	All Wounds	11 - 12
GPR116	1487.39	0.879549	0.217536	4.04323	5.27195e-05	0.026213	Healed vs. Failed Wounds	All Wounds	11 - 12
MRAS	1322.21	-1.43911	0.357976	-4.02012	5.81681e-05	0.026213	Healed vs. Failed Wounds	All Wounds	11 - 12
MT1G	89.3445	2.648	0.656806	4.03164	5.53899e-05	0.026213	Healed vs. Failed Wounds	All Wounds	11 - 12
NELL1	5.55045	-4.75856	1.18252	-4.02407	5.7201e-05	0.026213	Healed vs. Failed Wounds	All Wounds	11 - 12
SOX11	151.501	-3.25743	0.808486	-4.02905	5.60029e-05	0.026213	Healed vs. Failed Wounds	All Wounds	11 - 12
TWIST2	28.3728	2.66915	0.663437	4.02321	5.74104e-05	0.026213	Healed vs. Failed Wounds	All Wounds	11 - 12
HYAL2	558.487	0.833514	0.207667	4.01371	5.97721e-05	0.0263094	Healed vs. Failed Wounds	All Wounds	11 - 12
LIF	425.781	1.75674	0.438907	4.00253	6.26677e-05	0.0269571	Healed vs. Failed Wounds	All Wounds	11 - 12
BCR	379.192	0.80044	0.200627	3.9897	6.61571e-05	0.0278257	Healed vs. Failed Wounds	All Wounds	11 - 12
LAMP3	56.7363	2.47315	0.62456	3.95983	7.50033e-05	0.0308606	Healed vs. Failed Wounds	All Wounds	11 - 12
NPNT	526.611	-2.12789	0.54342	-3.91573	9.01321e-05	0.0362964	Healed vs. Failed Wounds	All Wounds	11 - 12
CLLU1	65.8322	-2.01125	0.517116	-3.88935	0.000100513	0.0393985	Healed vs. Failed Wounds	All Wounds	11 - 12
ZNF138	203.527	-1.04117	0.267944	-3.88579	0.000101998	0.0393985	Healed vs. Failed Wounds	All Wounds	11 - 12
IL1RL1	109.014	2.28259	0.592917	3.84976	0.000118234	0.0447564	Healed vs. Failed Wounds	All Wounds	11 - 12
USP6	85.2694	-2.54355	0.662137	-3.84143	0.00012232	0.0453951	Healed vs. Failed Wounds	All Wounds	11 - 12
AX747164	11.1896	3.71642	0.974083	3.8153	0.000136016	0.0472122	Healed vs. Failed Wounds	All Wounds	11 - 12
CSDC2	97.2424	-2.77442	0.726448	-3.81917	0.000133904	0.0472122	Healed vs. Failed Wounds	All Wounds	11 - 12
FAM129C	11.5311	2.50564	0.657101	3.81317	0.000137194	0.0472122	Healed vs. Failed Wounds	All Wounds	11 - 12
TRIB3	123.823	2.40931	0.630584	3.82076	0.00013304	0.0472122	Healed vs. Failed Wounds	All Wounds	11 - 12
ADAMTS4	982.591	1.16944	0.307635	3.8014	0.000143882	0.048133	Healed vs. Failed Wounds	All Wounds	11 - 12
CLEC4E	46.369	2.69583	0.709512	3.79956	0.000144956	0.048133	Healed vs. Failed Wounds	All Wounds	11 - 12
SYNPO	2205.66	3.18715	0.337365	9.44721	3.47998e-21	5.72073e-17	Colonized vs. Non-colonized Wounds	Healed Wounds	11 - 12
KCNA7	223.737	3.30126	0.456478	7.23201	4.75895e-13	3.91162e-09	Colonized vs. Non-colonized Wounds	Healed Wounds	11 - 12
MYOZ3	322.118	3.32574	0.506094	6.57139	4.9849e-11	2.73156e-07	Colonized vs. Non-colonized Wounds	Healed Wounds	11 - 12
UCP3	581.43	3.25036	0.526852	6.16939	6.85522e-10	2.81732e-06	Colonized vs. Non-colonized Wounds	Healed Wounds	11 - 12
MYH14	1310.33	2.8618	0.468104	6.1136	9.74089e-10	3.20261e-06	Colonized vs. Non-colonized Wounds	Healed Wounds	11 - 12
RASA4B	652.23	2.19579	0.362423	6.05865	1.3727e-09	3.76096e-06	Colonized vs. Non-colonized Wounds	Healed Wounds	11 - 12
FRAS1	475.236	-2.70197	0.454541	-5.9444	2.77479e-09	6.39024e-06	Colonized vs. Non-colonized Wounds	Healed Wounds	11 - 12
MBNL1-AS1	228.025	1.75797	0.296669	5.92569	3.1098e-09	6.39024e-06	Colonized vs. Non-colonized Wounds	Healed Wounds	11 - 12
KIF1C	4441.88	2.08503	0.358662	5.81336	6.12299e-09	1.1184e-05	Colonized vs. Non-colonized Wounds	Healed Wounds	11 - 12
SMTNL1	145.221	4.19153	0.733738	5.71257	1.11283e-08	1.82938e-05	Colonized vs. Non-colonized Wounds	Healed Wounds	11 - 12
NAV3	682.22	-2.11018	0.370533	-5.69498	1.23388e-08	1.84398e-05	Colonized vs. Non-colonized Wounds	Healed Wounds	11 - 12
RASA4	540.372	1.95485	0.347639	5.62321	1.87439e-08	2.56776e-05	Colonized vs. Non-colonized Wounds	Healed Wounds	11 - 12
INADL	330.713	1.48808	0.272832	5.4542	4.91943e-08	6.2208e-05	Colonized vs. Non-colonized Wounds	Healed Wounds	11 - 12
SVIL	6959.99	1.89255	0.353286	5.35699	8.46176e-08	9.93592e-05	Colonized vs. Non-colonized Wounds	Healed Wounds	11 - 12
DENND2C	752.442	1.64371	0.310768	5.28919	1.22857e-07	0.000134643	Colonized vs. Non-colonized Wounds	Healed Wounds	11 - 12
PRG4	1102.18	2.2054	0.419486	5.25738	1.46123e-07	0.000150132	Colonized vs. Non-colonized Wounds	Healed Wounds	11 - 12
C8orf22	336.204	3.78625	0.723164	5.23568	1.64378e-07	0.000158954	Colonized vs. Non-colonized Wounds	Healed Wounds	11 - 12
LGR5	59.5843	3.46874	0.664656	5.21886	1.80032e-07	0.000164419	Colonized vs. Non-colonized Wounds	Healed Wounds	11 - 12
KALRN	940.429	1.33624	0.257533	5.18863	2.11847e-07	0.000183292	Colonized vs. Non-colonized Wounds	Healed Wounds	11 - 12
PEBP4	68.7395	3.75101	0.731494	5.12788	2.9303e-07	0.000240856	Colonized vs. Non-colonized Wounds	Healed Wounds	11 - 12
LONRF2	139.116	2.28807	0.4541	5.03869	4.68731e-07	0.000366927	Colonized vs. Non-colonized Wounds	Healed Wounds	11 - 12
SYNM	4451.66	2.90595	0.579801	5.01198	5.38721e-07	0.000402547	Colonized vs. Non-colonized Wounds	Healed Wounds	11 - 12
NRAP	10348.1	2.37827	0.480568	4.94887	7.46468e-07	0.00053353	Colonized vs. Non-colonized Wounds	Healed Wounds	11 - 12
DKFZp686N1631	85.3926	1.82157	0.370254	4.91979	8.66352e-07	0.000593415	Colonized vs. Non-colonized Wounds	Healed Wounds	11 - 12
CMYA5	26347.1	2.51983	0.51467	4.89602	9.77996e-07	0.000643091	Colonized vs. Non-colonized Wounds	Healed Wounds	11 - 12
HNRPF	28.5212	-21.5249	4.40904	-4.88199	1.05021e-06	0.000664016	Colonized vs. Non-colonized Wounds	Healed Wounds	11 - 12
LOC100862671	24.8862	-21.348	4.40929	-4.84159	1.28804e-06	0.000778315	Colonized vs. Non-colonized Wounds	Healed Wounds	11 - 12
RORC	202.839	2.69636	0.557576	4.83587	1.32568e-06	0.000778315	Colonized vs. Non-colonized Wounds	Healed Wounds	11 - 12
ANKRD23	2938.67	2.59887	0.540107	4.81178	1.49592e-06	0.000847981	Colonized vs. Non-colonized Wounds	Healed Wounds	11 - 12
TTN	2.05465e+06	1.9233	0.403279	4.76914	1.85011e-06	0.0010138	Colonized vs. Non-colonized Wounds	Healed Wounds	11 - 12
INO80B-WBP1	17.194	-20.8449	4.41012	-4.7266	2.28309e-06	0.0012107	Colonized vs. Non-colonized Wounds	Healed Wounds	11 - 12
LOC644172	18.2962	-20.7806	4.40996	-4.7122	2.45054e-06	0.00125889	Colonized vs. Non-colonized Wounds	Healed Wounds	11 - 12
TNFRSF6B	19.9556	-7.42208	1.58957	-4.66925	3.02302e-06	0.00150592	Colonized vs. Non-colonized Wounds	Healed Wounds	11 - 12
EGFL8	20.3577	-7.45291	1.60642	-4.63945	3.49344e-06	0.00168908	Colonized vs. Non-colonized Wounds	Healed Wounds	11 - 12
NFE2L1	8203.73	1.76934	0.382494	4.6258	3.73162e-06	0.00175269	Colonized vs. Non-colonized Wounds	Healed Wounds	11 - 12
TXLNB	2810.81	1.80436	0.392875	4.5927	4.37546e-06	0.00199801	Colonized vs. Non-colonized Wounds	Healed Wounds	11 - 12
TRDN	5530.39	1.87716	0.409288	4.5864	4.50963e-06	0.00200362	Colonized vs. Non-colonized Wounds	Healed Wounds	11 - 12
LRRC2	843.091	2.30138	0.503068	4.57469	4.76934e-06	0.00206324	Colonized vs. Non-colonized Wounds	Healed Wounds	11 - 12
MYOM1	3540.7	2.26334	0.497728	4.54735	5.43262e-06	0.00228992	Colonized vs. Non-colonized Wounds	Healed Wounds	11 - 12
AX746575	136.235	2.60231	0.573575	4.537	5.70593e-06	0.00234499	Colonized vs. Non-colonized Wounds	Healed Wounds	11 - 12
LOC646903	129.867	1.55065	0.344273	4.50411	6.66509e-06	0.00267238	Colonized vs. Non-colonized Wounds	Healed Wounds	11 - 12
AL832096	83.0226	1.83146	0.408767	4.48046	7.44825e-06	0.00291528	Colonized vs. Non-colonized Wounds	Healed Wounds	11 - 12
DUSP26	519.677	2.35577	0.531878	4.42916	9.46027e-06	0.00361668	Colonized vs. Non-colonized Wounds	Healed Wounds	11 - 12
SNCG	47.015	2.10434	0.47622	4.41885	9.92274e-06	0.00370727	Colonized vs. Non-colonized Wounds	Healed Wounds	11 - 12
HOMER2	258.22	2.13947	0.485325	4.40833	1.04169e-05	0.00380542	Colonized vs. Non-colonized Wounds	Healed Wounds	11 - 12
ITIH6	35.7933	2.78205	0.639151	4.35273	1.34455e-05	0.004805	Colonized vs. Non-colonized Wounds	Healed Wounds	11 - 12
STEAP3	504.865	1.63172	0.378731	4.30839	1.64447e-05	0.0057518	Colonized vs. Non-colonized Wounds	Healed Wounds	11 - 12
DUSP27	1298.1	1.88031	0.436926	4.30349	1.68127e-05	0.00575799	Colonized vs. Non-colonized Wounds	Healed Wounds	11 - 12
SCN5A	717.797	-2.1642	0.505704	-4.27958	1.87246e-05	0.00628191	Colonized vs. Non-colonized Wounds	Healed Wounds	11 - 12
SNORA53	754.246	-1.97052	0.461466	-4.27013	1.95361e-05	0.00642309	Colonized vs. Non-colonized Wounds	Healed Wounds	11 - 12
SCT	53.9237	-3.02469	0.709271	-4.26451	2.00343e-05	0.00645771	Colonized vs. Non-colonized Wounds	Healed Wounds	11 - 12
PHKA1	439.164	1.95718	0.461011	4.2454	2.18207e-05	0.00689827	Colonized vs. Non-colonized Wounds	Healed Wounds	11 - 12
ARRDC2	308.794	1.63748	0.38873	4.21238	2.52699e-05	0.00783795	Colonized vs. Non-colonized Wounds	Healed Wounds	11 - 12
NRD1	3206.62	1.0242	0.244742	4.18479	2.85428e-05	0.00868918	Colonized vs. Non-colonized Wounds	Healed Wounds	11 - 12
FYCO1	2848.68	1.82528	0.437094	4.17593	2.96765e-05	0.00887002	Colonized vs. Non-colonized Wounds	Healed Wounds	11 - 12
TANC2	1582.42	-1.30718	0.31382	-4.16539	3.10827e-05	0.00912445	Colonized vs. Non-colonized Wounds	Healed Wounds	11 - 12
FBXO40	401.104	2.93924	0.707911	4.15199	3.29593e-05	0.00950558	Colonized vs. Non-colonized Wounds	Healed Wounds	11 - 12
ARHGEF37	207.192	1.72151	0.415416	4.14405	3.41223e-05	0.00967132	Colonized vs. Non-colonized Wounds	Healed Wounds	11 - 12
MYBPC1	22693.4	2.48224	0.603841	4.11075	3.94371e-05	0.0108051	Colonized vs. Non-colonized Wounds	Healed Wounds	11 - 12
XIRP2	29384	2.07218	0.503645	4.11436	3.88257e-05	0.0108051	Colonized vs. Non-colonized Wounds	Healed Wounds	11 - 12
SOX11	265.853	-2.3635	0.576573	-4.09922	4.14538e-05	0.0111714	Colonized vs. Non-colonized Wounds	Healed Wounds	11 - 12
ATPIF1	827.366	1.49286	0.365258	4.08713	4.36746e-05	0.0112752	Colonized vs. Non-colonized Wounds	Healed Wounds	11 - 12
DYNLL2	336.284	1.30106	0.317871	4.09303	4.25767e-05	0.0112752	Colonized vs. Non-colonized Wounds	Healed Wounds	11 - 12
RYR1	14873.7	1.6373	0.400715	4.08595	4.38965e-05	0.0112752	Colonized vs. Non-colonized Wounds	Healed Wounds	11 - 12
CSMD2	237.776	-1.28085	0.314714	-4.06987	4.70384e-05	0.0118964	Colonized vs. Non-colonized Wounds	Healed Wounds	11 - 12
SCN1B	218.777	1.97379	0.485926	4.06191	4.8673e-05	0.0121233	Colonized vs. Non-colonized Wounds	Healed Wounds	11 - 12
ITIH4	2758.29	2.59282	0.639117	4.05688	4.97329e-05	0.0122024	Colonized vs. Non-colonized Wounds	Healed Wounds	11 - 12
ZBTB47	723.316	1.45937	0.364963	3.99868	6.36955e-05	0.0153984	Colonized vs. Non-colonized Wounds	Healed Wounds	11 - 12
BHLHE41	190.668	-1.32133	0.331133	-3.99035	6.59766e-05	0.0155864	Colonized vs. Non-colonized Wounds	Healed Wounds	11 - 12
HEPHL1	21.2332	-6.09671	1.5284	-3.98894	6.63695e-05	0.0155864	Colonized vs. Non-colonized Wounds	Healed Wounds	11 - 12
BC017214	46.7805	-3.38486	0.851053	-3.97726	6.97132e-05	0.0159169	Colonized vs. Non-colonized Wounds	Healed Wounds	11 - 12
IL20RA	59.1835	-3.24536	0.815585	-3.97919	6.91517e-05	0.0159169	Colonized vs. Non-colonized Wounds	Healed Wounds	11 - 12
KLHL34	54.1598	2.72787	0.688618	3.96137	7.45206e-05	0.0167814	Colonized vs. Non-colonized Wounds	Healed Wounds	11 - 12
TRPM6	44.1485	2.14428	0.542186	3.95488	7.65736e-05	0.0167839	Colonized vs. Non-colonized Wounds	Healed Wounds	11 - 12
VASH2	729.688	-1.96675	0.497145	-3.95608	7.61883e-05	0.0167839	Colonized vs. Non-colonized Wounds	Healed Wounds	11 - 12
TMOD4	1520.17	2.30062	0.582414	3.95014	7.81069e-05	0.0168947	Colonized vs. Non-colonized Wounds	Healed Wounds	11 - 12
FLJ00385	112.467	-3.65876	0.934779	-3.91404	9.07635e-05	0.0193774	Colonized vs. Non-colonized Wounds	Healed Wounds	11 - 12
S100A1	873.475	2.07499	0.532767	3.89474	9.83027e-05	0.0207179	Colonized vs. Non-colonized Wounds	Healed Wounds	11 - 12
RPTN	52.2865	-3.34934	0.861523	-3.8877	0.0001012	0.0210585	Colonized vs. Non-colonized Wounds	Healed Wounds	11 - 12
PLA2G2A	80.8875	2.91015	0.750231	3.87901	0.000104882	0.021474	Colonized vs. Non-colonized Wounds	Healed Wounds	11 - 12
RUNX2	1232.65	-1.32481	0.341721	-3.87687	0.000105809	0.021474	Colonized vs. Non-colonized Wounds	Healed Wounds	11 - 12
ASB14	235.4	1.60097	0.41513	3.85654	0.000115004	0.0228888	Colonized vs. Non-colonized Wounds	Healed Wounds	11 - 12
EIF3C	4865.67	0.866939	0.224867	3.85535	0.000115565	0.0228888	Colonized vs. Non-colonized Wounds	Healed Wounds	11 - 12
CCDC136	108.087	1.56281	0.40797	3.8307	0.000127781	0.0241447	Colonized vs. Non-colonized Wounds	Healed Wounds	11 - 12
CUL4A	1542.08	0.849746	0.2218	3.83113	0.000127556	0.0241447	Colonized vs. Non-colonized Wounds	Healed Wounds	11 - 12
DKFZp686G21125	25.266	3.82856	0.997589	3.83781	0.000124135	0.0241447	Colonized vs. Non-colonized Wounds	Healed Wounds	11 - 12
PPP1R1A	311.051	2.26576	0.590797	3.8351	0.000125514	0.0241447	Colonized vs. Non-colonized Wounds	Healed Wounds	11 - 12
BC144457	33.8257	-3.35137	0.875621	-3.82742	0.000129491	0.0241898	Colonized vs. Non-colonized Wounds	Healed Wounds	11 - 12
TMEM108	115.744	-1.34807	0.352651	-3.82266	0.000132017	0.0243846	Colonized vs. Non-colonized Wounds	Healed Wounds	11 - 12
MMP11	353.401	-3.05402	0.808026	-3.77961	0.000157076	0.0286908	Colonized vs. Non-colonized Wounds	Healed Wounds	11 - 12
C1orf105	54.2201	-2.64123	0.702113	-3.76183	0.000168674	0.0296657	Colonized vs. Non-colonized Wounds	Healed Wounds	11 - 12
CLIP1	3140.44	1.23967	0.329525	3.762	0.000168562	0.0296657	Colonized vs. Non-colonized Wounds	Healed Wounds	11 - 12
COBL	657.535	1.45147	0.386307	3.75729	0.000171765	0.0296657	Colonized vs. Non-colonized Wounds	Healed Wounds	11 - 12
CSDE1	17122.9	1.12319	0.298857	3.75829	0.00017108	0.0296657	Colonized vs. Non-colonized Wounds	Healed Wounds	11 - 12
KTN1	6123.99	1.07976	0.287542	3.75515	0.000173241	0.0296657	Colonized vs. Non-colonized Wounds	Healed Wounds	11 - 12
WDR86	44.0375	-2.50537	0.666469	-3.75917	0.000170476	0.0296657	Colonized vs. Non-colonized Wounds	Healed Wounds	11 - 12
PLXNA3	334.144	-1.07493	0.286701	-3.74929	0.000177335	0.0300538	Colonized vs. Non-colonized Wounds	Healed Wounds	11 - 12
MB	5548.58	2.4612	0.659517	3.73182	0.000190103	0.0318889	Colonized vs. Non-colonized Wounds	Healed Wounds	11 - 12
PINK1	1205.34	1.3191	0.355445	3.71111	0.000206356	0.0342541	Colonized vs. Non-colonized Wounds	Healed Wounds	11 - 12
RBP4	16.8579	3.79083	1.02236	3.70791	0.000208974	0.0342541	Colonized vs. Non-colonized Wounds	Healed Wounds	11 - 12
TRIM63	1173.06	2.45637	0.662787	3.70613	0.000210454	0.0342541	Colonized vs. Non-colonized Wounds	Healed Wounds	11 - 12
DES	60289.9	1.90222	0.514894	3.6944	0.00022041	0.0355228	Colonized vs. Non-colonized Wounds	Healed Wounds	11 - 12
AK130329	92.7312	1.94435	0.527781	3.684	0.000229599	0.036244	Colonized vs. Non-colonized Wounds	Healed Wounds	11 - 12
BTN3A2	322.483	1.01668	0.275941	3.68443	0.000229215	0.036244	Colonized vs. Non-colonized Wounds	Healed Wounds	11 - 12
MYO18B	3867.1	1.53376	0.416731	3.68045	0.000232824	0.036244	Colonized vs. Non-colonized Wounds	Healed Wounds	11 - 12
TACC2	2499.75	1.77089	0.481286	3.67949	0.000233704	0.036244	Colonized vs. Non-colonized Wounds	Healed Wounds	11 - 12
FAM110D	25.3039	2.25697	0.614045	3.67557	0.000237319	0.0363991	Colonized vs. Non-colonized Wounds	Healed Wounds	11 - 12
HIRIP3	107.824	1.25436	0.34145	3.67363	0.000239133	0.0363991	Colonized vs. Non-colonized Wounds	Healed Wounds	11 - 12
CSRNP3	118.033	-1.538	0.418954	-3.67105	0.00024156	0.0364313	Colonized vs. Non-colonized Wounds	Healed Wounds	11 - 12
CNKSR2	37.7194	2.00828	0.548017	3.66463	0.000247698	0.0370174	Colonized vs. Non-colonized Wounds	Healed Wounds	11 - 12
GALNT16	78.2451	1.6675	0.45759	3.64409	0.000268343	0.0389758	Colonized vs. Non-colonized Wounds	Healed Wounds	11 - 12
GDNF	36.3615	-3.09175	0.850806	-3.63391	0.000279154	0.0389758	Colonized vs. Non-colonized Wounds	Healed Wounds	11 - 12
GPATCH4	305.263	1.05497	0.290143	3.63603	0.000276873	0.0389758	Colonized vs. Non-colonized Wounds	Healed Wounds	11 - 12
PODNL1	92.5715	-1.51057	0.414197	-3.64698	0.000265342	0.0389758	Colonized vs. Non-colonized Wounds	Healed Wounds	11 - 12
SLC44A3	61.6087	-1.56661	0.431176	-3.63335	0.00027977	0.0389758	Colonized vs. Non-colonized Wounds	Healed Wounds	11 - 12
SYNPO2	24550.4	1.67737	0.460929	3.63912	0.000273574	0.0389758	Colonized vs. Non-colonized Wounds	Healed Wounds	11 - 12
TSPAN8	33.0975	3.66463	1.00681	3.63984	0.000272812	0.0389758	Colonized vs. Non-colonized Wounds	Healed Wounds	11 - 12
UACA	4343.61	1.55518	0.4276	3.63701	0.000275823	0.0389758	Colonized vs. Non-colonized Wounds	Healed Wounds	11 - 12
MYO18A	2774.22	1.27926	0.353136	3.62258	0.000291681	0.0399578	Colonized vs. Non-colonized Wounds	Healed Wounds	11 - 12
TUBA4A	800.838	2.24432	0.619379	3.6235	0.00029064	0.0399578	Colonized vs. Non-colonized Wounds	Healed Wounds	11 - 12
DNAJC21	798.479	1.0889	0.30083	3.61965	0.000294998	0.0400462	Colonized vs. Non-colonized Wounds	Healed Wounds	11 - 12
HLA-DRB5	100.164	1.83934	0.508424	3.61773	0.000297198	0.0400462	Colonized vs. Non-colonized Wounds	Healed Wounds	11 - 12
PRPF40B	136.84	1.33835	0.370203	3.61518	0.000300138	0.0401136	Colonized vs. Non-colonized Wounds	Healed Wounds	11 - 12
MYBPC2	8437.71	2.23655	0.61962	3.60956	0.000306719	0.0403543	Colonized vs. Non-colonized Wounds	Healed Wounds	11 - 12
RFX8	101.652	-2.07498	0.574875	-3.60945	0.000306849	0.0403543	Colonized vs. Non-colonized Wounds	Healed Wounds	11 - 12
PDE4B	1887.96	1.96015	0.543866	3.6041	0.00031324	0.040546	Colonized vs. Non-colonized Wounds	Healed Wounds	11 - 12
RNU6ATAC	184.379	-1.90555	0.528519	-3.60545	0.000311608	0.040546	Colonized vs. Non-colonized Wounds	Healed Wounds	11 - 12
FBP2	24.0178	2.77983	0.771961	3.60099	0.000317002	0.0407125	Colonized vs. Non-colonized Wounds	Healed Wounds	11 - 12
RALGPS2	608.422	-0.966285	0.268649	-3.59683	0.000322123	0.0410495	Colonized vs. Non-colonized Wounds	Healed Wounds	11 - 12
AK054921	86.2404	-1.67274	0.466104	-3.58877	0.000332248	0.042014	Colonized vs. Non-colonized Wounds	Healed Wounds	11 - 12
IL33	341.536	1.21015	0.337437	3.58629	0.000335414	0.0420906	Colonized vs. Non-colonized Wounds	Healed Wounds	11 - 12
CX3CR1	60.8338	1.77561	0.495893	3.58062	0.000342774	0.0423674	Colonized vs. Non-colonized Wounds	Healed Wounds	11 - 12
SHOX	13.4089	3.52346	0.983595	3.58223	0.000340675	0.0423674	Colonized vs. Non-colonized Wounds	Healed Wounds	11 - 12
EPM2A	226.413	1.29951	0.36337	3.57626	0.000348546	0.0427593	Colonized vs. Non-colonized Wounds	Healed Wounds	11 - 12
ZFAS1	546.866	-1.0911	0.305711	-3.56904	0.000358297	0.04363	Colonized vs. Non-colonized Wounds	Healed Wounds	11 - 12
TRIM7	64.6864	2.54487	0.713962	3.56444	0.000364634	0.0440752	Colonized vs. Non-colonized Wounds	Healed Wounds	11 - 12
FCN1	290.806	1.69054	0.47459	3.56211	0.00036788	0.0441429	Colonized vs. Non-colonized Wounds	Healed Wounds	11 - 12
ECM2	1313.47	-1.74972	0.49264	-3.55173	0.000382713	0.045262	Colonized vs. Non-colonized Wounds	Healed Wounds	11 - 12
IL21R	156.153	-1.73729	0.489034	-3.55248	0.000381613	0.045262	Colonized vs. Non-colonized Wounds	Healed Wounds	11 - 12
EHBP1L1	3530.57	1.2679	0.357753	3.54405	0.000394024	0.0462668	Colonized vs. Non-colonized Wounds	Healed Wounds	11 - 12
NAV2	650.803	-1.30477	0.368423	-3.54149	0.000397877	0.0463879	Colonized vs. Non-colonized Wounds	Healed Wounds	11 - 12
NEU4	20.4635	-4.50756	1.27432	-3.53724	0.000404337	0.0468091	Colonized vs. Non-colonized Wounds	Healed Wounds	11 - 12
PALM2	164.108	-1.68346	0.476298	-3.53447	0.000408597	0.0469715	Colonized vs. Non-colonized Wounds	Healed Wounds	11 - 12
CDK5RAP2	1410.27	0.838663	0.237607	3.52963	0.00041614	0.0472947	Colonized vs. Non-colonized Wounds	Healed Wounds	11 - 12
FOXO4	257.228	1.15994	0.328691	3.52898	0.000417163	0.0472947	Colonized vs. Non-colonized Wounds	Healed Wounds	11 - 12
OPTN	1393.71	1.20188	0.341674	3.51763	0.000435416	0.0486925	Colonized vs. Non-colonized Wounds	Healed Wounds	11 - 12
STARD10	170.272	1.98157	0.563321	3.51766	0.000435364	0.0486925	Colonized vs. Non-colonized Wounds	Healed Wounds	11 - 12
NEB	228096	1.8016	0.512636	3.51439	0.000440771	0.0489583	Colonized vs. Non-colonized Wounds	Healed Wounds	11 - 12
SLC2A4	253.277	4.52322	0.437021	10.3501	4.17972e-25	7.46373e-21	Colonized vs. Non-colonized Wounds	Failed Wounds	11 - 12
ZBTB16	712.371	4.50528	0.455495	9.89094	4.55727e-23	4.06896e-19	Colonized vs. Non-colonized Wounds	Failed Wounds	11 - 12
ADAMTS17	1974.6	5.21416	0.529985	9.83831	7.69903e-23	4.58272e-19	Colonized vs. Non-colonized Wounds	Failed Wounds	11 - 12
SLC16A6	649.266	4.09296	0.420117	9.74243	1.9875e-22	8.87269e-19	Colonized vs. Non-colonized Wounds	Failed Wounds	11 - 12
SLC30A2	136.851	6.3011	0.653588	9.64078	5.37756e-22	1.92054e-18	Colonized vs. Non-colonized Wounds	Failed Wounds	11 - 12
EHBP1L1	4569.41	2.58484	0.269108	9.60523	7.59899e-22	2.26159e-18	Colonized vs. Non-colonized Wounds	Failed Wounds	11 - 12
MBNL1-AS1	358.108	2.76408	0.30885	8.94959	3.56815e-19	9.10236e-16	Colonized vs. Non-colonized Wounds	Failed Wounds	11 - 12
CILP	389.313	-3.74474	0.420651	-8.90226	5.47233e-19	1.22149e-15	Colonized vs. Non-colonized Wounds	Failed Wounds	11 - 12
SCN1B	517.797	3.12776	0.35501	8.81034	1.24771e-18	2.4756e-15	Colonized vs. Non-colonized Wounds	Failed Wounds	11 - 12
ATP1B1	2470.71	3.48017	0.397328	8.75893	1.97112e-18	3.51983e-15	Colonized vs. Non-colonized Wounds	Failed Wounds	11 - 12
AK093600	150.204	5.82333	0.686569	8.48179	2.21755e-17	2.82848e-14	Colonized vs. Non-colonized Wounds	Failed Wounds	11 - 12
FAT3	192.871	-3.47372	0.409374	-8.48544	2.14896e-17	2.82848e-14	Colonized vs. Non-colonized Wounds	Failed Wounds	11 - 12
GAB2	1862.67	2.36681	0.278623	8.49468	1.98477e-17	2.82848e-14	Colonized vs. Non-colonized Wounds	Failed Wounds	11 - 12
SOD2	20288.8	3.18639	0.374446	8.5096	1.74541e-17	2.82848e-14	Colonized vs. Non-colonized Wounds	Failed Wounds	11 - 12
KLF15	117.081	4.46571	0.528495	8.44986	2.91649e-17	3.47199e-14	Colonized vs. Non-colonized Wounds	Failed Wounds	11 - 12
SPATA41	120.968	5.04684	0.601595	8.38911	4.89849e-17	5.46703e-14	Colonized vs. Non-colonized Wounds	Failed Wounds	11 - 12
SULF2	2476.56	-2.65366	0.31667	-8.37991	5.29672e-17	5.56373e-14	Colonized vs. Non-colonized Wounds	Failed Wounds	11 - 12
CES4A	233.564	3.62475	0.432999	8.37126	5.70041e-17	5.65512e-14	Colonized vs. Non-colonized Wounds	Failed Wounds	11 - 12
SELENBP1	331.379	-2.7347	0.327007	-8.36282	6.12343e-17	5.75506e-14	Colonized vs. Non-colonized Wounds	Failed Wounds	11 - 12
FZD1	883.338	-2.66251	0.321548	-8.28029	1.22879e-16	1.09712e-13	Colonized vs. Non-colonized Wounds	Failed Wounds	11 - 12
LSAMP	318.178	-5.44412	0.66165	-8.2281	1.90213e-16	1.61744e-13	Colonized vs. Non-colonized Wounds	Failed Wounds	11 - 12
PDGFRL	430.165	-3.10089	0.377238	-8.21997	2.03548e-16	1.65217e-13	Colonized vs. Non-colonized Wounds	Failed Wounds	11 - 12
GALNT5	316.956	-5.53925	0.676945	-8.18272	2.77517e-16	2.15462e-13	Colonized vs. Non-colonized Wounds	Failed Wounds	11 - 12
PTGFR	1517.83	-3.12972	0.385315	-8.12248	4.56743e-16	3.39836e-13	Colonized vs. Non-colonized Wounds	Failed Wounds	11 - 12
PIEZO2	426.223	-7.26907	0.908818	-7.99837	1.26076e-15	9.00536e-13	Colonized vs. Non-colonized Wounds	Failed Wounds	11 - 12
PFKFB2	1503.27	3.48889	0.440962	7.912	2.53278e-15	1.73953e-12	Colonized vs. Non-colonized Wounds	Failed Wounds	11 - 12
LRRC15	794.006	-3.13946	0.397137	-7.90524	2.67414e-15	1.7686e-12	Colonized vs. Non-colonized Wounds	Failed Wounds	11 - 12
AJ606316	104.991	-3.80021	0.485245	-7.83151	4.82043e-15	3.07423e-12	Colonized vs. Non-colonized Wounds	Failed Wounds	11 - 12
EPHB3	198.401	-3.66536	0.469786	-7.80219	6.08405e-15	3.74631e-12	Colonized vs. Non-colonized Wounds	Failed Wounds	11 - 12
MIR100HG	348.581	-2.8906	0.370835	-7.79483	6.44949e-15	3.83895e-12	Colonized vs. Non-colonized Wounds	Failed Wounds	11 - 12
MT1M	147.026	2.90668	0.382922	7.5908	3.17927e-14	1.83136e-11	Colonized vs. Non-colonized Wounds	Failed Wounds	11 - 12
SYNE2	11115.4	2.80732	0.374274	7.50072	6.34665e-14	3.54163e-11	Colonized vs. Non-colonized Wounds	Failed Wounds	11 - 12
FBLN2	2479.02	-2.09191	0.279469	-7.48531	7.1377e-14	3.86236e-11	Colonized vs. Non-colonized Wounds	Failed Wounds	11 - 12
ETS2	2311.96	2.20333	0.295496	7.45639	8.8927e-14	4.6705e-11	Colonized vs. Non-colonized Wounds	Failed Wounds	11 - 12
RRP12	1179.15	2.794	0.377505	7.40124	1.34921e-13	6.88369e-11	Colonized vs. Non-colonized Wounds	Failed Wounds	11 - 12
MAGED1	2026.91	-2.04647	0.277435	-7.37639	1.62642e-13	8.06751e-11	Colonized vs. Non-colonized Wounds	Failed Wounds	11 - 12
RNF144A	1330.55	-2.31992	0.316606	-7.32745	2.34566e-13	1.10498e-10	Colonized vs. Non-colonized Wounds	Failed Wounds	11 - 12
ZBTB47	1085.84	2.38618	0.325664	7.32712	2.35143e-13	1.10498e-10	Colonized vs. Non-colonized Wounds	Failed Wounds	11 - 12
FAP	1524.03	-2.10828	0.289214	-7.28968	3.10684e-13	1.42254e-10	Colonized vs. Non-colonized Wounds	Failed Wounds	11 - 12
KIF1C	7248.88	3.22582	0.443863	7.26761	3.6591e-13	1.63351e-10	Colonized vs. Non-colonized Wounds	Failed Wounds	11 - 12
SORBS1	2810.07	2.69687	0.372041	7.24886	4.20285e-13	1.83049e-10	Colonized vs. Non-colonized Wounds	Failed Wounds	11 - 12
CHRNA10	80.6654	3.54113	0.489484	7.23441	4.67574e-13	1.94174e-10	Colonized vs. Non-colonized Wounds	Failed Wounds	11 - 12
FLG	184.413	-4.46868	0.617572	-7.23589	4.6247e-13	1.94174e-10	Colonized vs. Non-colonized Wounds	Failed Wounds	11 - 12
MT2A	4251.62	3.2483	0.449796	7.22173	5.13291e-13	2.08315e-10	Colonized vs. Non-colonized Wounds	Failed Wounds	11 - 12
P4HA3	361.005	-3.66535	0.509772	-7.19017	6.47089e-13	2.56779e-10	Colonized vs. Non-colonized Wounds	Failed Wounds	11 - 12
RILPL1	621.17	2.67902	0.373142	7.17962	6.99048e-13	2.71367e-10	Colonized vs. Non-colonized Wounds	Failed Wounds	11 - 12
TMEM45A	443.005	-2.60452	0.364991	-7.13585	9.61878e-13	3.65452e-10	Colonized vs. Non-colonized Wounds	Failed Wounds	11 - 12
ASPN	1419.38	-4.27219	0.599028	-7.13187	9.90169e-13	3.68364e-10	Colonized vs. Non-colonized Wounds	Failed Wounds	11 - 12
USP53	1657.15	2.18103	0.306505	7.11583	1.11243e-12	4.05402e-10	Colonized vs. Non-colonized Wounds	Failed Wounds	11 - 12
AF070581	80.8187	-4.27152	0.60116	-7.10547	1.19918e-12	4.28274e-10	Colonized vs. Non-colonized Wounds	Failed Wounds	11 - 12
PTGFRN	1160.34	-1.97557	0.278564	-7.09199	1.32195e-12	4.62864e-10	Colonized vs. Non-colonized Wounds	Failed Wounds	11 - 12
PCDH7	339.606	-4.3658	0.616263	-7.08432	1.39729e-12	4.79836e-10	Colonized vs. Non-colonized Wounds	Failed Wounds	11 - 12
AGPAT9	487.654	3.05494	0.435764	7.01053	2.37422e-12	7.99932e-10	Colonized vs. Non-colonized Wounds	Failed Wounds	11 - 12
DSG2	240.666	-3.92359	0.568592	-6.90053	5.18098e-12	1.71327e-09	Colonized vs. Non-colonized Wounds	Failed Wounds	11 - 12
CLTCL1	5018.39	4.51499	0.656035	6.88223	5.89217e-12	1.91303e-09	Colonized vs. Non-colonized Wounds	Failed Wounds	11 - 12
LRRC17	228.606	-3.1498	0.459412	-6.85615	7.07431e-12	2.25582e-09	Colonized vs. Non-colonized Wounds	Failed Wounds	11 - 12
BC016015	7410.02	2.64289	0.385858	6.84939	7.41648e-12	2.32344e-09	Colonized vs. Non-colonized Wounds	Failed Wounds	11 - 12
C19orf47	466.227	3.07382	0.451912	6.80181	1.03316e-11	3.11961e-09	Colonized vs. Non-colonized Wounds	Failed Wounds	11 - 12
CNNM3	419.859	2.08337	0.306235	6.80317	1.02344e-11	3.11961e-09	Colonized vs. Non-colonized Wounds	Failed Wounds	11 - 12
SYNPO	2830.82	2.81337	0.413748	6.79972	1.0482e-11	3.11961e-09	Colonized vs. Non-colonized Wounds	Failed Wounds	11 - 12
COL14A1	3123.38	-4.06626	0.59852	-6.79386	1.09174e-11	3.16904e-09	Colonized vs. Non-colonized Wounds	Failed Wounds	11 - 12
GADD45A	2389.96	3.88534	0.571986	6.79273	1.1003e-11	3.16904e-09	Colonized vs. Non-colonized Wounds	Failed Wounds	11 - 12
MMP16	184.492	-3.25836	0.481273	-6.7703	1.28517e-11	3.64273e-09	Colonized vs. Non-colonized Wounds	Failed Wounds	11 - 12
HS6ST3	39.0442	7.07532	1.04918	6.74363	1.54473e-11	4.31004e-09	Colonized vs. Non-colonized Wounds	Failed Wounds	11 - 12
PPP1R3F	158.782	2.58145	0.382947	6.741	1.573e-11	4.32139e-09	Colonized vs. Non-colonized Wounds	Failed Wounds	11 - 12
LOX	1845.52	-2.45601	0.36544	-6.72068	1.80878e-11	4.89385e-09	Colonized vs. Non-colonized Wounds	Failed Wounds	11 - 12
MYH14	3027.19	5.6652	0.843284	6.71802	1.84206e-11	4.9095e-09	Colonized vs. Non-colonized Wounds	Failed Wounds	11 - 12
EGLN1	2559.53	2.74251	0.408483	6.71389	1.89506e-11	4.97647e-09	Colonized vs. Non-colonized Wounds	Failed Wounds	11 - 12
SPON1	4163.39	-2.67702	0.402226	-6.65552	2.823e-11	7.30583e-09	Colonized vs. Non-colonized Wounds	Failed Wounds	11 - 12
AK055918	37.018	4.73544	0.711894	6.65189	2.89357e-11	7.3815e-09	Colonized vs. Non-colonized Wounds	Failed Wounds	11 - 12
PCNT	3120.99	2.32614	0.350531	6.63603	3.22248e-11	8.10476e-09	Colonized vs. Non-colonized Wounds	Failed Wounds	11 - 12
C5orf27	213.848	4.64273	0.700618	6.62662	3.43462e-11	8.51834e-09	Colonized vs. Non-colonized Wounds	Failed Wounds	11 - 12
MXRA8	1232.93	-2.6643	0.402722	-6.61571	3.69761e-11	9.04497e-09	Colonized vs. Non-colonized Wounds	Failed Wounds	11 - 12
FMOD	1298.92	-2.12987	0.322802	-6.59807	4.16539e-11	1.00515e-08	Colonized vs. Non-colonized Wounds	Failed Wounds	11 - 12
FNDC1	1815.57	-3.44749	0.522706	-6.59546	4.23941e-11	1.00937e-08	Colonized vs. Non-colonized Wounds	Failed Wounds	11 - 12
LINC00473	68.5553	-3.85881	0.586365	-6.58091	4.67573e-11	1.09861e-08	Colonized vs. Non-colonized Wounds	Failed Wounds	11 - 12
MAFK	585.797	2.06485	0.314432	6.56691	5.13709e-11	1.19134e-08	Colonized vs. Non-colonized Wounds	Failed Wounds	11 - 12
C12orf76	195.176	2.35505	0.360017	6.54152	6.08975e-11	1.35931e-08	Colonized vs. Non-colonized Wounds	Failed Wounds	11 - 12
DUSP23	634.472	3.02211	0.461957	6.54197	6.0715e-11	1.35931e-08	Colonized vs. Non-colonized Wounds	Failed Wounds	11 - 12
LXN	551.164	-2.62689	0.401456	-6.54341	6.01305e-11	1.35931e-08	Colonized vs. Non-colonized Wounds	Failed Wounds	11 - 12
MEOX2	395.463	-2.59029	0.3961	-6.53948	6.17326e-11	1.36094e-08	Colonized vs. Non-colonized Wounds	Failed Wounds	11 - 12
PLEKHH2	422.287	-3.03942	0.465358	-6.53135	6.51791e-11	1.41939e-08	Colonized vs. Non-colonized Wounds	Failed Wounds	11 - 12
GPC6	1302.6	-2.89052	0.446421	-6.47488	9.48848e-11	2.0414e-08	Colonized vs. Non-colonized Wounds	Failed Wounds	11 - 12
EIF3A	8548.74	1.9982	0.309096	6.46467	1.01523e-10	2.15821e-08	Colonized vs. Non-colonized Wounds	Failed Wounds	11 - 12
TMEM176A	271.389	-2.50951	0.388456	-6.46022	1.04551e-10	2.19643e-08	Colonized vs. Non-colonized Wounds	Failed Wounds	11 - 12
FMO1	614.974	-4.59328	0.717257	-6.40396	1.51399e-10	3.14364e-08	Colonized vs. Non-colonized Wounds	Failed Wounds	11 - 12
SFRP2	3327.62	-4.33223	0.676752	-6.40151	1.53851e-10	3.15784e-08	Colonized vs. Non-colonized Wounds	Failed Wounds	11 - 12
MFGE8	724.486	2.20617	0.346498	6.36705	1.92695e-10	3.91019e-08	Colonized vs. Non-colonized Wounds	Failed Wounds	11 - 12
LBP	5635.45	4.93608	0.776383	6.35779	2.0468e-10	4.10671e-08	Colonized vs. Non-colonized Wounds	Failed Wounds	11 - 12
HSPB6	588.57	2.94101	0.463137	6.3502	2.15042e-10	4.26666e-08	Colonized vs. Non-colonized Wounds	Failed Wounds	11 - 12
GABARAPL1	2051.94	2.32405	0.366358	6.34367	2.24361e-10	4.30797e-08	Colonized vs. Non-colonized Wounds	Failed Wounds	11 - 12
MITF	1031.69	2.00698	0.316272	6.34575	2.21345e-10	4.30797e-08	Colonized vs. Non-colonized Wounds	Failed Wounds	11 - 12
TNFRSF19	152.042	-2.57066	0.405205	-6.3441	2.23726e-10	4.30797e-08	Colonized vs. Non-colonized Wounds	Failed Wounds	11 - 12
SLC2A10	376.313	-2.34347	0.370232	-6.32975	2.45565e-10	4.66494e-08	Colonized vs. Non-colonized Wounds	Failed Wounds	11 - 12
GRIA3	103.204	-2.87957	0.455069	-6.32775	2.48765e-10	4.676e-08	Colonized vs. Non-colonized Wounds	Failed Wounds	11 - 12
DNM3OS	1640.46	-3.26941	0.517414	-6.31875	2.63692e-10	4.90495e-08	Colonized vs. Non-colonized Wounds	Failed Wounds	11 - 12
TGM2	2593.44	2.75994	0.438183	6.2986	3.00342e-10	5.52909e-08	Colonized vs. Non-colonized Wounds	Failed Wounds	11 - 12
CRISPLD1	123.38	-3.69794	0.587836	-6.29077	3.15886e-10	5.7559e-08	Colonized vs. Non-colonized Wounds	Failed Wounds	11 - 12
SMO	207.632	-2.02891	0.322802	-6.28532	3.27189e-10	5.90162e-08	Colonized vs. Non-colonized Wounds	Failed Wounds	11 - 12
ABLIM2	2453.37	4.5437	0.726739	6.25218	4.04773e-10	7.22803e-08	Colonized vs. Non-colonized Wounds	Failed Wounds	11 - 12
SFRP4	3533.1	-4.01922	0.646401	-6.21785	5.04016e-10	8.91109e-08	Colonized vs. Non-colonized Wounds	Failed Wounds	11 - 12
MDFI	159.834	-2.85138	0.461394	-6.17993	6.41306e-10	1.12273e-07	Colonized vs. Non-colonized Wounds	Failed Wounds	11 - 12
SLC19A2	682.128	2.32043	0.375713	6.17607	6.57174e-10	1.13933e-07	Colonized vs. Non-colonized Wounds	Failed Wounds	11 - 12
DUSP3	2733.86	1.98604	0.321721	6.17318	6.6928e-10	1.14917e-07	Colonized vs. Non-colonized Wounds	Failed Wounds	11 - 12
KLC2	274.097	1.96335	0.31814	6.17134	6.77116e-10	1.15155e-07	Colonized vs. Non-colonized Wounds	Failed Wounds	11 - 12
SESN3	1235.01	-1.84958	0.29978	-6.16981	6.83728e-10	1.15182e-07	Colonized vs. Non-colonized Wounds	Failed Wounds	11 - 12
ATP10A	178.059	-2.41068	0.391381	-6.1594	7.30197e-10	1.21861e-07	Colonized vs. Non-colonized Wounds	Failed Wounds	11 - 12
MYO18A	3761.54	2.43514	0.397391	6.12781	8.90947e-10	1.47312e-07	Colonized vs. Non-colonized Wounds	Failed Wounds	11 - 12
SULF1	1883.13	-2.13775	0.349053	-6.12443	9.10111e-10	1.491e-07	Colonized vs. Non-colonized Wounds	Failed Wounds	11 - 12
BEND6	104.486	-2.76238	0.452041	-6.11092	9.90613e-10	1.60813e-07	Colonized vs. Non-colonized Wounds	Failed Wounds	11 - 12
APLN	308.952	-3.38772	0.555043	-6.10353	1.03748e-09	1.66904e-07	Colonized vs. Non-colonized Wounds	Failed Wounds	11 - 12
PPP1R12B	3286.31	2.29724	0.376477	6.10194	1.04791e-09	1.67076e-07	Colonized vs. Non-colonized Wounds	Failed Wounds	11 - 12
SP5	24.443	8.40707	1.37921	6.09558	1.09041e-09	1.72314e-07	Colonized vs. Non-colonized Wounds	Failed Wounds	11 - 12
ARG2	330.308	1.95973	0.321809	6.08972	1.13107e-09	1.77171e-07	Colonized vs. Non-colonized Wounds	Failed Wounds	11 - 12
FADS3	1028.24	2.62214	0.431441	6.07762	1.21976e-09	1.89402e-07	Colonized vs. Non-colonized Wounds	Failed Wounds	11 - 12
SLC7A5	1207.15	2.58009	0.425181	6.0682	1.2935e-09	1.99121e-07	Colonized vs. Non-colonized Wounds	Failed Wounds	11 - 12
ABCA5	1512.13	2.38083	0.392738	6.06213	1.34329e-09	2.05018e-07	Colonized vs. Non-colonized Wounds	Failed Wounds	11 - 12
PDE7B	566.423	-2.01141	0.332856	-6.04289	1.51374e-09	2.29074e-07	Colonized vs. Non-colonized Wounds	Failed Wounds	11 - 12
PLIN5	140.212	3.17122	0.525482	6.03488	1.59081e-09	2.38716e-07	Colonized vs. Non-colonized Wounds	Failed Wounds	11 - 12
CAST	5817.05	1.79341	0.297646	6.02531	1.68789e-09	2.51172e-07	Colonized vs. Non-colonized Wounds	Failed Wounds	11 - 12
CEACAM19	141.652	3.49571	0.581673	6.00975	1.85806e-09	2.74209e-07	Colonized vs. Non-colonized Wounds	Failed Wounds	11 - 12
IFNLR1	128.534	4.28705	0.714636	5.99893	1.98623e-09	2.90722e-07	Colonized vs. Non-colonized Wounds	Failed Wounds	11 - 12
ELN	474.538	-2.81937	0.470431	-5.99315	2.05815e-09	2.988e-07	Colonized vs. Non-colonized Wounds	Failed Wounds	11 - 12
CEBPG	906.511	2.03666	0.34031	5.98472	2.16768e-09	3.12164e-07	Colonized vs. Non-colonized Wounds	Failed Wounds	11 - 12
NQO2	508.982	1.84344	0.30832	5.97898	2.24541e-09	3.2077e-07	Colonized vs. Non-colonized Wounds	Failed Wounds	11 - 12
MMP13	1315.23	-5.04151	0.846165	-5.95807	2.55241e-09	3.61733e-07	Colonized vs. Non-colonized Wounds	Failed Wounds	11 - 12
LONRF2	213.347	2.89378	0.48643	5.94902	2.69754e-09	3.79292e-07	Colonized vs. Non-colonized Wounds	Failed Wounds	11 - 12
HAS1	119.679	-3.78855	0.63837	-5.93472	2.9435e-09	4.10641e-07	Colonized vs. Non-colonized Wounds	Failed Wounds	11 - 12
GPS2	465.112	1.91473	0.323022	5.92756	3.0747e-09	4.25619e-07	Colonized vs. Non-colonized Wounds	Failed Wounds	11 - 12
DNAJB2	1058.96	2.52296	0.425995	5.9225	3.17076e-09	4.35541e-07	Colonized vs. Non-colonized Wounds	Failed Wounds	11 - 12
COL11A1	2354.45	-4.73635	0.799978	-5.9206	3.20778e-09	4.37262e-07	Colonized vs. Non-colonized Wounds	Failed Wounds	11 - 12
MAGED4B	110.62	-3.03582	0.51376	-5.90902	3.44149e-09	4.63452e-07	Colonized vs. Non-colonized Wounds	Failed Wounds	11 - 12
POLRMT	622.53	2.24657	0.380225	5.90853	3.45182e-09	4.63452e-07	Colonized vs. Non-colonized Wounds	Failed Wounds	11 - 12
ST6GAL2	132.21	-7.747	1.31316	-5.89949	3.64633e-09	4.85914e-07	Colonized vs. Non-colonized Wounds	Failed Wounds	11 - 12
TOM1	1445.08	2.10868	0.357581	5.89708	3.69982e-09	4.8939e-07	Colonized vs. Non-colonized Wounds	Failed Wounds	11 - 12
DHX37	539.509	2.1731	0.369765	5.87699	4.17799e-09	5.48576e-07	Colonized vs. Non-colonized Wounds	Failed Wounds	11 - 12
RORC	321.476	4.258	0.724955	5.87346	4.26785e-09	5.56285e-07	Colonized vs. Non-colonized Wounds	Failed Wounds	11 - 12
ANKRD2	555.03	5.0104	0.853606	5.86968	4.36635e-09	5.64999e-07	Colonized vs. Non-colonized Wounds	Failed Wounds	11 - 12
CISH	336.34	2.68041	0.456976	5.86553	4.47706e-09	5.75157e-07	Colonized vs. Non-colonized Wounds	Failed Wounds	11 - 12
MKNK2	1906.87	2.69868	0.460258	5.8634	4.53487e-09	5.78422e-07	Colonized vs. Non-colonized Wounds	Failed Wounds	11 - 12
DBP	72.3658	-3.45485	0.591318	-5.84262	5.13853e-09	6.50236e-07	Colonized vs. Non-colonized Wounds	Failed Wounds	11 - 12
OGN	1481.28	-5.12202	0.876821	-5.84158	5.17072e-09	6.50236e-07	Colonized vs. Non-colonized Wounds	Failed Wounds	11 - 12
PVR	2476.97	2.93705	0.503005	5.83901	5.25128e-09	6.55749e-07	Colonized vs. Non-colonized Wounds	Failed Wounds	11 - 12
PDE4DIP	21736.5	2.3993	0.41145	5.83134	5.49831e-09	6.81829e-07	Colonized vs. Non-colonized Wounds	Failed Wounds	11 - 12
RTL1	119.224	-3.28876	0.566664	-5.80373	6.4856e-09	7.98713e-07	Colonized vs. Non-colonized Wounds	Failed Wounds	11 - 12
SCN3B	154.001	2.99334	0.518382	5.77438	7.72384e-09	9.44689e-07	Colonized vs. Non-colonized Wounds	Failed Wounds	11 - 12
CCDC124	445.22	2.23419	0.387495	5.76573	8.13049e-09	9.80987e-07	Colonized vs. Non-colonized Wounds	Failed Wounds	11 - 12
PDK4	8649.93	3.54307	0.614406	5.76666	8.08571e-09	9.80987e-07	Colonized vs. Non-colonized Wounds	Failed Wounds	11 - 12
SYNGR2	1972.15	2.38283	0.413882	5.75728	8.54809e-09	1.02445e-06	Colonized vs. Non-colonized Wounds	Failed Wounds	11 - 12
SPIRE1	1274.98	1.86867	0.324974	5.75023	8.91219e-09	1.06097e-06	Colonized vs. Non-colonized Wounds	Failed Wounds	11 - 12
ACSS2	830.094	1.87106	0.32576	5.74366	9.26501e-09	1.09566e-06	Colonized vs. Non-colonized Wounds	Failed Wounds	11 - 12
DKFZp666K117	113.587	2.5799	0.449448	5.74016	9.45884e-09	1.10018e-06	Colonized vs. Non-colonized Wounds	Failed Wounds	11 - 12
OGDH	2283.02	1.83728	0.320002	5.74146	9.38656e-09	1.10018e-06	Colonized vs. Non-colonized Wounds	Failed Wounds	11 - 12
VKORC1	596.945	-1.95727	0.341009	-5.73964	9.48799e-09	1.10018e-06	Colonized vs. Non-colonized Wounds	Failed Wounds	11 - 12
CXCL14	306.167	-5.11464	0.891295	-5.73843	9.55557e-09	1.10086e-06	Colonized vs. Non-colonized Wounds	Failed Wounds	11 - 12
SUPT5H	1512.56	1.6886	0.295243	5.71935	1.06932e-08	1.22003e-06	Colonized vs. Non-colonized Wounds	Failed Wounds	11 - 12
SYTL2	461.766	-2.13912	0.374049	-5.71882	1.07266e-08	1.22003e-06	Colonized vs. Non-colonized Wounds	Failed Wounds	11 - 12
GLT8D2	417.339	-2.59453	0.454225	-5.712	1.11656e-08	1.25399e-06	Colonized vs. Non-colonized Wounds	Failed Wounds	11 - 12
MFAP4	855.977	-3.29593	0.576986	-5.71232	1.11448e-08	1.25399e-06	Colonized vs. Non-colonized Wounds	Failed Wounds	11 - 12
FZD4	990.714	-1.77113	0.310666	-5.70107	1.19055e-08	1.32873e-06	Colonized vs. Non-colonized Wounds	Failed Wounds	11 - 12
TPM2	19485.1	2.6859	0.472029	5.6901	1.26964e-08	1.40819e-06	Colonized vs. Non-colonized Wounds	Failed Wounds	11 - 12
AKAP1	993.477	2.7103	0.477288	5.67855	1.35843e-08	1.49738e-06	Colonized vs. Non-colonized Wounds	Failed Wounds	11 - 12
FAM160A1	328.29	3.20138	0.564371	5.67248	1.40749e-08	1.54193e-06	Colonized vs. Non-colonized Wounds	Failed Wounds	11 - 12
DKFZp686D16130	46.6082	-8.66397	1.52814	-5.66962	1.43112e-08	1.55826e-06	Colonized vs. Non-colonized Wounds	Failed Wounds	11 - 12
CDV3	5214.6	1.73819	0.306936	5.66304	1.48715e-08	1.59976e-06	Colonized vs. Non-colonized Wounds	Failed Wounds	11 - 12
NREP	1123.64	-2.20356	0.389064	-5.66376	1.48094e-08	1.59976e-06	Colonized vs. Non-colonized Wounds	Failed Wounds	11 - 12
FYCO1	4320.74	2.73535	0.483267	5.66012	1.51266e-08	1.61746e-06	Colonized vs. Non-colonized Wounds	Failed Wounds	11 - 12
LOC654342	163.928	-1.9178	0.339001	-5.65722	1.53843e-08	1.63522e-06	Colonized vs. Non-colonized Wounds	Failed Wounds	11 - 12
CERCAM	1015.67	-2.84516	0.503081	-5.65547	1.55422e-08	1.64223e-06	Colonized vs. Non-colonized Wounds	Failed Wounds	11 - 12
EIF4G1	7945.2	1.61566	0.28579	5.6533	1.57397e-08	1.65332e-06	Colonized vs. Non-colonized Wounds	Failed Wounds	11 - 12
APOD	1170.27	3.59229	0.63647	5.64408	1.66063e-08	1.73414e-06	Colonized vs. Non-colonized Wounds	Failed Wounds	11 - 12
MT1E	985.449	2.10055	0.372809	5.63438	1.75689e-08	1.824e-06	Colonized vs. Non-colonized Wounds	Failed Wounds	11 - 12
ELMOD1	37.8933	3.89996	0.692667	5.63036	1.79832e-08	1.85622e-06	Colonized vs. Non-colonized Wounds	Failed Wounds	11 - 12
NT5DC3	585.671	2.38328	0.423422	5.62861	1.81672e-08	1.86443e-06	Colonized vs. Non-colonized Wounds	Failed Wounds	11 - 12
NAMPT	15722.3	1.57811	0.28128	5.61045	2.01796e-08	2.05913e-06	Colonized vs. Non-colonized Wounds	Failed Wounds	11 - 12
ADCK3	2018.65	3.0351	0.541195	5.60816	2.04492e-08	2.07478e-06	Colonized vs. Non-colonized Wounds	Failed Wounds	11 - 12
CYTL1	85.149	-3.57451	0.637985	-5.60281	2.10905e-08	2.12776e-06	Colonized vs. Non-colonized Wounds	Failed Wounds	11 - 12
SLC22A4	115.138	2.2032	0.394038	5.59135	2.25305e-08	2.26026e-06	Colonized vs. Non-colonized Wounds	Failed Wounds	11 - 12
MAST2	1896.65	2.08398	0.372847	5.58936	2.27903e-08	2.27356e-06	Colonized vs. Non-colonized Wounds	Failed Wounds	11 - 12
IL1RL1	191.337	2.50173	0.447766	5.58714	2.30844e-08	2.2901e-06	Colonized vs. Non-colonized Wounds	Failed Wounds	11 - 12
MATN2	299.694	-2.83069	0.507633	-5.57624	2.45767e-08	2.41135e-06	Colonized vs. Non-colonized Wounds	Failed Wounds	11 - 12
SYNPO2	45585.1	3.4911	0.626046	5.57643	2.45507e-08	2.41135e-06	Colonized vs. Non-colonized Wounds	Failed Wounds	11 - 12
CHCHD10	554.888	2.72592	0.489199	5.57221	2.51523e-08	2.45434e-06	Colonized vs. Non-colonized Wounds	Failed Wounds	11 - 12
COL6A3	59882.3	-2.02152	0.363044	-5.56826	2.573e-08	2.49706e-06	Colonized vs. Non-colonized Wounds	Failed Wounds	11 - 12
CITED2	991.33	2.7216	0.489731	5.55734	2.7391e-08	2.6439e-06	Colonized vs. Non-colonized Wounds	Failed Wounds	11 - 12
LEPREL2	393.424	-2.21851	0.399325	-5.55565	2.76582e-08	2.65534e-06	Colonized vs. Non-colonized Wounds	Failed Wounds	11 - 12
CLUH	1128.64	2.15566	0.389089	5.54028	3.01988e-08	2.88374e-06	Colonized vs. Non-colonized Wounds	Failed Wounds	11 - 12
HIPK2	2300.01	1.51392	0.273422	5.53694	3.07802e-08	2.92363e-06	Colonized vs. Non-colonized Wounds	Failed Wounds	11 - 12
PPARGC1A	239.576	2.6231	0.474129	5.53247	3.1576e-08	2.98335e-06	Colonized vs. Non-colonized Wounds	Failed Wounds	11 - 12
VSTM4	365.185	-1.84976	0.334506	-5.52982	3.20561e-08	3.01277e-06	Colonized vs. Non-colonized Wounds	Failed Wounds	11 - 12
BCL6	2025.83	1.68568	0.305323	5.52097	3.37139e-08	3.13557e-06	Colonized vs. Non-colonized Wounds	Failed Wounds	11 - 12
P2RY2	524.616	3.54054	0.641194	5.5218	3.35553e-08	3.13557e-06	Colonized vs. Non-colonized Wounds	Failed Wounds	11 - 12
MT1G	160.647	2.60336	0.47235	5.5115	3.55786e-08	3.29185e-06	Colonized vs. Non-colonized Wounds	Failed Wounds	11 - 12
NEXN	6837.31	3.69407	0.670411	5.51015	3.58526e-08	3.3001e-06	Colonized vs. Non-colonized Wounds	Failed Wounds	11 - 12
GSTA4	172.984	-1.98271	0.360333	-5.50244	3.7457e-08	3.39528e-06	Colonized vs. Non-colonized Wounds	Failed Wounds	11 - 12
IRAK2	267.657	2.31017	0.419815	5.50283	3.73736e-08	3.39528e-06	Colonized vs. Non-colonized Wounds	Failed Wounds	11 - 12
SLC22A3	222.447	2.76759	0.502949	5.50272	3.7397e-08	3.39528e-06	Colonized vs. Non-colonized Wounds	Failed Wounds	11 - 12
MAPK12	689.216	2.24753	0.409075	5.49417	3.92558e-08	3.54036e-06	Colonized vs. Non-colonized Wounds	Failed Wounds	11 - 12
DLG5	1954.39	2.29407	0.418098	5.48693	4.08974e-08	3.65152e-06	Colonized vs. Non-colonized Wounds	Failed Wounds	11 - 12
MLPH	122.052	2.74864	0.500889	5.48751	4.07628e-08	3.65152e-06	Colonized vs. Non-colonized Wounds	Failed Wounds	11 - 12
DEPTOR	972.61	2.6622	0.485879	5.47915	4.27386e-08	3.79693e-06	Colonized vs. Non-colonized Wounds	Failed Wounds	11 - 12
INSR	2417.17	1.83975	0.335998	5.47549	4.36312e-08	3.84338e-06	Colonized vs. Non-colonized Wounds	Failed Wounds	11 - 12
OPTN	2473.41	1.96568	0.359012	5.47524	4.36919e-08	3.84338e-06	Colonized vs. Non-colonized Wounds	Failed Wounds	11 - 12
ZNF598	450.264	1.84778	0.337695	5.47174	4.45643e-08	3.9009e-06	Colonized vs. Non-colonized Wounds	Failed Wounds	11 - 12
SLC38A1	2586.95	2.50647	0.458474	5.46699	4.5773e-08	3.98569e-06	Colonized vs. Non-colonized Wounds	Failed Wounds	11 - 12
TLR7	169.923	-2.47502	0.452787	-5.4662	4.59793e-08	3.98569e-06	Colonized vs. Non-colonized Wounds	Failed Wounds	11 - 12
ESR2	40.803	3.09434	0.566227	5.46484	4.63315e-08	3.99682e-06	Colonized vs. Non-colonized Wounds	Failed Wounds	11 - 12
WHAMM	385.296	2.06981	0.379277	5.45726	4.83548e-08	4.1513e-06	Colonized vs. Non-colonized Wounds	Failed Wounds	11 - 12
ZBTB43	1630.19	2.30541	0.422531	5.4562	4.86445e-08	4.1562e-06	Colonized vs. Non-colonized Wounds	Failed Wounds	11 - 12
NBL1	822.194	-2.12813	0.39041	-5.451	5.00865e-08	4.25902e-06	Colonized vs. Non-colonized Wounds	Failed Wounds	11 - 12
FKBP10	2227.78	-2.16091	0.397004	-5.44304	5.23778e-08	4.43275e-06	Colonized vs. Non-colonized Wounds	Failed Wounds	11 - 12
HTRA1	3134.93	-2.55279	0.469395	-5.43847	5.37405e-08	4.52662e-06	Colonized vs. Non-colonized Wounds	Failed Wounds	11 - 12
ARRDC2	703.358	2.10684	0.387753	5.43346	5.52717e-08	4.59477e-06	Colonized vs. Non-colonized Wounds	Failed Wounds	11 - 12
MYOM1	4274.64	4.02915	0.741428	5.43431	5.50092e-08	4.59477e-06	Colonized vs. Non-colonized Wounds	Failed Wounds	11 - 12
TIMP4	83.0752	2.84699	0.523989	5.4333	5.53215e-08	4.59477e-06	Colonized vs. Non-colonized Wounds	Failed Wounds	11 - 12
CITED4	49.2596	3.69003	0.679821	5.42795	5.70052e-08	4.71269e-06	Colonized vs. Non-colonized Wounds	Failed Wounds	11 - 12
FXR2	663.895	2.30335	0.425074	5.4187	6.00356e-08	4.94035e-06	Colonized vs. Non-colonized Wounds	Failed Wounds	11 - 12
IGFBP4	5432.4	-1.32041	0.244184	-5.40746	6.3926e-08	5.18876e-06	Colonized vs. Non-colonized Wounds	Failed Wounds	11 - 12
PLCE1	667.967	1.87479	0.346655	5.40822	6.36528e-08	5.18876e-06	Colonized vs. Non-colonized Wounds	Failed Wounds	11 - 12
RPS6KL1	185.212	2.55404	0.472207	5.40874	6.34706e-08	5.18876e-06	Colonized vs. Non-colonized Wounds	Failed Wounds	11 - 12
ATP2A2	14334.9	2.63013	0.48677	5.40324	6.54471e-08	5.28819e-06	Colonized vs. Non-colonized Wounds	Failed Wounds	11 - 12
HMCN1	7806.28	-3.92559	0.727674	-5.39471	6.86362e-08	5.49613e-06	Colonized vs. Non-colonized Wounds	Failed Wounds	11 - 12
KDELR3	676.799	-1.93252	0.358181	-5.39538	6.83791e-08	5.49613e-06	Colonized vs. Non-colonized Wounds	Failed Wounds	11 - 12
FXYD1	144.291	2.06332	0.382768	5.39052	7.02543e-08	5.60059e-06	Colonized vs. Non-colonized Wounds	Failed Wounds	11 - 12
CHAC1	91.8582	3.54861	0.658444	5.38938	7.06997e-08	5.61104e-06	Colonized vs. Non-colonized Wounds	Failed Wounds	11 - 12
HMGB3	828.614	2.72889	0.507362	5.37858	7.50764e-08	5.9059e-06	Colonized vs. Non-colonized Wounds	Failed Wounds	11 - 12
OAF	493.844	-1.8819	0.349862	-5.37899	7.49053e-08	5.9059e-06	Colonized vs. Non-colonized Wounds	Failed Wounds	11 - 12
CD99L2	1464.55	1.82782	0.340019	5.37564	7.631e-08	5.97662e-06	Colonized vs. Non-colonized Wounds	Failed Wounds	11 - 12
ART3	255.447	4.57844	0.85214	5.37287	7.74925e-08	6.04272e-06	Colonized vs. Non-colonized Wounds	Failed Wounds	11 - 12
SDHA	2124.44	2.17012	0.40527	5.35475	8.56737e-08	6.65163e-06	Colonized vs. Non-colonized Wounds	Failed Wounds	11 - 12
CAPN3	3243.01	3.3719	0.629962	5.35254	8.67273e-08	6.70428e-06	Colonized vs. Non-colonized Wounds	Failed Wounds	11 - 12
ABCF1	1452.02	1.80411	0.338273	5.3333	9.64413e-08	7.42307e-06	Colonized vs. Non-colonized Wounds	Failed Wounds	11 - 12
GLCCI1	274.376	1.69875	0.318728	5.32979	9.83239e-08	7.53549e-06	Colonized vs. Non-colonized Wounds	Failed Wounds	11 - 12
PCDH12	438.785	-1.52112	0.285582	-5.32639	1.00183e-07	7.64519e-06	Colonized vs. Non-colonized Wounds	Failed Wounds	11 - 12
LRIG3	413.823	-3.17697	0.597451	-5.31754	1.05178e-07	7.9922e-06	Colonized vs. Non-colonized Wounds	Failed Wounds	11 - 12
OLFML1	243.889	-2.89873	0.545475	-5.31414	1.07163e-07	8.1085e-06	Colonized vs. Non-colonized Wounds	Failed Wounds	11 - 12
SEMA3D	137.63	-5.1191	0.967385	-5.29169	1.21191e-07	9.13128e-06	Colonized vs. Non-colonized Wounds	Failed Wounds	11 - 12
FBN1	12522.2	-1.89948	0.359281	-5.28688	1.24419e-07	9.33511e-06	Colonized vs. Non-colonized Wounds	Failed Wounds	11 - 12
CDO1	202.063	-3.54963	0.671757	-5.2841	1.26321e-07	9.43816e-06	Colonized vs. Non-colonized Wounds	Failed Wounds	11 - 12
BC043554	28.1943	5.00323	0.947372	5.28116	1.28367e-07	9.55103e-06	Colonized vs. Non-colonized Wounds	Failed Wounds	11 - 12
POLR3E	922.66	2.07376	0.392799	5.27945	1.29569e-07	9.60045e-06	Colonized vs. Non-colonized Wounds	Failed Wounds	11 - 12
PARD3	1225.58	1.64153	0.311312	5.27293	1.3426e-07	9.88551e-06	Colonized vs. Non-colonized Wounds	Failed Wounds	11 - 12
PPM1B	1018.6	1.85206	0.351263	5.27257	1.34523e-07	9.88551e-06	Colonized vs. Non-colonized Wounds	Failed Wounds	11 - 12
LUM	14192.2	-3.7074	0.704044	-5.26587	1.39527e-07	1.02112e-05	Colonized vs. Non-colonized Wounds	Failed Wounds	11 - 12
TBC1D17	305.183	2.07435	0.394039	5.26434	1.40692e-07	1.02544e-05	Colonized vs. Non-colonized Wounds	Failed Wounds	11 - 12
CAPN6	86.5405	-5.46683	1.03877	-5.2628	1.41879e-07	1.02989e-05	Colonized vs. Non-colonized Wounds	Failed Wounds	11 - 12
DMPK	1400.6	2.35935	0.448743	5.25769	1.45874e-07	1.05461e-05	Colonized vs. Non-colonized Wounds	Failed Wounds	11 - 12
PEX5L	179.403	3.23232	0.615143	5.25459	1.48357e-07	1.06823e-05	Colonized vs. Non-colonized Wounds	Failed Wounds	11 - 12
CDH11	4591.97	-2.69857	0.514692	-5.24308	1.57922e-07	1.13253e-05	Colonized vs. Non-colonized Wounds	Failed Wounds	11 - 12
GATSL2	174.339	2.29334	0.437719	5.23931	1.61176e-07	1.15125e-05	Colonized vs. Non-colonized Wounds	Failed Wounds	11 - 12
TOLLIP	427.55	1.63606	0.312393	5.23718	1.63048e-07	1.15998e-05	Colonized vs. Non-colonized Wounds	Failed Wounds	11 - 12
TMEM132B	60.4008	2.80726	0.53616	5.23587	1.64212e-07	1.16362e-05	Colonized vs. Non-colonized Wounds	Failed Wounds	11 - 12
TMEM176B	636.133	-2.22018	0.424998	-5.22397	1.75127e-07	1.23606e-05	Colonized vs. Non-colonized Wounds	Failed Wounds	11 - 12
KIAA1217	3401.95	1.8311	0.350988	5.21697	1.81871e-07	1.27861e-05	Colonized vs. Non-colonized Wounds	Failed Wounds	11 - 12
INADL	426.44	1.83455	0.351972	5.2122	1.86616e-07	1.30682e-05	Colonized vs. Non-colonized Wounds	Failed Wounds	11 - 12
SLC22A17	84.1756	-2.41664	0.464424	-5.20352	1.95544e-07	1.364e-05	Colonized vs. Non-colonized Wounds	Failed Wounds	11 - 12
AK021804	213.605	-2.43189	0.467955	-5.19686	2.02685e-07	1.4083e-05	Colonized vs. Non-colonized Wounds	Failed Wounds	11 - 12
B3GALNT1	155.563	-1.78199	0.343266	-5.19128	2.08859e-07	1.44201e-05	Colonized vs. Non-colonized Wounds	Failed Wounds	11 - 12
PKP2	42.3698	3.9756	0.765863	5.19101	2.09151e-07	1.44201e-05	Colonized vs. Non-colonized Wounds	Failed Wounds	11 - 12
TMEM98	241.771	-2.22177	0.4283	-5.18741	2.1324e-07	1.46455e-05	Colonized vs. Non-colonized Wounds	Failed Wounds	11 - 12
DKFZp761D112	32.6691	-4.33261	0.835686	-5.18449	2.16603e-07	1.48194e-05	Colonized vs. Non-colonized Wounds	Failed Wounds	11 - 12
APOE	1947.88	-3.28352	0.634617	-5.17401	2.29123e-07	1.56162e-05	Colonized vs. Non-colonized Wounds	Failed Wounds	11 - 12
TRO	288.289	-2.01676	0.390009	-5.17105	2.32779e-07	1.58051e-05	Colonized vs. Non-colonized Wounds	Failed Wounds	11 - 12
MUSK	825.66	4.23123	0.818543	5.16922	2.35072e-07	1.5838e-05	Colonized vs. Non-colonized Wounds	Failed Wounds	11 - 12
SPEG	630.474	1.88893	0.365428	5.16908	2.35251e-07	1.5838e-05	Colonized vs. Non-colonized Wounds	Failed Wounds	11 - 12
TMEM119	683.306	-2.41081	0.46644	-5.16854	2.35924e-07	1.5838e-05	Colonized vs. Non-colonized Wounds	Failed Wounds	11 - 12
C15orf52	407.66	1.89813	0.367332	5.16736	2.37429e-07	1.58793e-05	Colonized vs. Non-colonized Wounds	Failed Wounds	11 - 12
STL	61.773	2.99553	0.580487	5.16038	2.46455e-07	1.64214e-05	Colonized vs. Non-colonized Wounds	Failed Wounds	11 - 12
FGD4	1299.03	1.55336	0.301944	5.14451	2.68214e-07	1.77389e-05	Colonized vs. Non-colonized Wounds	Failed Wounds	11 - 12
IGSF10	715.703	-4.22196	0.820636	-5.14474	2.67888e-07	1.77389e-05	Colonized vs. Non-colonized Wounds	Failed Wounds	11 - 12
BC033281	64.8131	-9.14529	1.77804	-5.14346	2.69728e-07	1.77732e-05	Colonized vs. Non-colonized Wounds	Failed Wounds	11 - 12
MDGA1	135.561	-2.75835	0.537051	-5.13611	2.80486e-07	1.84141e-05	Colonized vs. Non-colonized Wounds	Failed Wounds	11 - 12
ASB16	98.0183	2.59802	0.506789	5.12644	2.95278e-07	1.93142e-05	Colonized vs. Non-colonized Wounds	Failed Wounds	11 - 12
BX538274	71.1328	-2.98469	0.582717	-5.12203	3.02261e-07	1.96855e-05	Colonized vs. Non-colonized Wounds	Failed Wounds	11 - 12
SDS	128.571	-2.44442	0.477288	-5.12147	3.0316e-07	1.96855e-05	Colonized vs. Non-colonized Wounds	Failed Wounds	11 - 12
SIM2	67.2078	2.31194	0.452767	5.10625	3.28612e-07	2.1261e-05	Colonized vs. Non-colonized Wounds	Failed Wounds	11 - 12
USP2	679.556	3.51557	0.688721	5.10449	3.3168e-07	2.1382e-05	Colonized vs. Non-colonized Wounds	Failed Wounds	11 - 12
C2CD4A	122.828	3.92518	0.769859	5.09857	3.42232e-07	2.19041e-05	Colonized vs. Non-colonized Wounds	Failed Wounds	11 - 12
SEC16B	252.557	-2.13697	0.419087	-5.0991	3.41273e-07	2.19041e-05	Colonized vs. Non-colonized Wounds	Failed Wounds	11 - 12
MEG3	1773.85	-3.37626	0.662551	-5.09585	3.47183e-07	2.21416e-05	Colonized vs. Non-colonized Wounds	Failed Wounds	11 - 12
IRS2	582.104	2.29748	0.451118	5.09286	3.52694e-07	2.2413e-05	Colonized vs. Non-colonized Wounds	Failed Wounds	11 - 12
CC2D1B	786.42	1.64583	0.323465	5.08813	3.61613e-07	2.28983e-05	Colonized vs. Non-colonized Wounds	Failed Wounds	11 - 12
PROB1	193.507	2.80287	0.5511	5.08595	3.65791e-07	2.3081e-05	Colonized vs. Non-colonized Wounds	Failed Wounds	11 - 12
LOC100130705	183.21	3.05263	0.600432	5.08406	3.69445e-07	2.3148e-05	Colonized vs. Non-colonized Wounds	Failed Wounds	11 - 12
OSTC	1100.68	-1.5843	0.311596	-5.08446	3.68664e-07	2.3148e-05	Colonized vs. Non-colonized Wounds	Failed Wounds	11 - 12
HDAC5	940.008	1.69198	0.333146	5.07879	3.79852e-07	2.37168e-05	Colonized vs. Non-colonized Wounds	Failed Wounds	11 - 12
NOP14	975.472	1.87818	0.37012	5.07451	3.88491e-07	2.41717e-05	Colonized vs. Non-colonized Wounds	Failed Wounds	11 - 12
NYNRIN	456.495	-1.98691	0.39186	-5.07047	3.96837e-07	2.46053e-05	Colonized vs. Non-colonized Wounds	Failed Wounds	11 - 12
KIAA1644	79.119	-3.59082	0.708646	-5.06715	4.03807e-07	2.49508e-05	Colonized vs. Non-colonized Wounds	Failed Wounds	11 - 12
PTPRQ	88.7028	3.5869	0.708635	5.06171	4.15523e-07	2.55862e-05	Colonized vs. Non-colonized Wounds	Failed Wounds	11 - 12
CPXM1	1176.23	-2.96324	0.585862	-5.05792	4.23856e-07	2.60096e-05	Colonized vs. Non-colonized Wounds	Failed Wounds	11 - 12
FAM214A	1671.92	2.033	0.402193	5.0548	4.30849e-07	2.63482e-05	Colonized vs. Non-colonized Wounds	Failed Wounds	11 - 12
NEURL	347.4	3.06969	0.607667	5.05161	4.38112e-07	2.66101e-05	Colonized vs. Non-colonized Wounds	Failed Wounds	11 - 12
SPON2	299.503	-2.11177	0.418036	-5.05166	4.37995e-07	2.66101e-05	Colonized vs. Non-colonized Wounds	Failed Wounds	11 - 12
TRIL	59.7265	-2.99865	0.594309	-5.04562	4.52063e-07	2.73644e-05	Colonized vs. Non-colonized Wounds	Failed Wounds	11 - 12
OPLAH	155.544	1.98111	0.393123	5.03943	4.66931e-07	2.80789e-05	Colonized vs. Non-colonized Wounds	Failed Wounds	11 - 12
TMEM170B	592.591	1.48147	0.293978	5.03939	4.67012e-07	2.80789e-05	Colonized vs. Non-colonized Wounds	Failed Wounds	11 - 12
RAMP1	259.311	3.63366	0.722269	5.03089	4.88206e-07	2.92547e-05	Colonized vs. Non-colonized Wounds	Failed Wounds	11 - 12
SSH2	4279.59	1.98562	0.39485	5.02879	4.93593e-07	2.94785e-05	Colonized vs. Non-colonized Wounds	Failed Wounds	11 - 12
IFI44L	758.868	-2.77977	0.552894	-5.02768	4.9645e-07	2.95504e-05	Colonized vs. Non-colonized Wounds	Failed Wounds	11 - 12
POSTN	2910.01	-2.47303	0.492401	-5.02238	5.10346e-07	3.02766e-05	Colonized vs. Non-colonized Wounds	Failed Wounds	11 - 12
MT1X	856.405	2.85517	0.568807	5.01958	5.17833e-07	3.0619e-05	Colonized vs. Non-colonized Wounds	Failed Wounds	11 - 12
ADCY9	923.892	1.8995	0.378558	5.01772	5.22893e-07	3.08162e-05	Colonized vs. Non-colonized Wounds	Failed Wounds	11 - 12
COL24A1	280.573	-1.51626	0.302915	-5.00556	5.57012e-07	3.2719e-05	Colonized vs. Non-colonized Wounds	Failed Wounds	11 - 12
C11orf96	706.502	2.44107	0.487922	5.00299	5.64478e-07	3.30488e-05	Colonized vs. Non-colonized Wounds	Failed Wounds	11 - 12
CHRNB1	1071.06	3.35551	0.671212	4.99918	5.75739e-07	3.35451e-05	Colonized vs. Non-colonized Wounds	Failed Wounds	11 - 12
DSEL	832.643	-2.33093	0.466293	-4.99886	5.76713e-07	3.35451e-05	Colonized vs. Non-colonized Wounds	Failed Wounds	11 - 12
[truncated: 12,925 more rows]

## Sheet: Dataset S2
	SC2i36	SC2i37	SC2i38	SC2i39	SC2i40	SC2i8	SC2i1	SC2i2	SC2i3	SC2i4	SC2i5	SC2i6	SC2i7	SC2i14	SC2i15	SC2i16	SC2i17	SC2i61	SC2i62	SC2i10	SC2i11	SC2i12	SC2i13	SC2i21	SC2i22	SC2i23	SC2i24	SC2i26	SC2i28	SC2i18	SC2i20	SC2i41	SC2i44	SC2i31	SC2i60	SC2i56	SC2i57	SC2i58	SC2i66	SC2i67	SC2i52	SC2i53	SC2i64	SC2i65	SC2i45	SC2i46	SC2i47	SC2i48	SC2i49
ACTA2	0.857	1.222	-1.3095	0.8535	0.727	0.9535	0.0965	-0.359	-0.0235	-0.206	-0.087	-0.5695	-1.03	0.9095	1.7085	0.321	-0.961	0	-0.372	0.0175	-0.8885	0.644	0.179	-1.698	-0.576	-0.773	-1.252	1.8685	-0.275	0.754	-0.013	-0.5755	-0.3785	-0.5455	-0.324	0.3205	-0.0045	-0.174	0.07	-0.225	1.107	-0.726	2.116	0.415	-1.997	0.352	0.647	0.219	0.7335
ACVR1	0.402	1.624	0.4355	1.5025	0.847	0.4255	0.4525	0.366	0.4685	-0.429	-0.2	0.9305	-0.553	0.0005	-0.3965	0.455	-0.682	-0.464	0.021	0.0755	1.2745	-0.051	-0.184	-0.74	-0.517	-0.185	0.335	0.2345	0.65	-0.479	-0.478	-0.7335	-0.7415	-0.5595	-0.964	-0.2245	0.1805	0.377	0.272	0.165	-0.123	-0.261	-1.025	-0.109	-0.241	0	0.609	0.201	0.2135
ADM	NA	NA	NA	NA	NA	NA	NA	NA	NA	-0.415	-0.567	NA	-1.025	-0.8385	-2.0155	0.216	-0.242	-0.895	-0.877	-0.0285	-1.3555	-1.25	0.485	1.009	-0.558	0.05	0.79	1.5045	0.557	0.394	1.141	0.3965	-0.5115	1.3725	-0.069	0.5815	0.5545	1.238	0.728	-0.589	0.437	0.252	2.057	-0.264	1.519	-0.206	0	-0.037	-0.0115
ALCAM	2.672	2.463	1.4215	0.8085	0.092	-0.3045	-0.1595	0.819	-2.2585	0.013	0.267	-1.1915	2.435	1.3255	0.3785	-0.926	0	1.321	0.564	-0.8695	1.3805	2.08	0.189	-0.095	-0.945	-0.252	0.408	1.5935	0.392	0.047	-0.342	1.0325	-0.6675	-0.5965	-0.446	-1.5335	-0.0955	-1.086	-0.609	-1.819	-1.031	-0.841	2.422	-1.097	0.936	-0.029	0.086	0.211	-2.3695
ANGPT1	0.1425	2.5805	0.473	1.997	1.4435	2.314	0.749	1.0495	-0.026	-0.6965	0.5065	-2.462	-0.4375	1.019	1.118	0.6415	-0.1375	0.1065	0.2745	-1.088	1.055	0.1235	-2.2665	-0.9175	-2.1625	-1.9925	-0.7015	-2.366	-0.7625	0.1335	0.0525	0	-0.622	0.59	-0.9845	0.3	-0.883	0.8525	0.5025	0.5595	-1.5675	-0.0275	0.6165	0.8695	-0.4185	-0.7065	-0.9075	1.1175	-0.758
ANGPT2	0.022	-0.327	-0.6085	-0.0765	0.25	-0.5495	1.4685	-0.693	0.9125	-0.052	-1.325	0.3415	0.893	0.9975	1.0065	0.672	-0.281	-0.575	-0.487	-0.4855	0.8985	-0.25	-0.081	-0.139	0.207	-0.794	-1.221	0.4635	-0.287	0.406	0.189	-0.8445	-0.6655	0.4525	-0.212	-0.0745	-1.0445	-1.332	0.606	0	0.654	0.396	0.349	-0.609	-0.479	0.132	0.146	0.318	0.9395
BAX	0.266	1.045	-0.1525	0.6495	0.281	-0.2335	-0.2415	-0.278	-1.2745	0.216	0.178	1.0335	0.305	-0.1365	0.5215	0.571	-0.49	-0.06	0.025	-0.8915	0.2855	-0.073	0.053	0.266	-0.569	-0.163	0.703	2.3005	-0.065	0.184	0.048	0.3015	-1.2715	-1.0195	-0.352	-0.2945	0.3615	-0.009	0.831	-0.932	-0.033	-0.195	0.935	0	0.709	-0.417	0.735	-0.27	-0.4205
BCL2	-0.6945	0.4355	0.313	1.198	1.2375	0.607	-0.047	-0.5985	0	-1.7265	1.3195	-1.384	-1.8045	-1.471	-0.895	-1.5275	-0.3275	-1.4925	-0.4805	1.718	1.92	-1.3905	1.4715	-1.5155	0.9745	0.6455	1.1425	-1.966	1.5085	-1.4145	-0.0445	-1.186	0.767	-1.041	0.8485	0.301	1.667	0.2925	-1.4345	0.2855	-1.1815	0.1355	-2.5015	-0.3455	-1.3925	1.7335	1.6785	0.7235	0.921
BCL2L1	-0.0505	NA	0.195	1.05	0.4105	-0.178	0.676	-0.0045	-0.963	-0.4025	0.2315	NA	0.0885	0.434	0	-0.1285	-0.7045	-0.0275	0.2655	0.572	1.163	0.5085	0.7495	0.3575	-0.0555	-0.0405	-1.4275	NA	NA	NA	-0.1975	0.52	-0.88	-0.341	-0.9135	-0.2	-1.426	-0.9875	NA	NA	-0.2635	-1.2935	0.6205	0.8575	0.7355	0.1425	NA	NA	0.143
BCL2L2	-0.8915	0.0405	-0.637	0.858	0.7465	-0.651	-0.69	-0.2805	-0.657	-0.3975	0.2685	-1.847	-1.6535	-0.505	-0.532	0.2265	-0.2995	-1.0155	-0.8605	-0.047	0.457	-0.2445	1.4555	-0.5095	0.2745	0.3235	0.6435	0.285	0.9445	-0.2505	0.0925	-0.057	-0.614	-0.459	-0.0565	0	1	0.5955	0.4705	-0.1585	0.1845	-0.2995	0.1345	0.8565	-0.7535	0.5475	1.2385	1.0595	1.134
BMP1	0.8935	1.1505	-0.792	1.038	0.1895	0.437	-0.761	-0.2155	-0.497	0.3345	-0.6615	0.487	0.2685	0.142	0.395	0.6885	-0.8825	0.0815	-0.0585	0.178	0.468	0.0335	-0.4385	-0.2835	-0.4915	-0.6865	-0.5785	1.49	-0.7775	0.0795	-0.3475	0.264	-1.547	-0.727	-1.4355	-0.412	-0.751	0.1335	0.2545	-0.8375	0.1445	-1.0265	1.4835	-0.7455	-0.1145	-0.1425	-0.5895	-0.6485	0.335
BMP5	0.015	1.137	1.4575	NA	1.387	NA	0.9725	1.004	NA	-0.054	NA	-0.2715	-0.516	0.1095	1.6885	0	0.062	-0.074	0.687	-0.5105	1.3275	0.587	1.844	-0.859	-0.046	0.637	NA	-0.7255	NA	NA	0.091	NA	0.4935	-0.1445	-0.445	-0.6345	NA	1.226	NA	NA	-1.411	0.302	0.108	-0.479	-0.617	-1.125	NA	NA	-0.2015
BMP6	-0.5935	0.4635	-0.461	0.862	0.5595	-0.02	0.011	-0.4935	0.383	-0.1365	-0.7565	-0.206	-0.1615	1.318	0.111	0.0725	0.0065	-0.6575	-1.4655	-0.353	0.224	-0.0975	0.8525	-0.0965	0.1885	-0.1345	0.4305	-1.082	NA	NA	0.2265	-0.942	1.198	0.257	-0.6875	0.803	0.007	0.1345	-0.8805	-0.1605	0.3755	-0.1105	-1.0125	0.1395	-0.9745	0.4885	0.6705	0.4315	0.736
BMP8B	NA	0.57625	1.96775	0.74075	NA	NA	1.49975	1.18225	0.58675	NA	NA	NA	NA	-0.03725	-1.17325	0.93425	0.05425	NA	NA	-0.77225	-1.24225	0.59125	-0.38475	-1.07375	1.07825	NA	NA	NA	-1.58575	0.13025	0.08025	-0.84725	-0.87925	0.86775	-1.14275	1.40375	-0.35425	0.61425	NA	-0.08475	NA	NA	NA	NA	0.61225	0.03725	-0.33075	-0.68575	0.54875
CAV1	-0.893	0.198	-0.6575	0.1445	0.396	-0.2345	-0.3095	-0.237	-0.1925	-0.591	-0.546	-2.0465	-0.285	-0.3285	0.9925	0.208	-0.918	-1.314	-0.473	-0.3765	1.0105	0.247	-0.278	-1.08	-0.089	-0.47	-0.752	-0.1155	0.391	0.552	-0.127	-0.1455	-0.9985	1.1065	0.079	0.2495	0.6345	0.26	0	0.502	-0.154	0.095	1.828	1.05	-0.676	-0.501	0.629	1.083	0.5475
CAV2	0.135	0.742	0.0275	0.5335	0.685	0.2155	0.7075	0.676	0.6545	-0.907	-0.499	-0.1725	-0.122	0.7955	0.6765	0.039	0	-0.418	-0.207	0.2975	1.1635	-0.102	0.293	-0.768	0.009	-0.294	-0.132	-0.0835	-0.394	-0.204	-0.395	-0.3775	-0.4055	0.3835	0.06	-0.1595	-0.3275	-0.631	-0.348	-0.265	0.147	-0.244	0.752	0.18	-0.549	-0.204	-0.511	0.861	0.1915
CCL11	1.1105	2.2215	-0.549	-1.313	-2.3285	1.904	0.293	0.7235	1.832	-0.6645	-3.3185	1.06	-0.8845	-1.445	-1.533	-1.3195	-0.9115	1.1195	-0.2665	3.529	0	-2.9295	-3.6895	1.3605	-1.4365	-2.2215	0.9055	NA	-2.8075	0.3285	1.0425	-2.717	1.138	0.394	-1.7655	1.782	0.933	NA	2.6885	0.8055	2.0315	-0.4825	-1.1155	-1.2855	-3.1925	1.1895	-1.5755	-1.9215	0.166
CCL19	-1.156	-0.499	-2.1305	-2.7125	-2.783	2.0295	2.4505	1.313	0.0805	-0.233	NA	-0.5675	-2.095	-1.9685	0.1145	0.163	2.088	-1.069	-0.992	2.8845	-1.9045	1.283	-0.808	-2.712	NA	-0.542	-0.298	NA	0.139	-0.194	NA	-1.0695	0.3695	-0.1135	NA	1.6645	NA	NA	1.164	NA	NA	0.356	1.447	-1.064	0	NA	NA	0.147	2.0895
CCL2	-0.5455	-0.4805	-1.232	-1.067	-1.1085	-1.664	1.326	0.5195	-1.018	1.3805	-0.2165	0.766	2.5115	-0.589	-1.417	0.2585	-0.3215	-0.8695	-0.2085	-0.243	-0.409	-0.3185	0.3655	0.7075	-0.1625	0.5895	0.6405	2.554	0.2755	0.4985	1.1035	-0.339	-0.043	0.405	0.2635	-0.158	1.066	-0.0725	0.1655	-0.8695	0.5075	0.0965	0.6725	0.7255	-0.5905	0.8965	-0.1695	0.2895	-0.796
CCL20	-0.454	-3.309	-0.8625	-3.0805	-3.137	2.8715	NA	0.496	NA	NA	-2.348	NA	NA	1.8685	-0.6325	-0.972	-0.41	-1.463	-0.084	-1.8785	-4.6045	0.325	1.87	1.244	-1.14	1.941	1.175	NA	0	1.419	0.089	1.3695	NA	1.2575	2	1.6225	NA	0.312	NA	NA	0.537	0.934	NA	-1.198	1.1	-1.046	-2.173	0.77	-1.2625
CCL22	0.63775	NA	-1.23075	0.57925	-0.91525	-1.25375	0.50725	0.50975	-1.24075	NA	0.14675	NA	NA	NA	0.57925	0.89875	-2.38925	0.39075	NA	1.17025	0.54325	NA	1.24375	-1.53625	NA	1.12175	-0.89825	NA	-0.22525	-0.59825	NA	0.81125	0.60325	-0.80475	-1.15025	NA	-0.89675	NA	NA	NA	NA	-2.52625	NA	-1.63425	NA	1.29675	-0.86325	-4.39025	NA
CCL28	NA	NA	NA	NA	NA	0.50325	0.14925	0.75375	0.10825	-0.38025	-0.67925	-0.51275	0.17275	0.00425	0.17725	-0.44125	0.08175	0.44075	0.36875	0.73825	1.77225	1.01275	-0.96325	-0.89625	-0.40925	0.05275	0.28975	0.33325	-0.06025	-0.13525	-0.41525	-0.50775	-0.32075	-0.05875	-0.43325	-0.38175	-1.17075	-0.00425	-0.62125	-0.68025	-0.08325	0.74875	NA	-0.24925	0.10975	0.77775	-0.24025	1.06375	-0.83075
CCL3	0.7025	-1.3845	0.768	-0.827	-1.8765	-0.392	1.419	0.2685	-1.014	-0.5805	1.4035	0.496	2.3395	-0.014	-0.392	0.3355	0.0435	0.2515	0.1895	0.237	-2.12	1.2755	0.7785	0.3665	-1.6275	0.0005	0.0245	NA	-0.1195	-0.0005	1.4395	1.834	-0.304	-1.499	0.2485	-0.096	2.023	0.0915	0.3075	-0.1445	0.7685	-1.3335	3.9555	-0.5165	-0.9205	-1.0905	0.3955	-0.7495	-1.765
CCL4	0.00875	-1.93425	0.01725	-1.77175	-1.60625	-1.45175	0.84625	0.15475	-0.97975	0.16475	1.39775	-0.71675	1.01975	-0.54375	0.38925	1.66475	0.29775	-0.66825	0.90175	0.32925	-2.55475	2.19775	-0.70725	0.71675	-2.19025	0.21375	-0.43525	NA	1.30075	0.92475	1.64175	1.87925	-0.00875	-0.99675	1.36175	-0.41675	NA	1.32875	-0.11825	0.34875	0.69975	-0.81025	NA	0.06775	-0.92725	-1.35025	0.43375	-0.49225	-1.09475
CCL5	0.5575	1.0615	0.123	0.104	0.1445	-0.035	0.173	-0.9985	-1.569	0.2955	0.1645	1.787	0.4965	-2.282	-1.534	-1.5735	-1.2495	-0.5755	-0.0335	1.146	0.252	0.5755	-3.0945	-0.8255	1.5735	-0.1235	-1.9435	2.129	-0.5555	1.0245	0.8615	0.486	-0.89	-0.084	-1.6025	-1.348	-1.502	-1.1245	0.5925	-0.4375	1.1755	-1.4485	2.9555	-0.2675	0.8905	-0.3325	0.2735	-0.2195	0.711
CCL7	0.009	-0.332	-1.2895	-1.5085	-2.461	-2.0125	1.4075	-0.177	-1.9955	NA	-0.448	0.3155	NA	-1.0165	-2.4175	-0.064	-0.721	-1.689	0	-1.5995	-0.8375	0.5	0.626	1.159	0.052	1.244	1.301	NA	0.594	0.997	NA	1.0155	1.2925	0.5615	-0.111	-0.6865	1.9875	-0.889	0.567	-0.93	-0.314	0.082	1.195	-0.663	2.221	0.859	-0.57	-0.125	-0.4445
CD14	0.2135	0.7715	0.269	-0.21	-0.4895	-0.896	-1.502	-0.0685	-1.862	-1.2725	0.0415	0.27	-0.1275	-1.06	-1.328	0.0585	-0.6655	-0.7565	-0.6145	-0.724	0	0.0395	-0.2255	-0.0325	-0.8495	0.2585	0.5905	2.459	0.9275	1.1815	-0.3445	-0.418	-0.169	0.361	0.1615	0.729	1.491	0.9855	1.1395	-1.1995	0.5435	0.6995	3.4405	0.6355	0.2265	-0.2075	0.8935	-0.8385	-0.372
CD4	1.463	2.155	1.5515	1.3615	1.485	-0.4755	-1.3885	0.673	-1.6875	-0.535	0.099	-2.4945	0.367	-1.2935	-0.7815	-0.565	-0.436	0	-0.113	-0.7055	1.0555	0.193	-1.35	-0.569	-0.057	-0.071	0.149	1.5595	1.021	1.24	-1.352	-0.0375	-0.7605	-0.5745	-0.111	0.1595	1.1915	0.487	1.408	0.13	-0.254	-0.296	1.977	0.1	0.285	-1.285	0.274	-0.1	-0.2685
CD40	-0.024	0	-0.5005	-0.3345	-0.774	-0.8045	0.3765	0.193	-0.3085	0.591	0.199	-0.2355	0.26	-0.8255	0.0655	0.612	-0.275	-0.386	-0.342	0.1165	0.2675	0.729	-1.429	-0.248	-0.053	-0.374	-0.254	1.2125	-0.44	0.656	0.47	-0.0675	-0.8885	1.3875	-0.336	-0.4645	0.2055	0.36	-0.121	-0.118	1.228	0.163	2.479	0.532	0.739	0.647	1.389	-0.376	0.1855
CD83	1.394	0.587	2.2515	0.7045	0.189	-0.2155	1.0165	-0.389	-1.6385	0.566	1.079	-2.0955	NA	1.4825	-0.5205	-1.027	0.236	0.965	1.159	-0.4755	-0.0195	2.336	-0.448	0.1	-0.417	0.765	0.093	1.4255	0.784	0.52	-0.947	1.7615	-0.4195	-0.6755	0.524	-0.5975	2.2675	-0.205	0.634	-0.365	-0.209	-1.279	NA	0.305	-0.06	-1.255	0	-0.222	-2.0935
CD8A	0.009	0.599	-0.3125	-0.3545	0.165	-0.3705	-0.7595	-0.009	-0.7595	-0.103	0.252	-0.4445	-0.051	-3.4565	-2.3925	-1.009	-0.49	-1.108	0.155	1.0245	1.3825	-0.751	-3.858	-0.993	1.152	0.544	-1.151	0.8245	-1.108	0.413	0.449	0.0965	-0.8705	0.5025	0.54	-0.6915	1.1465	0.781	0.117	-0.01	1.473	-0.398	NA	0.266	0.401	1.487	NA	0.266	2.0735
CD8B	NA	NA	0.861	NA	1.2625	NA	NA	NA	NA	NA	NA	-0.399	NA	-2.994	-1.698	0.1895	-0.0215	-0.0625	1.1425	NA	NA	NA	-1.5945	NA	NA	NA	0.0215	NA	NA	NA	NA	NA	-0.165	0.595	0.7865	NA	NA	NA	NA	NA	0.4035	-0.2935	NA	NA	NA	NA	NA	NA	NA
COL18A1	0.4825	0.1485	-1.107	-0.023	-0.2735	-0.354	-0.083	-0.3685	-0.282	0.0995	-0.8855	0.1	-0.3035	0	0.549	1.4195	-0.6775	0.1205	-0.7095	0.233	0.144	0.6215	-0.0355	-0.3445	0.0475	-0.5535	-1.6355	2.598	-0.4405	0.1375	0.1835	-1.284	-1.714	0.323	-0.2075	0.678	-0.578	-0.1225	0.1895	-0.5775	1.1095	-0.5425	2.2725	-0.3655	0.2855	0.3915	0.9135	-0.4465	1.557
COL1A1	2.5585	3.7375	-0.491	2.264	0.6855	2.205	-1.539	-0.0865	-1.221	0.0065	-1.5505	-2.269	1.1625	0.172	1.841	1.4875	-1.3085	1.4825	1.3405	-0.423	1.03	-0.4745	-2.5185	0.3265	-1.4025	-0.9495	-1.1655	5.791	-0.4395	1.0855	-1.0595	0	-2.25	-1.532	-1.4165	0.044	-1.025	0.5425	4.0395	-0.0025	-0.3285	-1.2685	5.3585	0.0805	-0.2405	-0.9345	-1.0195	-0.1755	0.47
COL3A1	2.791	3.827	-0.0195	2.1675	0.634	3.0765	-0.7625	0.439	-0.1245	0	-1.416	0.3995	1.869	0.4335	1.8485	0.968	-0.489	1.495	0.946	0.0885	1.4095	-0.08	-1.485	0.6	-1.137	-0.868	-0.189	4.6345	-1.529	0.114	-0.66	0.6425	-1.5215	-0.3085	-1.486	0.0555	-0.7885	0.981	1.87	-1.128	-0.199	-0.903	4.717	-0.561	0.089	-0.636	-0.53	-0.719	-0.5085
COL4A1	0.776	0.001	-1.4615	-0.3175	-0.146	0.6555	0.3305	-0.092	-0.0485	0.569	-0.928	0.3645	0.267	0.7785	1.1725	1.049	-0.376	-0.835	-0.782	-0.3425	-0.1795	0.785	-0.153	-0.631	-0.193	-0.666	-1.375	2.0635	0	1.212	0.516	-0.8135	-1.1165	0.4075	-0.531	0.1865	-0.0345	0.238	0.415	0.485	0.946	-0.385	0.821	-0.918	-0.56	-0.188	0.442	-0.604	0.9155
COL4A3	-0.422	-0.234	-0.7985	1.6255	0.592	1.4625	-0.3435	-1.17	-0.3715	0.456	2.842	1.8415	-1.454	-0.5975	-1.3335	-0.03	-0.184	1.393	0	NA	3.3695	-0.978	NA	-0.586	2.848	1.47	NA	-1.9295	NA	-1.093	0.749	0.6455	0.1415	-1.3685	NA	1.2225	NA	1.229	-1.475	0.772	-0.227	0.339	-1.159	0.7	0.473	NA	NA	0.163	NA
CSF1	0.185	1.166	-0.0355	0.3735	-0.395	-0.4735	0.2545	0.375	-1.0155	-0.401	0.939	-0.2455	0.117	-0.1295	-0.0465	0.667	-0.036	-0.141	-0.511	-0.6665	0.6365	-0.053	-0.31	-0.051	-0.198	0.08	0.455	1.6085	0.627	0.689	0.551	-0.2895	-0.2055	-0.2795	0.393	0.0405	0.9525	0.097	-0.409	-0.938	-0.022	0.004	0.267	0.18	0.065	-0.13	0.772	-0.047	-1.3425
CSF3	-0.5445	-0.6665	-1.892	-2.796	-3.1675	3.591	NA	NA	NA	NA	-0.3675	NA	NA	0.964	-0.718	2.5835	2.5465	-1.8985	-1.2545	-0.764	-4.082	2.4535	NA	NA	NA	2.6115	NA	NA	NA	1.3015	NA	0.922	NA	NA	3.4385	NA	NA	NA	NA	NA	2.9655	NA	0.3675	-0.8065	NA	2.7025	1.0995	-0.5715	NA
CTGF	1.986	1.673	-0.5295	1.6485	0.708	1.4655	0.2535	-0.514	1.4685	-1.874	-0.021	0.9745	0.702	0.8055	1.0335	-0.641	-0.775	-0.302	0.723	-1.2615	-0.9165	0.687	-0.876	0.634	0.245	0.396	-0.644	1.0605	-0.604	1.089	-2.269	-0.7015	0.1965	-1.1785	-1.471	-0.7465	0.0115	-0.828	1.072	1.8	0.309	-1.995	2.965	0	-0.938	-1.556	-1.011	0.675	-0.3865
CX3CL1	-1.569	-0.945	-1.3585	-0.8655	-0.373	-1.1695	0.0075	0.546	0.1405	-1.869	1.674	0.1495	-1.291	-1.1245	1.1035	1.127	0.829	-0.537	-0.589	-0.2595	-0.6375	-0.518	-1.541	-1.476	-0.108	0.255	-0.439	-1.4595	-0.314	0.153	-0.325	0.8605	0.7945	0.6665	0.804	0.1105	1.3695	2.078	-1.276	-0.874	0.705	0.705	0.63	0.886	-0.687	0.462	1.916	1.107	0.8845
CXCL1	-1.3925	-1.3135	-1.848	-2.069	-2.3245	-0.438	0.95	0.7585	1.489	1.8835	-1.4755	2.319	5.3195	0.337	-0.962	-0.4835	0.1975	-2.7185	-0.8985	-1.318	-2.456	0.2685	0.6765	3.2415	-0.4105	-0.9285	1.6455	4.215	-0.9835	1.1535	1.2465	0.021	1.108	0.407	-0.3155	0	1.118	-0.2795	2.1015	0.5295	0.8415	-0.6115	0.1795	-2.0625	-0.0025	0.2515	-1.4185	-1.0345	-0.215
CXCL10	0.13	0.419	1.4155	-0.5355	0.71	-6.5535	1.0245	1.98	0.8515	0.214	NA	0.3235	0.871	-5.7325	-1.2175	0	0.803	-1.484	-0.082	1.4165	NA	NA	-7.913	-0.834	0.293	0.128	0.678	0.9615	-1.558	-0.398	1.107	-0.5385	0.2835	1.5815	-0.528	-6.8005	NA	-0.147	-3.035	-5.965	1.258	1.695	-0.691	-2.259	1.092	0.733	-2.082	-0.219	-3.0345
CXCL11	0.19725	0.55125	-0.01425	0.30075	1.67825	-5.66825	0.81475	1.04325	NA	-0.83775	NA	NA	-0.19475	-4.44525	-0.70625	0.36725	0.74825	-0.58475	-0.11175	1.97275	NA	1.27325	-7.56675	-0.62975	NA	0.84725	NA	-0.08425	-1.53575	0.30025	0.34025	-0.56925	-0.00425	NA	-0.56775	-7.01425	NA	NA	-2.62075	-4.87375	NA	NA	-0.55775	-1.05175	0.95125	0.94125	0.00425	0.87125	-1.08025
CXCL12	0.197	0.483	-0.5125	0.7105	0.092	0.8165	-1.0405	0.963	0.3075	-0.303	-0.057	0.4745	-0.739	-0.0035	0.9875	0.06	0.297	0.15	-0.353	1.0135	1.0215	-1.124	-1.514	-0.599	-0.992	-0.967	0.623	-0.4055	-1.061	0.173	-0.212	0.7775	0.5515	1.0515	-1.443	0.8995	1.0445	1.16	-0.177	-0.376	-0.36	-0.568	0.371	-0.984	-0.84	1.261	0.296	0	-0.4795
CXCL2	-0.523	-0.631	-0.2265	-0.0595	-0.675	1.3755	0.9925	0.193	1.6905	-1.143	0.22	0.4715	2.824	0.9835	-0.6725	-0.885	0.01	-1.466	0.414	-2.7555	-2.1145	0.009	1.924	2.115	-0.965	0.892	1.474	0.3885	0.359	0.916	-1.589	0.9585	2.2515	-1.8845	-0.121	-0.6935	2.6775	-0.176	1.493	2.427	0	-0.475	0.711	0.372	-0.562	-2.66	-0.271	0.405	-0.8195
CXCL5	-1.32	-1.997	-2.2225	-2.3035	-2.054	-0.0565	2.2155	0.972	1.6655	NA	-1.347	NA	NA	1.0275	-0.1915	-2.118	-0.793	-2.487	-1.179	-2.0915	-2.4325	3.936	2.098	3.955	-0.42	-0.625	3.289	NA	1.312	2.061	2.28	0.0075	2.8455	0.9315	-0.877	0.8115	0.9195	-0.154	3.862	1.25	0	0.734	2.256	-2.223	2.863	0.468	-2.175	-0.312	-0.3715
CXCL9	1.233	1.443	1.7685	0.9165	1.725	-3.6705	-0.4065	2.741	0.6465	-2.104	1.305	0.4495	1.352	-3.9865	-3.7555	-0.416	2.144	-1.19	-0.414	1.6525	NA	1.567	-8.467	-1.05	2.716	1.053	1.693	0.5995	-2.527	-0.87	-0.415	-0.1205	-0.3105	2.8255	-0.514	-6.9305	2.4925	2.741	-0.95	-1.885	1.482	2.036	1.786	-0.717	0.885	2.266	-0.778	0.064	-1.8255
EDN1	0.383	-0.714	-1.1935	-0.4625	-0.647	0.9935	0.4405	-0.24	1.2955	-0.903	0.369	2.5175	1.427	0.8185	2.0935	0.488	-0.689	-1.55	-0.157	-0.0305	-0.3155	1.391	0.208	0.083	0.009	-0.093	0.11	-0.3255	-0.13	0.926	-1.004	-0.3235	0.9915	1.4055	-0.485	-0.5635	0.1485	-0.64	-0.788	1.557	0.968	-0.563	1.266	0.065	0	0.004	-0.241	-0.253	1.2425
EGF	-1.785	0.455	0.4885	1.9475	2.204	-0.1495	-0.6225	-1.238	0.8395	-1.774	2.351	-2.2765	-1.945	-1.9635	-0.9255	-2.001	0.145	-1.459	-0.786	NA	2.6365	-0.878	2.865	-1.308	1.617	1.138	NA	-2.3575	NA	-1.403	-0.145	-0.1635	1.0195	0.6165	2.852	1.2225	2.7975	0.311	-1.504	1.657	-1.743	0.487	-1.668	2.354	-1.689	3.131	NA	0.934	1.8325
EGR1	2.063	1.253	0.9335	2.1685	-0.047	3.0385	1.4255	-0.603	1.4555	-1.357	1.043	1.0825	1.908	0.1705	-0.4775	-1.021	-0.53	0.178	1.448	-1.0025	-0.1075	1.252	1.886	1.545	0.374	0.44	-0.754	1.3015	-0.666	0.705	-1.56	1.2655	0.6205	-2.0575	-1.177	-0.1525	1.3845	-0.332	0.421	1.392	-0.263	-1.677	2.042	0.15	-1.441	-1.772	0	-0.747	-0.8605
FADD	0.901	-0.599	0.4535	-0.5635	1.102	-0.3325	0.8885	1.239	0.0165	1.421	0.65	1.2815	-0.243	0.0515	0.7975	1.635	0.61	0.448	0	0.2675	-0.6255	0.467	1.425	-0.732	0.757	-0.376	-0.008	-0.8955	-0.155	-1.123	-0.264	0.2815	-1.1345	-0.4905	0.025	-1.1025	-1.4005	-0.578	-0.476	-0.611	-1.468	-0.972	0.928	0.137	0.159	0.008	-0.167	0.55	1.4895
FAS	0.972	1.43	-0.0885	0.6045	0.246	0.2355	0.1155	0.566	0.1275	1.349	-0.481	1.2745	1.209	0.0945	0.5275	-0.078	0.195	0.763	0.936	-1.1115	0.3485	0.283	-1.535	-0.028	-0.183	-0.285	-0.324	2.0495	-0.383	0.336	0.168	-0.4515	-1.1055	-1.1965	-1.071	-0.8905	-0.5075	-0.605	1.088	-0.256	-0.018	-0.47	1.91	-0.2	-0.201	-0.271	-0.093	0	-0.0945
FGF1	-0.73375	1.56525	-0.93725	1.62275	0.68225	-0.03225	0.32475	0.10925	-0.17225	-1.12675	-0.17175	-0.32425	-1.03675	0.94375	1.18975	0.51125	-0.18675	-0.33575	-0.22975	-0.47825	-0.20625	0.17725	0.71925	-1.52975	0.27025	-0.32375	-0.80975	0.09075	-0.46575	-0.03875	0.50125	0.82975	0.04075	-0.61725	-0.37575	0.52875	0.03975	-0.43475	-0.77475	-0.35375	0.37725	-0.46275	NA	0.03225	-1.25475	1.31125	1.02925	0.10325	0.52875
FGF10	NA	2.00525	2.02675	NA	2.41525	0.82475	-1.00825	-0.55175	0.39475	-0.89475	-1.16275	-0.87725	-1.88875	1.36775	-1.09925	-1.38375	1.94125	0.28925	-0.00275	NA	1.28775	-1.11675	1.56225	0.09325	-1.99075	-0.45475	0.21125	-1.90125	-0.41175	0.35025	-0.12275	1.23475	NA	0.63775	0.58925	1.75875	NA	0.50525	0.71525	-1.47375	-2.16975	0.10325	-3.14375	-1.69275	-0.47175	-0.29475	NA	NA	0.72275
FGF11	-1.193	0.656	1.1415	2.1525	0.852	-0.5105	0.1115	-0.736	-0.1865	-1.178	0.549	-1.0195	-2.209	0.2475	2.0405	1.22	-0.046	-1.39	-1.179	2.0675	1.2125	-1.672	0.294	-1.181	0.963	-1.104	0.478	-1.2265	0	0.137	-0.807	0.1585	0.6725	-0.2695	0.032	0.1135	1.4825	1.067	-0.491	-1.287	-0.869	0.015	-0.834	-0.658	-0.89	-0.498	1.737	-1.036	1.9395
FGF12	0.248	NA	0.4235	NA	1.036	NA	NA	NA	NA	-0.717	NA	-1.8265	-0.404	0.0275	-0.1865	-0.086	0	0.018	0.529	0.5945	NA	-0.248	0.22	NA	NA	NA	NA	NA	NA	NA	NA	NA	-0.2895	0.3575	-0.032	NA	NA	NA	NA	NA	-0.255	NA	NA	NA	-0.295	0.328	NA	NA	NA
FGF13	-1.29	0.347	-0.7775	0.8865	0.619	-0.5085	-0.4475	-0.316	0.2965	-1.971	0.373	0.0635	-1.938	-1.1395	-0.9085	-0.73	-0.078	-1.231	-1.079	1.8225	1.4635	-0.64	0.711	-1.695	1.089	0.249	1.403	-1.2065	0.944	-1.539	0.047	-0.8175	0.6615	-0.7465	0.798	0.6395	1.8585	0.826	-1.822	-0.164	-0.814	0.55	-1.849	0	-1.169	1.596	2.605	0.575	0.9955
FGF2	-0.039	0.151	-0.3045	-0.6575	-0.638	0.2395	0.4605	0.537	0.7995	-0.404	-0.929	0.2645	0	0.0195	-0.9085	-0.893	-0.103	-0.593	-1.153	-0.1965	-1.5765	-0.544	-0.43	-0.909	0.179	0.616	0.619	-0.4495	0.542	0.38	1.84	-0.1905	0.1295	0.0945	0.505	1.1395	0.5515	0.037	-0.03	-1.247	0.84	0.516	-0.134	-0.142	-0.497	1.158	-0.3	-0.735	0.3435
FGF7	0.524	1.581	1.1255	1.7315	0	4.3755	0.3145	0.986	1.8595	0.032	-1.266	-0.1125	0.331	0.5505	-0.1535	-1.439	0.298	0.556	0.111	0.7575	-0.1575	-1.422	-0.497	-0.938	-0.659	-0.556	0.097	0.2135	-1.639	0.192	-0.114	-0.6625	-0.2745	-0.4745	-0.593	1.1645	0.3155	0.092	1.329	0.116	0.106	-0.719	-0.2	-0.458	-0.885	-0.329	-0.236	0.795	-0.4755
FGF9	-1.0295	0.3055	0.828	1.723	0.7615	-2.151	0.108	0.0385	0	-2.2115	0.0565	-1.205	-2.2035	0.231	0.931	-0.4045	-0.3965	-1.9855	-1.3825	NA	1.108	-2.8605	2.5265	-1.5745	NA	-0.3785	NA	-1.932	1.0935	-1.6135	-0.3605	-0.413	0.183	1.433	2.3645	1.911	NA	0.5055	-1.1665	-0.3895	1.1095	0.3515	-1.9025	-0.4095	-1.5795	NA	NA	1.4635	NA
FIGF	0.552	NA	2.0375	NA	NA	1.2575	-0.2225	-0.412	1.1045	-0.917	NA	-0.6955	-0.898	0.0855	0.7035	0	0.549	-0.919	-0.661	NA	NA	-1.389	NA	-0.757	-0.855	0.033	NA	-3.0015	0.463	-0.435	1.288	0.9675	1.0725	0.0775	1.471	1.5085	NA	NA	-1.633	1.046	-1.838	-0.931	-1.538	0.943	-0.67	NA	NA	1.666	NA
FLT1	-0.292	-0.295	0.2625	-0.3165	0.262	-0.5295	0.3015	-0.583	0.1985	-0.448	-0.113	0.1205	-0.078	0.3595	0.0305	-0.238	-0.207	-0.304	-0.209	-0.9645	0.6035	-0.815	0.596	-0.016	0.693	0.593	0.329	-0.6415	1.238	0	0.38	0.0725	-0.2965	-0.0145	0.139	-0.2515	0.6975	-0.563	-0.022	0.429	0.259	0.82	-0.704	-0.52	-0.453	-0.256	0.638	0.836	0.4785
FN1	0.9555	1.7545	-1.722	0.469	-1.0345	0.709	0	0.9915	-0.932	0.5785	-1.9465	1.419	2.0325	1.822	1.021	1.2345	-0.4245	1.2755	0.2655	-0.79	1.413	0.8485	-2.1995	-0.2605	-1.0345	-0.7755	-0.4585	4.128	-0.3625	0.0015	-1.1155	0.091	-1.203	-0.297	-1.5055	-0.372	-0.671	0.0525	1.4745	-1.0045	0.1355	-0.7855	3.2045	-0.5135	0.5745	-0.1325	-0.6245	-0.2755	0.164
GAPDH	-1.63199	-0.134103	-0.96363	1.12373	0.141658	-1.13069	-0.749068	-0.580734	-0.629758	-1.6485	0.5045	-0.754	-1.8905	-1.287	-0.924	-0.0105	-0.2705	-0.8175	-0.8515	0.969	1.186	-0.4285	1.9755	-1.1035	0.6745	0.8875	2.1845	-1.135	1.3505	-1.1115	0.2815	0.094	0.029	0	1.4515	0.768	1.476	0.6745	-1.4935	-0.3165	-1.2095	0.2925	-0.7165	1.0735	-0.3735	1.3365	2.3675	1.1835	0.935
HGF	1.476	2.253	1.2225	1.7525	0.635	0.1765	0.0635	0.281	-0.6725	-0.154	0.227	-0.2575	0.624	0.6155	0.7585	-0.694	-0.524	0.639	0.543	-0.0495	1.5295	-0.286	-0.272	-0.67	-0.611	-1.003	-1.727	1.2655	-0.982	0.228	-1.007	0.0255	-1.5975	0.3585	-1.001	-0.4475	0.0905	-0.038	0.42	-0.501	0.093	-0.355	1.157	-0.162	0.102	-0.551	0.41	0	-0.1115
HMGB1	1.0005	-0.9845	0.684	-0.561	1.8895	0.602	0.425	1.4805	0.591	1.3565	1.3825	0.852	0.4025	0.503	1.188	0.6375	0.7375	0.9375	0.3015	0.65	-0.125	0.1505	0.4635	-0.4635	0.8595	-0.3635	-0.0195	-1.17	-0.3075	-1.2235	-1.0105	-0.609	-1.682	-0.871	-0.2105	-0.943	-1.154	-1.1105	0.3575	0.3125	-1.4215	-0.9745	-0.0125	0.1235	-0.2655	-1.3895	-0.6485	1.4255	0.151
ICAM2	-0.887	-0.354	-1.0105	-0.1135	-0.183	-1.5045	0.6515	-0.339	-0.5265	0	0.196	0.3455	-0.798	-0.5685	0.0155	0.899	-0.965	-0.663	-0.531	-0.6885	0.1585	-0.509	0.492	0.185	0.841	0.453	-0.037	0.7185	0	0	0.825	0.3145	-0.6075	-0.1345	0.592	0.6525	0.6365	0.267	-0.24	-0.628	0.734	0.498	0	-0.62	0.399	0.109	1.643	-0.465	1.2875
IFNB1	1.1745	-1.4055	1.167	-1.447	2.4325	0.096	NA	NA	NA	NA	NA	1.472	0.7305	1.304	1.342	3.0285	4.0045	1.1125	0.3365	1.672	-0.638	1.2755	4.1295	-0.7885	2.1365	-0.1425	0.2965	-1.833	-0.6325	-1.3145	-0.5505	0.38	-0.768	0	0.8595	-0.819	-0.916	-0.3005	-0.4425	-0.7045	-0.6795	-0.9835	0.4735	0.2435	0.9455	-0.4695	-1.4865	1.1855	NA
IGF1	0	1.657	1.7245	2.0435	1.167	3.8185	-1.6175	-0.717	0.6065	-1.449	-1.921	-2.3825	-2.439	0.1115	-1.1165	-0.909	-0.348	0.515	-1.148	1.4165	-0.4145	-1.296	-0.079	-0.245	0.441	0.091	1.509	-0.8785	-0.08	-0.394	0.653	-2.2065	2.1825	0.5505	0.13	1.7725	1.9965	0.989	0.477	0.703	-0.366	0.253	-1.619	-0.799	-1.639	0.786	2.239	1.503	1.2685
IGF2	-0.6965	1.0075	-0.051	0.843	1.0365	-1.339	0.21	-0.5455	-0.074	-0.6345	0.5885	-1.434	-2.2095	0	-0.228	0.5535	-1.7625	0.1455	-0.8505	1.282	2.168	0.0545	1.5055	-0.9415	1.5775	1.3095	-0.7395	-1.319	1.2265	-0.4145	0.2395	-0.394	-0.64	1.439	0.0655	-0.147	0.385	-0.4125	-0.3645	-0.5465	-0.4565	1.1315	0.2905	-0.3895	-0.8045	0.1285	2.1245	0.8205	1.172
IGFBP1	NA	NA	NA	0.0115	NA	NA	NA	NA	NA	-0.418	NA	NA	NA	-0.4045	0.2145	NA	NA	NA	NA	NA	NA	NA	0.915	NA	0	0.439	NA	NA	NA	NA	-2.679	NA	NA	NA	0.748	0.6535	NA	NA	NA	-1.564	NA	NA	NA	NA	-1.124	-1.787	NA	NA	-1.3315
IGFBP2	-0.73	-0.152	-1.0755	0.3255	-0.293	-0.0595	-0.1935	-0.157	-0.0125	-0.056	-0.037	-0.5965	-0.844	0.2665	1.1725	1.671	-0.386	-0.991	-1.554	0.2485	0.5545	-0.205	0.288	-0.865	-0.033	0.149	0.288	1.2795	0.051	1.1	0.423	-0.1695	-0.0815	0.0605	-0.001	0.2765	0.9145	0.551	-0.505	0.103	0.289	0.007	1.149	-0.278	-0.115	-0.136	1.929	0	0.8905
IGFBP3	0.004	0.402	0.5225	0.1575	0.628	-1.1235	0.1935	-1.154	-1.1335	-0.405	-1.125	0.6645	0.321	0.4565	-1.6255	0.266	-1.189	0.838	0.166	0.6335	1.3135	0.649	-0.032	-0.602	1.111	0.682	-1.542	1.7585	0.484	-0.076	-0.424	-0.9455	-1.1785	0.1795	-0.642	-1.0055	-0.5155	-0.963	0.828	0	-0.861	-0.132	-0.579	-1.029	-0.177	-0.874	0.471	0.064	0.7795
IGFBP4	0.271	1.05	-0.2735	0.6195	0.002	0.9715	-0.8275	-0.729	0.3975	-0.195	-1.213	-0.2985	-1.619	-0.3265	-0.5135	0.82	-0.626	-0.174	-0.761	-0.5515	-1.1655	-0.919	0.144	-0.288	-0.193	-0.146	-0.18	1.8075	0.142	0.365	1.269	-0.5715	-0.2975	-0.8155	-0.076	1.0925	0.7775	0.442	0.452	-0.127	0.052	0.789	-0.009	-0.754	0	0.737	1.34	0.286	0.6475
IGFBP5	-1.515	0.409	0.0315	0.2535	0.533	0.3795	-1.4725	-1.671	0.9745	-1.657	1.044	-2.1305	-3.335	-0.9205	-0.0415	-1.277	0.08	-1.356	-1.271	1.8745	0.3295	-0.975	1.316	-1.764	1.908	-0.159	-0.351	-1.9795	2.768	-1.36	-0.172	-0.6375	0.3175	-0.8475	1.906	1.6755	2.5995	1.244	-1.199	1.133	-2.393	0.688	-2.329	0	-1.03	1.264	3.429	0.37	1.7125
IGFBP6	0.17725	1.55325	1.60575	2.59675	1.54125	0.76775	-1.02925	-0.62875	-0.60725	0.55325	-0.66575	-0.40225	0.71625	0.10175	0.58075	1.02825	-0.78275	0.74325	-0.01275	-0.46925	0.29575	0.11425	0.55125	-0.22775	-0.14175	1.06925	0.01625	0.95075	-0.81475	-0.51775	-0.31975	0.43075	-2.84325	-1.13625	-0.28975	-0.34625	-0.89725	0.24425	0.34025	-1.64275	-0.60375	-0.66275	NA	-0.47275	0.69525	-0.10375	1.07925	-0.23875	0.01275
IGFBP7	-0.235	0.163	-1.0115	0.1155	-0.238	0.5125	0.3475	0.206	0.2085	-0.227	-0.106	-0.0205	-0.817	0.1795	0.7485	0.835	-0.197	-0.436	-0.92	-0.2935	0.1345	-0.086	-0.016	-0.815	0.234	-0.386	-0.727	1.0625	-0.009	0.463	0.528	-0.5795	-0.1325	-0.1485	-0.111	0.7275	0.5335	0.667	-0.294	-0.287	0.713	-0.024	0.101	-0.671	-0.574	0.518	0.726	-0.442	1.0145
IL10	0.575	0.328	1.1655	0.7035	0.368	-0.6485	0.1845	-0.628	-0.8265	-0.651	0.353	0.2045	1.778	-0.5205	-0.8335	-2.004	-0.752	-0.144	0.445	-1.4045	0.4435	0.477	-0.451	0.573	-0.519	0.512	0.469	2.6805	0.356	0.696	0	0.7895	-0.6175	-1.0585	0.07	-0.2705	1.9015	-0.589	0.301	-0.816	-0.472	-0.553	2.503	0.495	0.451	-2.098	1.005	-0.077	-1.8645
IL11	0.9625	NA	1.714	1.273	-2.3325	0.327	NA	-1.8015	NA	NA	-2.8305	NA	NA	NA	0.351	-0.3885	-0.7585	0.6735	1.6015	-2.502	-5.514	NA	NA	0.9715	NA	NA	1.3345	NA	0.0585	NA	-2.0465	NA	NA	-1.2	0.3855	0.316	NA	-0.6865	NA	NA	-0.0585	-0.8225	NA	-1.5265	1.1215	0.6315	0.3835	0.4645	NA
IL16	0.866	1.291	0.6665	0.5255	0.17	0.5805	-0.5075	0.323	-0.4095	-0.185	-0.503	-0.5645	0.588	-0.3725	-0.5105	-1.188	-0.486	-0.424	-0.146	-0.1265	1.3515	0.369	-1.298	-0.692	0	-0.547	-0.445	0.8555	0.017	0.393	-0.754	0.3345	-0.1725	-0.2105	-0.545	-0.4335	0.0295	-0.327	0.668	0.05	0.156	-0.468	1.641	-0.068	0.012	0.285	0.178	0.633	-0.4955
IL18	0.46725	0.97825	0.08375	2.49675	1.34025	-0.30025	-1.01825	0.77025	-1.72325	-1.18875	0.51825	-1.97425	1.21125	0.10875	0.06575	0.50425	0.29725	0.24225	-0.21875	-0.98025	2.50075	0.45225	-1.46175	-0.27375	-1.57375	-1.17075	1.65025	-0.59625	0.26325	-0.16475	-0.93075	0.15775	-0.53525	-0.10425	0.44325	-0.66525	1.20375	0.61625	-0.06575	-1.28375	-1.83775	0.33725	NA	1.96125	-0.40375	-0.13375	1.05125	0.66125	-1.55925
IL1B	-0.87125	-3.43325	0.38325	-2.47675	-0.24825	1.32025	3.07325	-0.29525	1.59425	3.32675	-0.70325	3.15125	4.18475	2.39425	-0.75675	-0.81225	-0.50325	-1.59625	-0.05625	-1.01975	-3.14675	2.29675	1.55775	1.56875	-0.25925	0.72675	-0.61525	NA	-0.23925	0.74975	1.67775	1.34925	2.53025	0.76525	-0.02225	0.02225	2.12725	-0.73225	1.67275	0.68675	0.83175	-0.87925	2.23575	-3.07625	0.49975	-1.10325	-2.38625	-3.04425	-1.05775
IL6	-0.6975	-0.3765	-0.238	-1.048	-0.7415	1.553	3.131	0.4675	2.693	1.1315	0.0255	0.741	2.4535	0.501	-1.256	-1.5135	-0.0255	-1.7145	1.7775	-2.142	-4.052	-0.4125	2.4615	2.9445	1.6325	1.0625	0.4505	3.79	-0.5575	2.0085	-0.5475	-1.114	2.925	-0.321	0.4785	1.441	3.164	-0.8895	NA	2.6095	0.2705	-0.7195	-0.7315	0.9505	-1.4275	-2.6165	-2.1575	0.2235	-1.836
IL7	0.62575	NA	0.66025	0.76825	0.98275	0.58025	NA	NA	NA	-0.57525	0.86875	-1.21775	-0.57525	0.00225	0.50225	-0.87225	0.04375	-0.45725	-0.43425	0.99725	1.22525	0.32575	-1.33925	0.20675	0.63675	-1.22825	-0.50925	NA	-1.57225	NA	0.38975	-0.70775	-0.03875	0.02025	-0.43025	0.02425	NA	NA	0.10875	-0.39225	0.14175	0.31275	0.31375	-0.99225	-1.11325	-0.00225	-0.79825	0.10175	-1.37275
IL8	-2.144	-3.417	-0.7175	-2.3365	-3.233	0.2085	2.9055	-0.66	0.9165	2.081	-0.847	4.3565	NA	2.8475	-2.1535	-0.484	-1.295	-2.175	-0.438	-1.1285	-2.6235	2.004	2.92	3.704	0.053	2.738	0.849	6.0535	0.826	0.867	-0.053	1.8985	0.3065	-0.1835	0.92	0.5815	1.4255	-1.44	2.238	1.746	1.105	-0.913	2.565	-1.812	1.545	-1.953	-2.371	-0.507	-2.3395
ITGA5	0.027	0.182	-1.3475	0.1245	-0.579	-1.3375	-0.4165	-1.005	-1.3725	-0.034	-1.011	-0.6645	0	-0.1265	-0.1645	0.739	-1.265	-1.127	-0.584	-1.3405	-0.7175	0.345	0.089	-0.322	0.068	-0.01	-0.675	2.5815	0.39	0.755	0.401	0.1655	-0.9875	-0.0525	-0.156	0.3145	0.3855	-0.195	0.694	-0.268	0.134	0.056	0.955	-0.049	0.415	-0.233	0.188	-0.562	0.3325
ITGAL	1.2365	1.5955	0.592	0.165	-0.1075	-0.871	0	-0.0435	-1.864	0.0775	1.0545	-0.594	0.7615	-1.162	-0.04	-0.7535	-0.6185	-0.3085	0.3935	-0.458	0.43	0.8865	-1.8145	-0.3055	0.2825	0.3475	-0.0865	1.757	1.0145	0.8155	-0.2125	0.581	-0.488	-0.095	0.1175	0.084	0.379	-0.0975	-0.0975	-1.3665	0.2445	-0.5075	1.8175	-0.5205	0.6785	-0.7005	0.2055	-0.8175	-1.289
ITGAM	-0.125	0.568	-0.1915	-0.7925	-0.968	-0.1945	-0.7885	0.204	-2.2095	0.043	0.954	-1.6555	0.986	-0.3125	0.4655	-1.291	-1.163	-0.727	0.38	-0.1445	0.7605	1.375	0.593	0.6	-0.05	0.102	1.564	1.5595	0.713	NA	0	0.4545	-0.6435	-0.4665	-0.266	-0.2585	0.8745	-0.055	1.668	1.009	-0.663	-0.24	NA	0.563	0.13	-1.544	0.799	0.278	-1.1815
ITGB2	0.708	1.012	0.4085	0.4125	-0.132	-1.2085	-1.3105	-0.292	-2.6325	-0.974	0.333	-0.8955	0.828	-0.8455	-0.7475	-0.639	-0.646	-0.328	0.04	-0.9585	0.3595	0.662	-1.171	0.038	-1.104	-0.67	0.209	2.3235	0.923	0.692	-0.585	0.6365	-0.1655	0.2155	0.514	0.2435	1.4525	0.639	0	-1.448	0.045	-0.17	3.206	0.305	0.473	-0.515	0.392	-0.816	-1.4455
KDR	0.409	-0.386	-0.0995	-0.7585	0.229	-0.1515	0.3815	-0.498	-0.0355	-0.038	-0.711	0.5275	0.321	0.8665	0.2755	0.093	-0.504	-0.264	-0.214	-0.0645	1.3405	0	0.082	-0.886	0.3	-0.203	-0.674	0.9025	0.259	0.532	0.392	-0.2945	-0.8175	0.4325	-0.772	-0.6905	-0.4575	-0.729	-0.205	0.029	0.436	0.033	0.321	-0.481	-0.429	-0.037	0.094	-0.268	0.2625
KITLG	0.516	0.166	0.3745	0.5705	0.79	-0.1305	-0.0815	0.237	-0.1775	0.378	-0.428	0.4715	1.228	1.5695	0.7555	-0.047	-0.454	0.398	0.46	-0.8195	2.0515	0.143	-0.106	-0.057	-0.476	-0.028	0	1.4365	-0.241	0.103	-0.152	0.7915	-1.4765	-0.7595	-1.197	-1.0735	-0.6205	-0.508	0.788	-0.641	-0.671	-0.725	1.631	-0.024	0.463	-0.06	-0.064	0.508	-0.4435
LBP	-4.2995	-2.5915	-4.145	-0.599	-0.8465	-0.657	-0.955	-1.4855	-0.924	-3.5065	-1.4065	-1.053	-3.7745	-0.214	-0.015	1.9225	0.3725	-4.0755	-2.9345	4.31	-0.949	-1.7365	7.5895	-0.3105	2.6535	0.2575	5.9395	0	5.0585	-2.9225	-0.4535	0.813	1.297	0.701	4.6275	2.912	6.106	2.8055	-0.5995	-1.2175	3.0155	3.0915	0.9525	0.3775	-3.3405	3.7475	5.9105	-0.2535	2.835
MAPK14	-0.101	0.605	-0.1615	0.2785	0	0.3455	-0.4435	0.093	-0.4615	-0.61	-0.091	0.1595	-0.189	0.0175	0.0835	-0.449	-0.186	-0.328	-0.353	0.0095	0.7665	0.31	-0.077	-0.126	-0.077	-0.013	0.478	0.2875	0.529	-0.095	0.41	0.1475	-0.4885	0.1415	-0.267	0.1655	0.5415	0.531	-0.786	-0.798	-0.237	0.184	-0.081	0.027	0.117	0.099	0.609	-0.557	-0.1345
MET	-0.595	0.555	0.4595	0.8165	0.823	-0.2775	-0.6725	-0.385	-0.1815	-1.464	0.766	0.0735	-0.949	-0.7695	-0.2435	-0.426	-0.232	0.056	-0.381	1.1455	1.9155	0.367	1.951	-1.075	0.529	0.418	1.606	-0.7215	1.106	-0.797	-0.153	-0.3935	-0.0985	-0.5335	0.244	0.0515	1.9065	1.032	-1.215	-0.676	-1.357	0.732	-1.363	0.558	-0.228	0.415	2.357	1.252	-0.0525
MMP1	-0.839	-0.012	-4.4035	-0.1665	-2.339	0.1535	2.3475	1.287	0.4355	3.082	1.102	2.1275	NA	0.9485	-0.2055	0.789	-0.822	-1.612	-1.392	1.4755	-0.6735	3.239	-0.748	2.458	1.562	-4.543	-0.74	NA	-1.868	1.111	3.282	-2.6165	0.2985	4.1325	-2.921	1.5185	-1.1275	0.272	3.202	2.075	-0.078	-0.301	NA	-3.081	2.457	-0.428	-2.275	-2.67	0.0265
MMP11	1.869	NA	-0.0595	1.2775	0.578	0.6105	0.1775	-0.035	-0.0465	NA	0.407	-0.2355	1.578	1.3975	NA	NA	-0.404	1.57	0.193	0.7045	0.8925	1.711	-2.641	-0.399	-0.044	-1.147	-2.738	NA	-0.505	-0.016	-2.689	-0.1465	-1.4355	0.7125	-2.332	0.5005	-2.7685	0.849	NA	0.319	0.798	-1.334	NA	0.327	1.185	-0.708	-0.302	-2.216	1.5575
MMP12	NA	NA	NA	-0.5495	1.467	NA	0.6685	0.346	0.6095	-1.061	NA	-2.0835	NA	NA	NA	NA	2.184	1.664	0.217	NA	1.5895	NA	-0.398	0.547	-3.072	-2.423	-0.631	NA	-0.873	NA	0.512	NA	0.6225	1.0725	1.371	0.4405	NA	1.098	NA	-0.378	0.47	-1.163	NA	-1.547	0.239	-1.52	-0.217	-1.567	1.2135
MMP13	NA	NA	3.2255	3.6265	1.034	NA	1.1785	-0.136	2.9865	NA	1.689	0.8345	NA	NA	NA	3.69	1.032	NA	NA	0.3855	1.9585	NA	-4.2	2.455	-2.13	-4.643	-1.625	NA	-3.353	1.001	0.202	-2.4075	0.4695	NA	-5.632	0.6865	-4.2105	0.596	NA	0.602	-0.254	0	NA	-5.978	0.083	-2.513	-5.106	-2.49	-2.7105
MMP14	1.789	1.71	-0.0255	0.9435	-0.005	0.9955	-0.1035	0	-0.4325	1.299	-0.631	0.9455	1.939	1.2995	1.1045	1.322	-0.409	0.716	0.329	-0.6695	0.3535	1.089	-0.202	0.196	-0.043	-0.785	-1.676	3.7685	-0.434	0.674	-0.228	-0.0665	-0.9975	-0.0385	-1.417	-0.0455	-0.7295	0.088	1.083	-0.237	-0.582	-0.775	3.07	-0.759	1.07	0.284	-0.525	-0.871	0.2015
MMP15	0.249	0.586	-0.2655	0.2465	0.331	-0.2985	-0.3245	-0.689	-0.5375	-0.392	0.024	0.5755	-0.533	-0.2725	0.8695	0.974	-0.586	-0.595	-0.206	-0.6075	0.6175	-0.205	0.428	-0.616	0.873	-0.107	-0.94	0.7605	0.25	-0.054	0	-0.0215	-1.4675	0.3195	-0.533	0.1285	0.4625	0.418	-0.76	-0.597	-0.225	0.229	1.362	-0.562	-0.019	0.346	1.261	-0.572	0.7275
MMP2	0.8415	2.3995	-0.891	0.742	-0.1715	1.608	0	1.2645	0.909	0.6755	0.0305	0.032	1.3875	0.92	0.795	1.5965	0.1805	0.3345	0.6095	-0.098	-0.247	0.1255	-2.0275	0.0625	-1.1735	-1.5225	-2.1985	2.093	-1.1445	1.0175	-0.0635	-1.504	-0.985	-0.074	-1.3965	0.703	-0.373	1.2545	0.8495	-0.3225	-1.2965	-1.2845	1.7105	-0.8925	-0.0705	-0.3745	-1.4705	-0.5075	-0.517
MMP3	-1.698	0.305	-1.2555	-0.3465	-1.39	-1.0595	-1.1145	-0.078	0.0885	1.899	-2.011	NA	3.81	0.1495	-0.9925	-0.948	0.477	-2.428	-2.15	-3.0025	-3.0165	NA	-0.103	3.317	0.659	0.559	4.107	NA	1.342	0.062	1.346	-2.6285	1.1055	-0.2985	-2.754	0.9855	-0.7075	0.39	2.529	-0.701	-0.062	0.349	3.164	-3.359	1.78	1.176	-2.571	-1.697	-0.7635
MMP7	NA	NA	NA	NA	0.4365	-1.031	-1.346	0.7445	-2.242	-1.1325	NA	-2.586	NA	1.856	1.821	0.6215	2.5365	NA	NA	NA	NA	NA	0.2845	-1.3735	-2.6625	-0.8915	1.1055	NA	0.5195	0.0125	-0.5595	-0.359	0.903	0.144	1.3805	-0.484	1.087	0.2065	0.3305	-1.6695	0.0745	-0.4945	NA	-1.7465	1.9135	-0.1005	-0.0125	-1.1795	1.187
MMP8	0.455	-0.374	-0.0905	-0.8105	-1.214	NA	NA	NA	0.4755	1.058	1.871	-0.0945	NA	2.8815	3.1025	-1.098	-1.296	1.343	2.556	NA	0.8705	NA	2.345	NA	0	-0.14	2.716	NA	1.08	NA	2.107	2.1795	1.9225	-0.0785	-0.473	1.8795	-0.2395	0.268	NA	1.831	1.099	-0.982	NA	-1.22	NA	-0.631	-0.577	0.309	-1.0425
MMP9	1.05	0.929	-0.1995	0.1155	-0.385	1.3485	-0.6065	-0.589	-1.9965	0.931	0.005	0.5915	NA	3.5315	1.3105	1.102	0.821	0.581	0.84	2.7095	0.1005	3.278	-0.851	1.099	-1.367	-3.824	-2.55	4.7555	-1.113	1.165	0.34	0.2735	-1.8045	-0.6325	-0.748	0.6835	-0.3495	-0.016	1.538	-0.005	0.778	-2.021	4.145	-2.512	1.76	-1.814	-1.928	-2.426	-0.8925
MPO	0.009	-0.114	-0.1725	-0.6155	-2.494	0.2055	-0.1375	0.779	-1.0495	-0.198	0.838	NA	-0.34	-0.4885	0.0835	-0.316	-0.898	0.899	0.435	1.3025	1.5785	-0.412	0.72	-0.385	0.975	-0.511	1.649	1.0495	0.594	-0.103	-0.009	1.1555	0.9745	-0.1915	-0.507	0.8145	1.0195	0.972	0.299	-0.081	0.253	-1.435	NA	1.243	0.572	0.253	NA	-1.492	0.6625
NCAM2	2.6285	NA	2.234	NA	2.0405	-0.31	-0.499	1.0275	-1.784	-0.1685	-0.5505	0.081	0.0755	1.294	1.228	-0.5875	-1.0555	2.2495	1.7975	-0.424	NA	-1.3395	0.7555	0.7055	-1.4855	-0.0755	1.1245	0.688	-1.3095	0.4035	-0.6845	1.208	-1.456	-1.254	-1.3585	-2.174	-0.32	0.2235	0.6825	-1.7665	-1.7605	-0.2485	1.3435	-0.4345	0.3605	-0.2495	1.7375	1.5735	-1.465
NFKB1	0.0475	0.8225	0	0.351	-0.0065	0.114	0.253	0.4255	-0.25	-0.2375	-0.5325	0.246	-0.2355	-0.161	-0.063	-0.0145	-0.5105	-0.5325	-0.0725	-0.293	0.372	-0.1615	-0.4045	-0.2875	0.1495	-0.0505	0.4095	1.336	0.1125	0.1695	0.2075	0.136	-0.071	-0.417	-0.1705	-0.042	0.883	0.2785	-0.1345	-0.5655	0.0765	0.0785	-0.3035	-0.1555	-0.1125	0.4475	0.2075	-0.0325	0.022
NFKB2	-0.4315	0.0225	-0.28	0.089	-0.1515	-0.498	0.154	0.0855	-0.274	-0.6285	0.0105	0.601	-0.2155	-0.722	-0.264	0.3015	-0.3695	-0.4305	-0.4315	0.674	0	-0.1515	-0.1385	-0.5025	0.0465	-0.5375	0.3725	0.31	-0.4105	0.3295	0.5135	0.23	-0.087	-0.071	0.2185	0.472	1.073	0.7475	-0.3285	-0.2395	0.1375	-0.1065	0.5165	-0.0015	-0.2415	1.0865	0.8795	-0.3935	0.223
OSMR	0.0095	0.5795	-0.112	0.314	0.1465	0.204	-0.209	0.2925	0.279	-0.6635	-1.3055	-0.526	0.1105	-0.209	-0.426	-0.0325	-0.2315	-0.9355	-0.8395	0	0.01	-0.7665	0.0055	-0.0595	-0.0965	-0.1495	0.0115	1.708	0.0295	0.0005	0.3165	-0.674	-0.327	-0.064	-0.4595	0.572	0.333	0.4295	0.1005	-0.5625	0.2255	0.4325	-1.2015	-1.0565	-0.7045	0.3115	0.0795	-0.2125	-0.074
PDGFA	-0.5295	-0.4275	-1.071	-0.733	-0.4595	-0.638	0.569	-0.0675	-0.096	0.0985	-0.9625	-0.632	-0.4675	0	-0.025	0.5565	-0.0495	-0.9035	-0.9285	0.031	0.231	-0.0485	0.6915	-0.9345	0.6835	-0.2315	-1.6665	0.398	0.2755	-0.0225	0.7075	-0.917	-0.116	0.169	0.3425	0.469	0.287	-0.0895	0.1595	0.3595	0.1975	-0.2105	0.2685	-0.1025	-0.4215	0.8425	0.8425	0.0995	1.139
PDGFB	-0.035	-0.537	-1.0595	-0.6165	-0.469	-0.7885	0.4705	-0.289	-0.1335	-0.262	-0.761	0.8975	-0.114	0.6235	0.7055	1.409	-0.314	-0.694	-0.836	-0.4555	0.2005	-0.681	0.6	-0.4	0.815	0.063	-1.058	0.3665	0	0.323	0.57	-0.2765	-0.3055	0.4035	0.297	-0.0055	0.3335	-0.226	-0.241	-0.119	0.574	-0.356	0.982	-0.576	0.009	0.562	0.639	-0.553	0.9765
PECAM1	-0.081	0.062	-0.0275	-0.0815	0.195	0.0975	-0.2725	-0.146	-0.1385	-0.562	-0.28	0.0945	-0.109	0.4885	0.4545	0.108	-0.288	-0.177	-0.39	0.2755	1.1705	0.366	-0.323	-0.654	0.185	-0.187	-0.46	0.9535	-0.528	0.315	0	-0.1925	-0.6365	0.1015	-0.461	0.1995	0.0345	-0.392	-0.218	-0.269	0.642	-0.029	0.089	-0.577	-0.173	0.165	0.43	0.147	0.6585
PF4	1.5	0.948	-0.1895	0.9455	-0.311	1.9565	1.7855	-2.016	-2.5135	0.494	0.77	0.4655	0.739	0.6565	2.3765	-1.687	-2.605	0	0.256	0.9615	-0.6345	2.293	0.954	-0.195	1.153	-1.295	-2.403	NA	1.248	NA	1.101	1.8405	-0.7785	-0.0315	-2.798	-1.5005	-3.2265	-2.844	NA	1.206	0.319	-1.612	NA	0.874	1.544	-2.349	-1.087	NA	-0.0405
PLA2G4A	1.57025	2.54725	1.16175	1.18475	1.41325	0.06275	-0.26025	0.00125	-1.09425	0.35825	-1.09675	0.33975	0.54725	0.15875	0.62675	-0.42975	-0.71575	0.14525	0.44425	-1.19025	0.47275	-0.16675	-1.53275	0.00025	-0.28975	-0.06275	0.46725	NA	0.45725	0.35625	0.27525	-0.00025	-1.03425	-1.14825	-0.53475	-1.04625	-0.51925	-0.41575	0.76325	-0.81875	-0.62875	-0.02575	1.66325	-0.37675	0.88925	-0.72775	-1.27075	0.62125	-1.19925
PTGS1	0.018	1.493	-0.6975	0.4655	-0.67	0.8135	-0.3185	-0.652	-1.8245	-0.087	-1.189	0.1125	-0.953	-0.3245	0.1125	-0.892	-0.964	-0.469	-1.025	0.0675	-1.0205	-0.124	0.477	0.213	-0.826	-0.188	0.294	2.4675	-0.136	0.948	1.221	-0.0935	-0.1665	-0.7095	-0.123	0.3035	-0.2805	-0.273	0.369	0.345	-0.242	-0.147	0.426	-0.003	0.207	0.092	0.62	0.198	0.0715
PTGS2	1.49475	-0.26625	1.00625	0.37025	-0.34725	2.74725	NA	0.09975	NA	1.25175	-0.11525	-0.05675	NA	1.55025	-0.65575	-1.25825	0.41175	-0.40825	1.12775	-0.66375	-2.62775	1.15875	2.65975	1.84075	0.99975	1.25975	0.17675	NA	-0.07825	2.11275	-1.11225	0.33525	1.55025	-1.06075	0.05675	1.03225	1.31625	-0.68825	NA	NA	-0.47225	-1.43125	2.16275	-0.71025	1.04075	-2.14125	-1.94725	-0.41025	-0.37775
SELE	-0.5825	-2.7695	-1.853	-3.729	-3.4575	-0.448	0.967	0.4305	0.842	1.7725	0.2445	NA	2.6995	0	-1.371	-1.5055	-0.3715	-0.9255	-1.5575	-1.525	-2.164	0.9535	0.8025	-0.6295	0.9265	-0.1965	-0.5015	2.009	0.4445	-0.1095	0.0255	-0.062	1.718	0.074	-0.0015	1.86	1.918	2.0935	0.1655	1.0535	NA	-0.0045	0.3675	-0.5085	-1.2035	0.0575	0.1215	-1.9375	0.295
SELP	1.129	-0.49	0.6685	-0.5855	-0.233	1.6985	-0.6065	0.648	0.1345	-0.399	0.228	-0.7055	-0.231	-0.6755	0.1145	-2.106	-1.393	-0.364	-0.594	-0.3595	0.0975	0.786	-0.313	-1.746	-0.3	-0.699	0	1.3325	1.157	0.226	1.535	-1.1095	0.4005	-0.2155	0.034	0.9705	0.0615	0.373	-0.096	0.519	1.001	-0.665	0.458	-0.227	-1.357	0.481	0.582	-0.407	-0.0165
SERPINE1	-0.6305	-0.4405	-1.818	-1.041	-2.1265	-1.588	1.447	-0.0495	0	-1.7815	-1.0065	2.679	0.6725	0.384	-1.066	-0.7875	-0.6995	-0.0295	-0.4695	-1.307	-1.162	0.1365	-0.1915	0.8455	0.1265	0.6825	0.0595	3.335	0.4965	1.1075	-0.5075	-0.196	0.646	-1.837	0.0775	0.226	0.304	-0.4255	1.7155	0.2885	0.2925	-0.1445	1.9235	-0.1145	-0.1895	-0.5535	0.2085	-0.1165	1.436
SLPI	-1.9985	-1.4825	-2.84	-2.495	-1.7485	0.24	1.106	-0.1265	2.089	-1.9105	0.0595	-1.374	-3.8685	-1.393	0.649	-0.8935	0.5285	-1.8425	-0.5505	2.664	0.32	-0.5555	1.8625	0.0195	-0.4915	1.2785	4.7605	-0.812	2.0135	-2.5345	-1.0125	-0.743	1.812	0.537	4.3325	0.76	3.065	1.0275	0.3195	0.9695	-0.7685	1.9385	-2.6365	0.2265	-0.7255	1.4695	0.6715	-0.1835	-0.851
SMAD1	0.188	0.795	0.1945	0.7515	0.649	-0.3625	-0.1135	-0.13	-0.2335	-0.338	-0.218	-0.4575	-0.09	0.3805	0.7915	0.438	-0.807	0.035	0.257	-0.1605	1.7455	-0.12	-0.151	-0.492	0.608	-0.129	0.098	0.9725	-0.416	0.14	-0.045	0.1805	-0.5165	-0.5745	-0.864	-0.7835	0.1215	0.312	-0.101	-0.742	-0.391	-0.182	0	-0.181	0.039	-0.055	0.764	-0.179	0.3745
SMAD2	-0.6065	0.1305	-0.119	0.643	0.4435	-0.383	-0.428	0.1325	-0.424	-1.1065	-0.0375	-0.647	-0.4115	0.181	0	-0.2205	-0.4355	-0.4125	-0.0315	0.155	1.5	0.2615	0.0705	-0.5805	0.1185	0.1265	0.6525	-0.456	0.7885	-0.0245	-0.2035	0.728	0.273	-0.015	-0.4855	-0.009	0.284	0.2305	-0.0235	0.0835	-0.8685	-0.0375	-0.4325	0.3425	-0.2615	0.2795	0.5525	1.3365	-0.174
SMAD3	0.245	1.125	-0.0985	1.1535	0.245	-0.6715	0.1995	-0.213	0.3545	-0.353	0.039	-3.2915	-0.809	-0.6485	0.4065	0.575	-0.979	-0.366	-0.199	0.4035	0.9015	-0.475	0.035	-0.484	-0.381	-0.303	0.731	-0.0705	0.383	NA	0.456	-0.4525	-1.3545	-0.3845	-0.591	0.6645	0.3155	0.97	1.281	0.981	-0.377	-0.093	-0.035	1.553	-0.25	-0.537	1.074	NA	0.4685
SMAD4	-0.6585	0.8865	-0.005	1.325	0.6555	-0.202	-0.294	-0.3435	-0.345	-0.9425	0.2575	0.868	-0.9115	-0.266	0	-0.0825	-0.2875	-0.4165	-0.4535	0.514	1.377	-0.0135	0.4375	-0.2735	0.2565	0.1725	0.9645	-0.323	0.1345	-0.6255	0.2155	0.329	-0.118	-0.42	-0.0325	0.092	0.778	0.4635	-0.8025	-0.4495	-0.4185	0.2415	-1.0755	0.4145	-0.0305	0.6335	1.1145	0.1805	0.276
SMAD6	0.799	-0.375	-0.0035	-0.2285	-0.23	0.8475	-0.3475	-0.678	-0.8125	1.191	0	0.4895	0.125	1.3315	1.0605	0.16	-0.495	0.156	-0.041	-1.8305	-0.0145	-0.458	0.695	-0.468	-0.392	-0.41	0.493	1.8435	0.166	0.886	1.526	0.6345	-0.8695	-1.1675	-0.564	-0.7285	0.0485	0.007	0.349	-0.41	0.095	-0.039	2.335	-0.767	0.597	-0.127	0.239	-0.056	-0.2885
SMAD7	1.044	1.381	-0.2625	0.8015	0	0.1395	0.1115	0.078	-0.9865	0.331	-0.192	1.2055	1.16	0.6875	0.3945	0.712	-0.435	0.466	0.307	-1.0035	-0.5545	-0.256	0.787	-0.137	-0.718	0.33	-0.189	1.3495	1.044	1.085	-0.263	-0.1215	-0.3155	-1.5395	-0.153	-0.3845	0.6125	-0.114	0.719	0.107	-0.262	-0.224	1.154	-0.127	-0.438	-0.912	0.692	0.07	-0.1725
SOCS1	0.886	-0.782	0.1625	-0.9945	0.492	-0.3765	2.1625	2.512	1.4295	3.368	2.271	2.6705	0.744	-0.2135	0.7235	2.084	1.498	0.798	0.224	1.7815	-0.4335	0.419	-0.582	-0.516	1.914	-0.521	-0.123	-0.8745	-0.368	-0.945	-0.065	0.0595	-0.6945	-0.1435	0.518	-1.2845	-1.8105	-0.584	-0.297	-0.788	-0.304	-1.274	0.539	-0.01	0.479	0.244	-0.556	-0.291	2.3525
SOCS3	-0.3545	-0.2565	-0.543	-0.298	-0.7205	-0.33	0.277	-0.2695	-0.225	-0.2155	-0.0355	0.872	0.5335	-0.353	-0.819	-0.0095	-0.5995	-0.0125	0.0705	-0.404	-0.563	-0.7525	2.2835	0.8475	0.6885	0.4165	-0.1095	0.922	0.5115	0.3365	-0.6775	0.003	0.606	0	0.5165	0.421	0.515	0.3575	0.5075	0.7055	0.9025	-0.0005	1.1685	0.6235	-0.1045	-1.1575	0.8245	0.0825	0.083
SOCS5	NA	NA	NA	NA	NA	NA	NA	NA	-0.2785	NA	NA	NA	NA	NA	NA	0.656	-0.27	0.224	0.231	0.5645	NA	0	NA	-0.212	NA	NA	NA	NA	NA	NA	NA	-0.5465	NA	0.0285	NA	0.2875	NA	0.073	NA	NA	-0.19	NA	-0.395	NA	-0.643	0.611	NA	NA	NA
STAT3	-1.088	0.126	-0.4755	0.9005	0.27	-0.5765	-0.5415	-0.329	-0.3695	-1.153	-0.477	-0.0855	-0.776	-0.6865	-0.4295	-0.08	-0.059	-0.841	-0.567	0.4305	0.8155	-0.356	0	-0.433	0.49	0.249	1.059	0.4675	0.791	-0.49	0.422	-0.1295	0.4255	-0.1905	0.218	0.4805	1.1335	0.768	-0.354	0.152	-0.54	0.69	-0.949	-0.185	-0.204	0.964	1.051	0.629	0.2555
TEK	0.021	-0.05	0.4665	0.0705	0.032	-0.0205	0.2695	0.054	0.2225	-0.831	-0.035	-0.0815	-0.599	0.3085	0.8865	-0.484	-0.797	-0.39	-0.434	-0.3425	0.8375	-0.225	-0.069	-1.147	0	-0.398	-0.098	0.1925	0.095	-0.075	0.579	0.0305	-0.7785	-0.1465	-0.866	-0.4295	0.2105	0.294	-0.356	0.042	0.105	-0.057	0.358	-0.063	-0.438	0.423	0.359	0.523	0.7165
TGFA	0.9825	0.2465	0.198	-0.387	-1.0485	0.339	-0.28	0.5425	-0.843	-0.1415	0.0415	NA	1.2065	NA	-0.367	-1.6035	-0.8585	-0.9135	-0.4415	0.072	0.293	0.4465	1.1815	-0.5075	-0.1155	0.6965	0.2175	NA	0.0395	-0.3065	0.5035	0.208	-0.476	-0.122	0.9415	0.822	NA	-0.0395	NA	-0.3675	NA	-0.1255	NA	-0.4485	0.7785	-0.4935	0.2315	-0.9175	-0.998
TGFB1	1.197	1.56	0.6705	1.2835	0.87	-0.0995	-0.1955	-0.064	-0.7675	0.164	-0.459	1.4295	1.012	0.3515	0.8695	-0.04	-0.563	0.368	0.556	-0.1925	1.4225	0.441	-0.88	0.264	-0.305	-0.631	0.088	2.4795	-0.252	0.425	-0.322	0.2175	-1.0115	-0.6225	-0.873	-0.6735	-0.1465	-0.572	0.843	-0.432	-0.368	-0.251	2.124	-0.139	0.498	0	0.199	0.4	-0.5805
TGFB2	-1.977	0.172	-0.0625	1.7215	0.163	-1.8525	-0.4735	-1.08	-1.0305	-1.448	-0.467	0.6685	-0.834	-1.0425	-0.5775	-0.596	-1.808	-0.118	0.285	1.3575	3.4015	0.121	1.856	-1.07	1.715	0.105	2.314	-2.2745	0.579	-0.656	-1.73	0.4205	0.4325	-1.3235	0.008	-0.5485	0.7875	-0.008	-1.349	-0.975	-1.377	0.06	0	0.432	-1.435	0.245	0.77	1.215	0.7095
TGFB3	-0.584	1.83	1.7655	2.4335	2.508	1.2025	-1.1135	-0.659	-0.8325	0.375	-0.347	1.4035	-0.409	1.4595	1.3255	0.877	-1.3	1.005	1.331	-1.2925	1.3095	-0.138	0.618	0.236	-0.08	-0.237	-0.342	0.5505	0.061	-0.037	-0.747	0.8725	-1.5925	-1.8705	-1.26	-1.5145	-0.1945	-0.589	0.248	-1.035	-1.84	-0.517	0.254	-0.25	0.896	-1.28	0.447	0.567	0.2975
TGFBR1	-0.311	0.672	-0.7055	0.4285	-0.273	-0.1595	-0.1515	-0.003	-0.5875	-0.54	-0.823	0.2885	0.191	0.3235	-0.2565	-0.289	-0.103	-0.362	-0.145	-0.3435	0.7525	0.267	-0.697	-0.171	-0.316	0.03	0.125	0.8745	0.592	-0.385	-0.274	-0.2875	-0.2815	-0.1435	0.139	0.1425	0.7925	0.01	0.001	-0.319	-0.685	0.571	0.204	0.168	0.008	-0.089	0	0.597	-1.0055
TIE1	0.1575	0.1085	0.043	0.488	0.6305	-0.619	0.404	-0.6365	-0.533	-0.0225	-0.0105	-1.728	-1.4795	-0.986	0.094	0.8255	-1.7395	-0.3975	-0.3955	-0.858	-0.31	0.2035	-0.0495	-1.0945	0.4395	0.4125	-1.0545	0.822	0.2455	0.3695	-0.0515	-0.258	-1.601	-0.029	-0.4355	0.231	0	0.0445	0.4545	0.2285	0.5125	-0.2935	1.3955	0.2565	0.1835	-0.9095	0.8185	-0.0975	1.229
TIMP1	0	-0.445	-1.7005	-0.6575	-1.62	0.0615	0.3805	-0.812	-0.6955	0.983	-0.734	1.3155	0.598	0.8235	-0.4875	0.29	-1.201	-1.414	-0.723	-0.8145	-1.2155	-0.185	0.854	-0.56	0.682	-0.158	-0.257	3.2875	-1.07	0.681	0.175	-0.2945	-1.2755	-0.7605	-0.14	0.2805	0.0115	-0.819	1.023	-0.377	0.087	-0.291	1.381	-0.844	0.571	0.096	0.487	-0.124	0.3115
TIMP2	0.7955	1.5935	-0.112	1.083	0.2295	0.695	-1.032	0.0955	-1.186	-0.2795	-0.9325	-1.188	0.5685	0.261	0.318	0.5525	-0.3995	0.3625	0.0335	-0.367	0.68	0.3465	-1.1685	-0.5965	-0.6785	-0.9405	-1.3725	2.076	-0.4145	0.2325	-0.5635	-0.27	-0.919	0.048	-1.0265	0.25	-0.262	0.9025	0.4695	-0.9425	-0.2675	-0.5175	2.5775	-0.2615	0.1465	0.0785	-0.1105	0.0055	-0.559
TIMP3	-1.3825	-0.3995	-0.616	-0.435	-0.9885	-0.434	0.015	0.2775	0.067	-1.0355	-0.8175	0.167	-1.1685	-0.299	0	0.7205	0.5835	-0.9865	-1.6425	0.548	0.685	0.7295	-0.0335	-1.1555	-0.0555	-0.7475	-1.8165	-0.325	0.2325	-0.1335	0.4735	0.519	-0.097	0.087	1.1325	1.343	1.209	1.0055	-1.1745	-0.7155	0.0385	0.1195	1.2205	0.0375	0.2005	0.8315	1.4355	-0.4835	1.014
TNC	0.655	2.021	-2.2345	0.4695	-1.125	-1.7115	0.7115	-0.075	-0.2025	-0.001	-2.244	1.3565	-1.66	-0.7755	-2.7795	-1.043	0.707	-1.728	-0.288	-0.8315	-0.3775	-0.091	0.708	0.282	2.37	0	-0.685	3.3945	0.934	-0.661	1.377	-1.0455	-0.3545	-1.0115	0.238	0.1355	0.5975	0.491	1.247	-0.618	-0.517	0.245	-0.485	-1.429	-0.134	0.316	0.435	-0.382	0.9435
TNF	-0.418	-1.086	-0.3035	-0.9205	-1.62	-1.7755	0.7835	0.308	-0.3735	NA	0.854	NA	0.742	-0.6895	-0.2795	1.645	0.182	-0.287	-0.494	0.7575	-1.1705	NA	-0.592	-0.239	0	NA	0.16	NA	NA	NA	NA	0.5185	-0.5715	0.3165	0.686	0.3425	NA	NA	NA	-0.551	NA	NA	NA	-0.975	0.441	1.131	NA	0.077	-0.4485
TNFSF10	0.4025	0.6775	0.654	0.511	0.4775	-1.918	0.015	0.4955	0.358	0.0535	0.0435	-0.164	-0.0995	-1.944	-0.084	-0.7095	-0.2545	0.2175	0.3155	1.226	1.998	0.3835	-2.5915	-0.4015	0.0585	-0.5895	-0.4295	-0.373	-0.4845	-0.1305	-0.5035	-0.162	0	0.923	-0.7335	-0.699	0.261	0.1685	-0.9695	-1.8755	-0.2165	0.2195	0.6795	-0.3085	0.1865	0.3755	-0.1105	-0.1925	-0.112
VCAM1	0.781	1.02	0.0925	-0.5685	0.419	0.9435	-0.0115	1.169	0.4065	-0.077	0.064	-0.7825	0.546	-0.0745	-0.2115	0.395	-0.018	0.037	1.085	0.7405	1.2735	0.675	-1.959	-0.37	-0.006	-0.926	0.432	1.6215	-0.17	0.345	-1.324	-1.3715	-0.6345	0.4625	-2.015	0.0705	0.0905	1.169	0.892	-0.563	0.231	-0.065	1.263	-0.829	-0.696	-0.641	-1.778	0.058	-0.8415
VEGFB	-0.498	0.922	0.1475	2.4585	1.676	-0.5235	-0.6175	0.452	-1.1105	-0.922	0.702	-0.7175	-1.022	-0.9335	0.2645	0.545	-0.173	-0.6	-1.079	0.0265	0.8755	-0.231	0.769	-0.942	0.497	0.213	-0.328	-0.3305	0.805	-0.876	0	0.3855	-0.0695	-0.1225	0.438	0.7725	1.3865	1.038	-1.094	-0.791	-0.764	-0.034	0.56	0.302	-0.293	0.572	0.749	0.612	-0.4765
VEGFC	-0.121	0.057	0.1895	0.1025	0.554	-0.1905	0.7715	0.24	-0.1715	0.007	0.237	0.5385	-0.844	0.8785	0.2445	-0.742	-0.655	0.395	0.99	-0.6145	1.2225	-0.504	-0.553	-0.458	0.333	-0.271	0.184	0.8925	0.379	-0.242	-0.169	-0.3355	-1.3205	-0.8005	-1.006	-0.9175	-0.3555	-0.664	0.409	-0.305	-0.476	-0.581	-0.77	0.075	-0.522	0.13	-0.244	0	-0.0645
[truncated: 6 more columns]

## Sheet: Dataset S3
	SC2i36	SC2i37	SC2i38	SC2i39	SC2i40	SC2i8	SC2i1	SC2i2	SC2i3	SC2i4	SC2i5	SC2i6	SC2i7	SC2i14	SC2i15	SC2i16	SC2i17	SC2i61	SC2i62	SC2i10	SC2i11	SC2i12	SC2i13	SC2i21	SC2i22	SC2i23	SC2i24	SC2i26	SC2i28	SC2i18	SC2i20	SC2i41	SC2i44	SC2i31	SC2i60	SC2i56	SC2i57	SC2i58	SC2i66	SC2i67	SC2i52	SC2i53	SC2i64	SC2i65	SC2i45	SC2i46	SC2i47	SC2i48	SC2i49
ACTA2	-0.476405	-0.558114	0.173993	-0.969702	-0.130958	-1.93276	0.989923	0.92098	0.0409348	0.107257	-0.685497	-0.522012	1.21116	-0.482357	-0.798597	-0.133225	0.204172	-0.228629	0.840659	0.364004	-0.607582	-0.860179	0.524759	-0.605724	0.751582	0.0587613	0.916987	-0.55198	-0.219871	-1.30782	0.408075	0.852817	0.877391	-3.22712	0.482844	0.222552	0.410385	0.533327	-0.45938	0.145751	-0.45924	-1.25795	-0.0952382	-0.424292	0.221936	0.546492	1.23049	0.530108	-0.0608054
ACVR1	0	-0.628001	-0.280208	-0.657091	-0.332863	0.110457	0.774382	-1.39838	0.650228	0.39293	-1.11857	-0.342633	1.21385	-0.628681	-0.128265	-0.114128	0.553242	0.256786	-0.150087	-0.205168	-0.720743	0.20479	-0.0681294	0.449283	0.0686757	0.387193	-0.924147	0.351014	0.535957	-0.313013	0.765644	-0.613395	0.920788	-0.879299	0.281364	0.562638	-0.658227	0.314443	0.977469	0.0315354	0.5501	0.26202	0.980775	-0.358566	0.524537	-0.555519	-0.14164	-0.425056	0.158813
ADM	0.931405	0.271733	0.995811	0.196934	0.762087	-0.32155	0.917366	0.876984	-1.28403	0.102542	0.704843	0.286815	0.764715	0.494729	1.13106	-0.577492	-0.331508	0.0532193	0.494544	-0.180775	0.994904	0.587385	-0.392044	0.71505	-0.0281822	0.0177019	-1.37019	0.763068	0.115095	-0.524366	-0.894326	-0.0234763	0.149883	-0.510404	-0.487807	-0.547658	1.77989	-0.285898	1.49671	-0.51549	0	-0.11267	-0.320159	-0.0136238	-1.8637	-0.00226146	-0.881472	-0.13818	-0.660691
ALCAM	-0.951967	-1.24781	-0.822451	-1.07461	0.318999	-0.0226478	-0.774444	-0.801722	1.60112	0.395907	-0.336932	1.07144	-1.38391	-0.448138	0.917776	0.302205	0.149175	-0.670212	0.323957	1.50895	-0.0481595	-0.805874	-0.178805	0.384181	0.491313	0.861531	0.340918	0.118594	-0.46231	2.06945	-0.218776	0.327592	1.066	0.318999	0.698131	-1.04266	0.292482	-0.251209	0	1.47624	-0.942503	0.44895	-1.01636	1.93841	-1.79909	0.158559	-0.806183	0.649216	1.66687
ANGPT1	-1.17189	-0.690902	-1.73262	-2.07666	-0.137415	-0.927248	1.06449	-0.564176	-0.0726926	0.72644	-1.66599	0.0734499	0.956055	-1.34113	-2.01191	-0.249419	-0.40276	-0.624547	-0.255105	0.146402	-1.05654	-1.66333	2.01206	-1.4653	1.90608	0.586837	0.163059	2.78908	0.823209	0.164656	-0.0732109	-0.922796	0.680624	1.28587	0.67494	1.18611	0.369467	-0.240972	3.25191	0.360247	2.20772	0.544227	-0.653898	0.199327	0	-0.751789	1.12726	-0.0672074	0.196028
ANGPT2	-0.858282	-0.0185374	-0.292752	0.574332	-0.269783	0.0157173	-0.356725	0.914342	-0.332116	-0.155274	0.690621	-0.493317	0.416425	-0.81635	-0.730609	-0.417955	-0.121304	-0.192836	0.418729	0.0531487	0.413413	-0.387248	0.342164	-0.645792	0.23497	-0.160185	0.635653	0.030441	-0.935251	-0.657935	0.401572	1.18046	0.351318	0.488811	0.287959	-0.258441	1.24491	0.942571	0.0118718	-0.659192	-0.0855253	0.487248	0.28738	-0.259499	-0.0920888	0.632121	0.494625	0.187424	-0.694134
BAX	-0.294166	-0.852901	-0.133788	-0.790839	0.0440096	0.0383608	0.262941	0.0869434	-0.148975	0.153759	-0.370638	-0.237254	-1.00196	0.43458	-0.614	0.585617	0.520406	-0.10224	0.29513	0.623588	-0.0467502	-0.764346	0.418543	-0.236661	-0.0511971	0.230536	-0.340732	-0.623701	0.19957	0.411101	-0.0556439	0.161752	1.01453	-0.918308	0.0946876	0.0945105	0.369438	0.275434	-0.226714	0.773878	0.043359	-0.344338	-0.28803	-0.28344	-0.296016	0.159742	-0.203169	0.0568077	0.719725
BCL2	0.771898	0.304618	-0.0716914	0.0284042	-0.746243	0.421366	1.10803	-1.49431	0.345066	1.01047	-1.75495	0.22009	1.63585	-0.186762	0.221201	0.08379	1.34503	0.508312	-0.344389	-1.04529	-1.18703	1.16484	-1.12262	0.420178	-1.49454	0	-0.744719	1.77589	-1.02985	-0.472439	-0.71007	-0.868605	-1.3281	0.394208	-1.66499	1.61741	-1.88888	0.227988	2.55481	-0.753794	2.06534	1.40043	1.7659	-0.164805	0.550258	-0.609181	-1.15278	-1.35644	-0.894723
BCL2L1	0.397459	0.105762	-0.125167	0.115729	-0.361311	0.13742	0.572557	0.265821	0.491309	1.19549	-0.0245268	-0.445569	0.289907	-0.0519408	-0.174079	-0.301392	0.0800246	-0.447508	0.00399616	-0.162226	0.363365	-0.131896	-0.169527	0.29372	-0.431639	0.111577	2.59245	0.542643	-0.735841	0.129166	-0.318341	-0.993254	-0.125894	-1.17219	0	0.251343	0.844312	0.398862	0.236049	0.248332	0.590445	0.518697	0.628548	-0.521319	-0.0173677	-0.920754	-1.14565	-0.929848	-0.0526229
BCL2L2	0.626717	0.130994	-0.0509049	0.000975305	0	0.123847	1.26136	-0.86677	0.440226	0.552898	-0.288432	-0.0409939	0.759746	-0.492929	-0.114134	-0.351908	0.251151	0.32596	0.14382	0.0474201	-0.671966	0.178338	-0.201238	0.0642544	-0.51144	0.207125	-0.608741	0.417819	-0.506063	0.0579012	-0.135809	-0.0883903	-0.326376	-0.143797	-0.311567	0.213437	-0.396944	-0.140835	0.722423	0.0657063	0.496603	0.572059	1.0227	-0.247349	0.110655	-0.463959	-0.269004	-0.623385	-0.175674
BMP1	-0.30742	-0.598644	-0.134089	-0.893183	0.0837969	-0.278547	0.681403	-0.132295	0.169588	0.176029	-0.248666	0.203426	0.281675	-1.20727	-1.04799	0.345862	0.319864	-0.644986	-0.16364	-0.453907	-1.1074	-0.413018	0.955976	-0.222308	0.376689	0.124691	0.0497647	-1.09611	0.571857	-0.135521	0.699538	0.580458	0.567726	-0.554686	0.588507	0.425767	0.223412	0.0153812	-0.474793	0.173774	-0.367992	-0.578323	-0.570111	0.0491232	0.611018	-0.399516	0.904206	0.40885	0.159565
BMP5	0.0577113	0.0219034	-1.48244	-2.44791	-0.829658	-1.11637	-0.103617	-2.09207	-0.141225	0.713727	-0.816568	-0.688673	1.70652	-0.376937	-2.27456	-0.0868929	0.627315	0.143013	-1.22128	1.09144	-0.71522	-1.35238	-1.53717	-1.20643	0.776057	0.0734899	-3.66419	2.47649	1.39246	-1.20579	-1.19118	-2.88546	0.904767	1.62719	0.627348	1.92908	-5.63615	1.08313	1.20866	0.905428	1.28388	1.30057	-0.623473	0.0581289	-0.233765	0.350942	-1.38082	-2.39737	0.312142
BMP6	-0.222816	-0.118818	-0.191657	0.297542	-0.0488095	-0.416729	0.54089	0.306417	-0.0876511	-0.0320044	1.11726	-2.11456	0.296539	-1.2529	0.294309	-0.797308	-0.964934	0.0426197	0.333389	0.107895	0.501221	0.474705	-0.710577	-0.749842	-0.469463	0.252598	0.569172	1.1918	-0.596108	-0.97174	0.852942	0.0097259	0.125141	2.6602	-0.782703	-0.163864	0.036109	0.302398	0.756447	-0.824538	0.160072	0	1.23496	-0.207286	0.154217	-0.116949	0.67071	-0.13261	-1.30001
BMP8B	-0.321039	0.91666	0.49804	-1.55293	-0.300923	0.162909	-0.693041	-0.950735	-0.206336	1.1912	0.761499	0.602897	1.1977	-1.2164	0.244553	-0.8295	-0.0633634	0.406065	0.23474	-0.772287	-1.53268	-2.06387	0.204591	0.498374	0.338653	1.58287	1.223	0.436261	-9.01799	0	-0.127131	2.19608	-1.85463	4.88308	-0.109341	0.789424	-0.161636	-2.04113	0.947897	0.54304	1.4398	0.891337	-0.669744	0.158049	-0.0893333	-3.11179	-0.931161	-0.0438946	-0.746078
CAV1	-0.98321	-0.727508	-0.69642	-0.346347	-0.445285	0.115893	0.176029	0.0352107	0.0895052	0.250382	0.0604235	-0.19886	0.0641413	-0.989281	-1.08158	-0.505561	-0.478118	-0.248589	-0.0211513	0.566541	-0.687212	-1.42313	-0.150552	-0.931111	0.00849683	0.269372	0.0500567	0.551497	0.628755	0.707569	0.325311	0.317729	1.43505	15.8866	0.827296	0	0.920516	0.413684	0.219079	0.220086	-0.142071	-0.0256619	-0.596392	-0.323673	-0.628186	0.138256	0.198406	-0.30073	0.0605338
CAV2	-0.698568	-0.0503366	-0.0877305	0.00157492	0.0599506	0.19272	0.421155	0.123896	-0.186312	0.449985	0.146298	-0.00941307	0.503664	-0.866009	-0.318296	-0.393456	-0.132935	-0.15563	0.229264	0.333134	-0.314081	-0.729714	0.0940497	-0.598365	-0.241015	-0.058454	0.0842789	0.456074	-0.177923	0.645762	0.773258	0.471564	0.564942	-0.149633	0.357927	0.0082981	0.642946	0.355125	0.0618494	0	-0.113942	-0.14807	0.0540011	-0.325772	-0.146932	-0.0372762	0.42559	-0.135206	-0.518396
CCL11	0.869083	-1.50786	0.0323911	0.198692	1.39862	0.657703	-0.129459	-1.55011	-1.62876	-0.146051	1.75726	-0.389037	1.81527	-0.201667	-0.749275	1.31389	4.06754	-1.96339	-0.196482	-4.80741	-1.93229	3.71939	2.82959	1.32821	0.570348	2.6153	-2.08251	-0.583726	3.35975	-4.45343	1.33125	1.66863	0.559642	1.36191	1.1272	0.510951	-3.16854	-1.29892	-3.2246	-1.53799	-3.1962	-2.78732	1.64021	1.92324	3.91912	-1.73071	2.4598	0.56542	0
CCL19	3.57025	1.76195	2.2502	1.48345	2.48941	-1.02919	0.772493	-1.8907	0.928533	0	-2.31872	-0.261172	1.00016	0.235486	-0.281356	0.556363	-0.78414	1.3794	0.57558	-1.56904	-1.66348	0.633496	1.36678	2.80135	-3.76434	1.6512	0.24621	-3.7402	1.09337	-1.3054	-4.84098	-1.6173	-0.143681	0.0697567	-0.830118	-0.279253	-15.4272	-1.61955	-2.32571	-2.96257	1.94509	0.516479	0.888021	-0.318963	-0.322043	-2.08016	0.867593	-1.89751	-0.285396
CCL2	0.695413	0.374803	1.09248	-0.0969219	1.0874	1.15312	-1.04069	-0.217679	-1.13889	-1.62758	0.585728	-1.15012	-1.94661	1.41595	1.68417	-0.0300962	0.279934	0.5772	0.489083	0.733602	0.50297	1.07895	-1.49263	1.74366	-0.582156	0.0572924	-1.72609	-0.342746	0.0810654	1.12324	-0.752265	0.0229209	0.448824	16.463	-0.191664	-1.46363	0.0763744	-0.641258	-1.08537	0.506369	-1.19503	0.431219	0.629962	-0.343337	0.365978	-0.550576	-0.264287	-0.89988	0
CCL20	0.321438	2.7072	2.70299	2.74458	3.67294	-0.0751257	-12.3909	2.65581	-2.35086	-1.04337	6.08443	-0.451409	-2.5311	-0.174441	2.20424	1.67926	-0.95675	2.06618	1.82456	3.09407	5.23966	4.14025	-2.05908	3.00088	3.04244	0	-1.29049	-1.3761	1.58337	-1.07754	-2.57635	1.01012	-0.342661	2.15393	-1.3611	-12.6719	2.23455	0.660837	-11.8858	-5.57192	-2.66697	-1.41052	2.15777	1.04306	-0.777302	1.25933	-0.214039	-0.0683152	-2.76524
CCL22	-10.1542	1.12089	1.70201	-10.3871	0.565992	0.482686	0.772806	1.98936	2.46264	-0.324943	2.28735	1.96808	-2.56864	-0.766995	1.0442	0.204267	1.07003	-0.144062	-0.543866	-2.46933	-10.3668	-0.571358	0.753366	-0.15481	-10.7309	-0.59919	2.44236	-1.10894	1.94655	2.05927	0.144356	2.26683	0.566723	5.50221	0.702305	-1.67256	-1.34729	-0.616184	-0.303952	-1.64107	1.16632	-9.99187	-0.727606	0	-0.97115	-3.07523	0.475913	4.12256	0.413211
CCL28	-1.56865	-0.578707	-11.4207	-11.0328	-0.420563	-1.05517	-9.6883	0.722282	0.0470003	0.792838	1.80511	0.666476	2.08241	0.795326	0.925595	0.673377	-10.5422	1.08381	-2.64673	-0.313862	-11.0125	-11.3217	1.27717	-1.38489	-1.56124	-2.23775	0.330055	2.04601	-9.04458	1.33556	1.32367	0	-1.29865	4.85649	0.515771	1.58189	3.64009	-10.7152	1.63129	0.372132	0.62007	1.0511	-1.11077	1.32752	-10.8481	-1.40477	0.93941	-1.59287	-0.531861
CCL3	-1.83153	0.0227539	0.511065	0.316757	1.19148	0	-2.35781	0.226828	-1.14614	0.978439	-0.487684	0.253764	-0.618376	0.562654	0.603961	-0.167922	-0.202662	-0.700526	-0.183008	0.0580669	1.9277	-1.05913	-1.91918	0.292421	-0.0778997	0.839289	-0.0884088	-1.54023	0.371532	1.23668	1.23896	-1.18625	0.19462	-1.07174	0.844288	-0.340782	-1.16325	-1.72803	-1.14564	0.532855	-1.66903	-0.600005	-1.39749	-0.415088	1.32082	0.57306	-1.65668	1.15262	1.28649
CCL4	-0.705977	1.10201	1.24184	0.085147	1.29004	1.02832	-1.53803	-0.1766	-1.46865	-0.19857	0.591629	-0.426609	-1.83921	1.33697	-0.881721	-0.6546	-0.55827	-0.104149	0.0557152	0.534952	2.37202	-0.981024	0.280609	0.43809	0.601301	0.524292	0.165171	-1.83187	0	1.01042	1.10342	-1.39465	0.263772	-0.0466673	-0.463721	-0.681659	-1.95713	-1.75521	-0.982993	1.20615	-0.429317	-1.50448	-1.04662	-0.849424	1.81595	0.262022	-0.809855	0.929496	1.07655
CCL5	0.324567	-0.966521	0.295393	-0.451475	-0.843757	0.462652	-0.934947	0.831755	0.683998	0	-0.147786	-0.12962	-0.811316	3.01827	0.834933	0.799723	1.03909	0.454568	0.272302	-0.58225	1.62927	-1.19316	2.53982	-0.565691	-2.00395	-0.791585	2.74336	-0.00607478	0.026474	-1.21906	0.365129	-0.364799	0.853884	20.7293	1.34879	0.8945	1.43671	0.433307	-1.0465	0.129887	-0.492476	-1.46925	-2.48753	-1.40884	-1.47542	0.544105	-1.64942	0.613125	-0.567243
CCL7	-0.68435	0.755879	2.00133	-1.07771	2.05102	1.74101	-1.49835	1.45454	0	-13.0377	1.88794	-0.0254046	-13.9638	3.44134	3.72992	1.11249	-1.57008	1.97075	1.1968	1.76243	2.63496	0.650143	-2.40597	2.76527	-0.388085	-0.49197	-1.39684	-2.39946	1.02466	1.32444	-3.47428	0.298748	-1.98585	1.75814	0.012732	-1.77939	1.3889	-0.677648	-1.54947	0.973528	-3.06275	0.274335	1.04907	1.4391	-1.25796	-0.697099	-2.38714	0.758236	-1.02779
CD14	-0.55688	-0.754481	-0.397704	-0.504231	-0.0914168	0.274225	1.18449	0.345504	0.702816	1.18014	-0.328485	-0.196168	-0.383365	0.740315	0.348658	0.504912	0.0492295	0.175189	0.317183	-0.0299415	-0.00313361	-0.446811	-0.753086	0.256811	-0.609793	-0.0592075	-1.10576	0.559723	-0.0525052	0.359048	0.0902685	-0.565882	0.526332	16.4897	0.611065	0.221958	-0.15903	-0.198402	0.129512	0.674581	1.04459	0	-0.212424	-0.426762	0.743192	-0.422255	0.266881	-0.0374505	0.519102
CD4	-0.867999	-1.35116	-1.3924	-1.2294	-0.88863	0.22347	1.29034	-1.0055	1.24146	1.46998	-0.785727	0.190164	0	0.819725	0.0372102	0.628869	0.217421	-0.336666	0.0711467	-0.392201	-1.53171	-0.599123	0.797148	-1.31605	-0.436669	0.732425	-0.0892387	0.641991	0.37472	0.292404	0.491175	-0.376349	0.429446	-1.13629	0.504823	0.805878	-0.770197	-0.304192	0.503987	0.618517	0.702447	-0.273966	-0.976635	-0.582682	0.572833	-0.771079	0.246055	-0.204817	0.76534
CD40	-0.330917	-0.139389	-0.0407995	-0.704791	-0.049487	0.836361	-0.407561	-0.428801	-0.193373	0.00295886	-0.739443	-0.153659	0.106937	1.08358	0.00734773	-0.225726	-0.31041	0.0238329	0.411321	-0.661902	-0.138183	-0.625957	1.16008	0.180716	-0.231052	0.349372	0.166886	0.536576	-0.0640514	-0.248227	-0.766764	0.133645	0.17654	0.126957	0.35685	0.0111365	0.0683078	0.341285	0.174061	0.108196	0.291073	-0.24344	-0.532787	-0.550603	-0.286269	-0.883986	-0.18221	0	0.670074
CD83	-1.53587	-1.1689	-0.632054	-0.735224	-0.197871	0.699969	-1.26946	0.985044	0.461842	-0.0282562	-0.907322	0.414632	-2.00735	-0.342468	1.62686	0.927895	0.0598951	0	-0.331932	1.09854	1.71201	-0.666737	-0.534945	-0.412401	-0.126398	0.209993	0.338454	-0.101449	-0.399895	1.31643	2.02275	-0.695109	0.334686	0.748576	0.78701	-1.34571	-1.61251	-1.37174	-0.399228	0.753662	-0.887738	0.0328368	-1.63592	0.192906	0.966329	0.988923	-0.846853	1.18008	1.87907
CD8A	1.22384	0.531398	0.971112	0.693981	0.625235	0.843995	0.301986	-0.217405	0	-1.01868	-0.726585	0.275786	0.6863	3.84727	2.2697	0.808694	-0.420726	1.08543	0.625203	-1.08051	0.366361	-0.264637	3.15631	-0.38844	-1.4567	-2.29149	2.06566	0.192469	0.723431	0.341442	1.25829	-0.889092	1.42292	3.80991	-0.989991	-0.371152	-2.45582	1.49696	-0.12527	-0.278698	0.125729	-0.951997	-0.422064	-1.32996	0.334452	-1.31463	-0.377183	-0.431407	0.00578543
CD8B	-0.284833	0.475194	0.785819	-1.758	0.485917	-0.693495	0.933615	0.307414	0.652752	-2.12168	0.772829	-2.03664	-0.406933	4.25354	1.62043	0.634743	1.62958	2.05172	0.275012	-1.25051	0.0872739	-0.699764	2.97761	-1.1282	-3.55898	-0.494554	1.29482	0.216715	0.857779	-0.856403	-0.0909251	-0.530357	1.36966	4.02667	-1.77233	0.489142	-2.01701	1.34699	-0.559835	0.785806	0.927236	-11.4674	-1.52615	-0.698355	-1.03315	-2.38643	0	-0.616617	-1.8917
COL18A1	-0.549181	-0.139154	0.297799	0	-0.174915	-0.679664	0.227532	0.531513	0.15562	0.253541	0.269534	0.529633	1.09124	-0.529703	-0.653444	-0.345497	0.102768	-0.451318	0.601991	-0.687591	-0.0757604	-0.47406	0.639743	-0.549398	0.603523	0.591786	1.75819	-0.684344	0.556627	-0.567008	1.27115	1.38848	0.619808	-0.665989	0.369275	0.239537	0.681825	0.399159	0.237343	-0.0414553	0.298294	-0.708819	-0.378229	-0.449083	-0.187531	-0.253423	1.05904	0.139072	-0.404924
COL1A1	-1.93929	-3.66611	-1.58665	-2.44085	-1.32301	-1.70094	0.52872	-0.572784	0.154017	1.24342	0.0786034	0.438607	0.515369	-2.38889	-3.24516	0.569322	0.498691	-2.41963	-0.97797	-0.499433	-2.71648	-0.386864	2.24873	-2.1271	0.888985	0.391764	-0.0255396	-2.87686	1.53251	-0.299035	1.72876	0.667474	1.54814	15.5554	0.651137	0.907762	1.08584	-0.798538	-2.13488	0	-1.30736	-2.23581	-3.37967	0.748041	2.22788	0.416175	2.57378	0.470063	0.200382
COL3A1	-1.95208	-3.14914	-1.57754	-2.95757	-0.283025	-1.48109	0.726914	0.0769065	0.152721	0.557187	0.187905	0.0537608	-0.457901	-1.61853	-3.10906	1.04033	0.327979	-1.51234	-0.984523	-0.472427	-2.20886	-0.436082	1.43378	-1.40111	1.00563	0.391576	-0.402283	-2.44901	1.23932	0	1.66372	0.21567	1.41205	16.0571	1.11616	0.279741	0.46571	-0.153225	-1.15436	0.865921	-1.13403	-1.97632	-2.63506	0.317605	1.24106	-0.278157	1.88638	0.640615	0.399788
COL4A1	-0.195974	0.0127127	0.814868	0.241326	0.00332085	-1.45977	-0.167113	0.530981	0.000746435	-0.58769	0	-0.320974	0.749174	-0.756305	-1.05072	-0.293837	0.0429857	0.237495	0.950507	-0.265671	0.227189	-0.544903	0.719056	-0.233866	0.379703	-0.0982691	1.03727	-0.754253	-0.157656	-0.989368	0.423659	1.13624	-0.35961	13.8033	0.189363	-0.345829	0.69902	0.825863	-0.238307	-0.620389	0.0864386	-0.773901	0.305578	-0.16432	-0.0489059	0.2065	1.11386	0.546215	-0.610178
COL4A3	1.80211	1.74521	1.23705	0.958147	0.631447	1.02472	2.82848	-6.31087	1.67941	1.07254	-2.45547	0	2.87844	-0.2347	0.809934	-0.208665	2.19619	-0.250348	-0.167641	-3.96537	-1.40528	0.924369	-1.73697	1.55409	-1.3647	0.019505	-5.50563	2.69176	-1.4507	-0.839567	0.384999	-1.85191	-0.353804	1.10551	-3.17111	2.55837	-6.7404	1.08462	3.72362	-0.332821	1.60152	1.59293	2.38537	-0.0809114	-0.103403	-1.06118	-5.36006	-1.86976	-1.25633
CSF1	0.455805	-0.348695	-0.089937	-0.141642	-0.0220904	-0.0429917	-0.117255	-1.14585	0.391958	0.237151	-1.829	0.0265946	0.0114885	-0.00639303	0.300493	-0.325075	0.0680913	0.0416581	0.401767	0.854888	0.312999	1.04394	0.25518	0.349047	-0.200173	0.516187	-0.27896	-0.128096	0.275788	0.78815	-0.732613	-0.308811	-0.321244	0.434855	-0.17114	-0.200136	-0.352099	-0.426806	0.653717	0.342096	0.589841	0.329505	-0.0111901	-0.352134	0.105488	0	-0.587412	-0.528424	1.14588
CSF3	3.20273	2.81545	4.46915	3.49043	4.21761	-1.43929	-0.487964	2.60325	-1.20115	1.21271	4.76233	-1.4387	-1.86662	-0.042201	1.29713	0.837687	-0.342175	2.73318	3.3918	1.10981	3.3727	2.9544	-2.18181	3.94023	1.71741	0.780633	-0.86749	-2.72597	1.41319	-0.554163	-12.5737	1.3257	-2.04671	2.88877	-2.91023	-0.485319	-0.13118	-12.6829	-0.336422	-1.59558	0.030278	-1.37588	2.88494	3.06805	-0.194438	-1.23609	-0.408697	1.18587	-2.61496
CTGF	-1.41714	-1.93508	-0.150319	-2.17751	-0.199694	-1.2996	0.152423	1.16637	-0.996876	2.22639	-1.48265	-0.963393	0.533606	-1.24876	-1.17293	0.36501	0.0488146	-0.147127	-0.774915	1.0748	0.202537	0.1687	0.660889	-2.02084	-0.15947	-1.03915	0.161654	-0.659581	0.448993	-1.22813	2.41312	1.20298	0.177246	-2.81933	0.587493	0.746062	0	0.640075	-0.438805	-1.78252	-1.68745	-1.80071	-1.93722	-0.755965	1.91781	1.07557	0.470792	0.179433	0.452718
CX3CL1	1.01856	0.787415	1.21966	1.69933	0.0389033	-0.327165	-0.589038	-2.38801	0.208669	0.879232	-1.26563	0.0550417	1.62944	0.0402503	-0.367888	-1.41184	-1.28256	0.258119	0.0567914	0	0.390897	-0.310503	1.22901	-1.31861	0.389345	-0.183464	1.06843	2.06483	-1.22421	-1.09784	1.03449	-1.37924	-0.935155	3.22358	-1.99106	0.327387	-0.674857	-1.79637	1.0375	0.134682	0.365082	-0.871217	-1.33014	-1.50145	-0.55137	-0.478162	-0.881076	-0.800981	-0.695992
CXCL1	1.11056	1.14845	2.83375	1.68338	2.6749	0.17509	-1.36953	2.21736	-3.18736	-1.02059	2.91379	-0.714901	-5.46661	0	1.93785	0.703926	-0.623484	2.27803	2.61737	1.42085	2.97196	0.532746	-1.59093	1.85138	0.807216	-0.771125	-1.76689	-4.39902	1.11099	-0.724481	-1.77993	0.610775	-0.241028	-0.781579	-0.0925126	-1.47965	0.525208	-0.0176225	-2.78484	-1.14825	-1.97153	-1.50246	1.45334	1.82371	0.21841	-0.178842	-0.364797	0.812345	-0.808053
CXCL10	0.0500641	0.0377102	0.14742	0.737383	-0.452021	6.22839	0.751787	-4.89484	-2.20414	-1.45831	-2.11293	0.522155	-0.659772	6.84239	2.84472	-0.592459	-0.385881	2.90837	-0.764221	-0.0716139	-4.11568	0.0114451	6.42608	-0.219926	-2.70802	0	-0.309923	0.0950081	0.310736	-0.326403	-0.261731	-0.340595	0.968354	21.4133	1.14042	1.25431	-2.24188	-2.19463	2.26188	6.0434	-0.145044	0.0130499	1.36107	-1.17241	-2.49256	-1.44644	-0.856712	1.35759	3.75593
CXCL11	0.670962	1.2426	0.406201	0.860205	0.281018	6.61115	-1.05219	-12.0245	0	1.01705	0.119328	-0.671334	2.0382	7.1676	3.42419	-0.596099	-0.807654	1.70182	-0.0748358	-0.54641	-2.59849	-1.40668	6.74468	-1.29601	-12.1938	-1.06567	-1.11468	-0.577222	0.689965	-1.77602	-0.0238522	-1.12516	1.38231	4.03932	0.326403	1.44262	-11.4576	-2.07907	1.10348	5.66714	-0.296565	0.359426	1.31784	0.252603	-1.11355	-1.22266	-0.591228	0.173421	2.826
CXCL12	0	0.011009	-0.258617	-0.790585	0.273344	-0.126497	1.38284	-1.98718	0.469928	0.299681	-1.57582	0.51784	1.00249	-0.770865	-1.52598	-0.50745	0.532273	-0.337268	-0.169171	-2.20982	-0.843235	0.0860884	1.15537	-0.00448923	0.475386	1.70967	-1.07668	0.506109	1.30474	-0.168344	-0.207161	-0.799617	0.17557	-3.17362	0.904017	0.404312	-1.26101	-0.188154	1.01355	-0.564021	1.52486	0.328488	0.0694265	0.429619	0.906174	-1.06475	0.601764	0.337037	-0.0613861
CXCL2	-0.52309	0.260757	1.48131	-0.09074	1.28893	-1.41877	-1.02249	1.14912	-1.67709	0.531546	0.77953	-1.1596	-2.64383	-0.863902	1.35644	0.929806	-1.15609	1.00832	0.749184	2.74028	2.65716	-0.631476	-2.80185	0.255229	0.285691	-1.13849	-1.72063	0.13239	-0.100063	-0.62913	0.960376	-0.3746	-1.30534	18.2707	0.0962039	-0.353683	-0.926236	0	-2.23868	-2.49377	-1.89887	-1.29521	0.0175364	-0.508057	0.388779	2.20354	-0.486011	0.306537	0.907159
CXCL5	0.82659	2.6149	3.88287	2.20675	4.22348	1.6393	-3.06887	3.85331	-2.05412	-3.52627	4.19989	-0.0765066	-3.98302	0.194804	1.56863	1.46371	-1.36245	2.60103	3.24144	3.04958	4.50778	2.15277	-2.21594	3.94918	1.69409	-0.954889	-1.2637	-14.3375	0.667542	-0.178937	-4.24947	1.27936	-2.81976	-0.0753094	0.997348	-3.08695	2.83481	-0.234896	-4.2997	-1.72078	-4.89621	-0.581186	2.14815	3.48408	-2.44939	0.354097	-1.18533	1.35312	-0.34819
CXCL9	0.146827	-0.957593	-0.220928	0.0459956	-0.332708	4.61238	-0.0731437	-3.86331	-0.313487	0.724477	-1.22625	0.273778	0	3.94387	4.05278	0.193935	-1.26133	1.6378	-0.367384	0.160698	-5.24867	-2.10491	8.17125	-1.3665	-2.44922	-2.54952	-0.644986	0.209441	-0.199588	-0.751879	-0.357113	-1.37833	1.51	2.96931	1.48148	2.3188	-12.5276	-2.9567	0.328805	2.97439	-0.267591	0.0735168	-0.829895	-0.78639	0.266313	-3.29195	1.08673	0.985833	3.42246
EDN1	0.056838	0.537515	1.69967	-0.0960604	1.03036	-1.26427	0.451456	1.72545	-0.779863	0.386279	0.324625	-1.10634	-0.743802	-0.618513	0.0769644	-0.911107	0.818611	1.2409	0.567971	-0.363331	0	-1.41637	0.847649	-0.270242	0.53125	-0.434082	0.555225	1.15356	-1.31947	-2.2011	1.54719	1.09861	-1.19066	1.03036	0.160359	-0.220743	0.499241	0.840686	0.0775523	-2.45437	-1.09131	-1.71112	-0.617247	-0.643529	-0.735643	-0.0345877	0.536778	0.703352	-0.961394
EGF	1.22439	0.32028	-0.138266	0.756694	-1.23336	1.63981	2.5135	-6.10433	0.491896	1.40792	-2.33385	-0.177806	1.66134	0.267597	0.371377	0.163924	1.51601	0.792813	-0.348651	-5.83281	-1.69726	0	-3.46761	1.20929	-1.63129	-0.11886	-4.46972	2.55783	-1.98339	-0.477292	-0.37981	-2.49438	-1.66981	0.144116	-3.01254	1.6346	-4.31598	0.227566	3.37665	-1.60013	2.50468	1.23936	2.24235	0.0527178	0.901994	-1.18308	-6.12906	-2.47403	-1.19083
EGR1	-1.56534	-0.200057	0.835674	-1.80186	-0.234825	-3.68288	-1.00582	0.705301	-1.1912	1.49596	-0.895978	0	-0.305365	-0.128681	0.644232	0.883173	0.573321	-0.681194	-0.628304	0.509645	0.281448	-1.31887	-2.06965	-1.02037	-0.669323	0.063982	0.345452	-1.40076	0.789234	-0.253593	2.2262	-0.20272	-0.263955	17.1871	0.631884	0.378452	-1.06187	0.660196	0.239831	-1.53887	-1.06843	-0.46462	-0.474153	-0.414842	1.70889	1.78503	0.11202	0.378508	1.48602
FADD	-0.342405	-0.451592	-0.306154	-0.259471	-0.290979	0.493043	0.295817	-0.34371	0.560773	0.440417	-0.215982	0.0201999	0.553694	-0.0813141	-0.75955	-0.203955	0.0728069	0.0721893	-0.0511683	0.453311	-0.0214755	-0.469506	0.00477628	0.179913	-0.202533	-0.171985	-0.40406	0.0618564	-0.287436	0.438689	-0.566884	0.145011	0.553244	0.510173	-0.0284865	-0.0792579	0.53669	0.42789	0.418124	0.438947	0.474482	0.47056	0	0.115492	-0.463031	-0.370516	-0.146384	-0.104904	0.217971
FAS	-1.03631	-0.748097	-0.238944	-0.852922	0.284363	0.327681	0.0493605	-0.162501	-0.633979	-0.755582	-0.574222	-0.885296	-0.279197	0.353723	-0.418758	0.347798	0.0699087	-0.385069	-0.540957	1.54949	-0.274909	-0.176876	1.11231	-0.461861	0.190581	0	0.00836145	-0.982085	0.365931	0.338786	0.0203266	0.115554	1.06839	-0.158289	0.512605	0.292779	0.117923	0.829801	-0.424825	0.387143	-0.540939	-0.185107	-0.758657	0.281006	0.347064	0.104156	0.509261	0.298959	0.053334
FGF1	1.18509	0.189312	0.267304	-0.429429	0.230402	0.44275	0.39442	0.743672	0.365535	1.40082	0	0.803291	1.6121	-1.1772	-0.645042	-1.4114	-1.07581	-0.76028	0.454365	0.316301	-0.409182	-1.00773	-0.212444	-0.427191	-0.425435	-0.335631	0.884609	1.2407	-0.0253044	-0.21915	1.23815	0.423326	-0.0658873	3.77116	0.256128	-0.088156	0.699683	-0.455652	0.768241	-0.317449	0.714777	0.278844	0.0750141	-0.680955	-1.48118	-0.321296	-0.333496	-0.357713	-0.510868
FGF10	-11.8813	-0.231965	-12.5021	1.00556	-3.40622	-0.775261	0.732633	-1.94334	1.53564	-1.37508	-0.420478	0	2.82122	0.0589745	1.27369	-0.301152	0.2301	0.324271	-12.3756	-2.61629	-12.0939	-0.401321	-2.12488	-0.14581	1.44331	0.368039	-0.446656	1.36658	-0.672709	0.254156	-0.955199	-1.69409	1.03064	3.77508	0.296568	1.72261	-11.7219	1.58888	-0.619038	0.627304	2.12283	1.78297	2.92789	1.16507	-1.03695	0.121427	1.87523	-0.675627	-0.61382
FGF11	0.603932	0.676717	-0.982061	-1.0322	-1.04322	-1.10437	1.20348	-0.751622	0.828683	1.08423	-0.290135	1.18891	2.27881	-1.58561	-3.2862	-0.870156	-0.0695994	0.059893	0	-2.81209	-0.857645	1.41102	-0.472669	-1.42949	-0.180613	1.34022	-1.96295	1.21046	-0.910101	-0.76917	1.78897	-1.18995	0.0991582	2.25879	-0.734397	1.47779	0.251311	-0.225903	0.386746	-0.666635	1.08042	0.485498	0.511654	0.108174	1.03103	0.166098	-0.121248	-0.607254	-0.187103
FGF12	-1.03945	0.197622	-0.00961848	0.825591	-1.01946	0.835573	0.723452	0.444657	1.07371	0.820063	0.578249	0.883458	1.37137	-0.935839	-0.573872	-0.718664	0.217198	-0.745425	-0.534793	-1.00568	0.109193	0.273764	0	-0.0786416	-0.517765	-1.9306	-1.12629	1.24684	0.231243	-0.204591	-1.65135	0.928446	0.00610492	5.16364	0.0643845	0.889526	1.01153	1.90854	0.57713	-0.982038	0.190896	0.0149689	0.0697576	-0.239102	-0.0886983	-0.420089	-0.20349	-0.479137	-2.91906
FGF13	1.42568	0.500632	0.166523	0.551308	-0.551006	0.413234	1.73293	-2.73744	0.939221	1.28624	-1.80288	0.085869	1.7343	-0.327917	-0.0916648	-0.625887	0.42357	0.670308	0.178882	-2.50051	-1.27071	-0.0642231	-1.08361	0.372978	-1.7279	0.203481	-2.01625	1.61682	-1.30241	-1.03624	0	-1.48409	-0.561542	0.954344	-1.00084	0.827718	-3.37456	-0.329532	2.00967	-0.847841	1.54482	0.968344	1.46044	-0.748843	0.500991	-1.00816	-1.45015	-1.76876	-0.777912
FGF2	-0.353728	0.0854085	-0.0152904	-0.478597	0.675415	0.265997	0.288421	0.94159	-0.427074	-0.5586	1.79706	-0.87806	0.238569	0.363443	1.32134	0.128271	0.219418	0.0637125	1.12759	-0.0839172	1.17046	1.35016	0.0142522	0.553008	-0.837382	-0.853521	-1.09008	0.479391	-0.841759	-0.979832	-2.0074	-0.48371	-0.933705	2.16676	-1.24138	-0.588604	0.852898	-1.08834	0.60398	0.521288	0	0.0715627	0.340193	-0.285727	-0.112471	-0.817807	0.195651	-0.776448	-1.63737
FGF7	-0.609278	-0.475351	-1.2736	-1.73014	-0.225565	-3.00201	0.23377	0.106339	-1.15696	-0.43298	0.294237	-0.295453	0.425281	-0.615354	-0.029051	-0.184541	0.260512	0	-0.621602	-0.534964	0.2499	0.0856575	0.122834	-1.4491	0.216519	0.52241	-1.28893	0.77801	1.04305	-0.994343	-0.239747	-0.919196	0.754428	-1.31447	0.700918	0.109063	-0.312685	0.41862	-0.313746	-0.759776	0.419327	0.52357	0.638711	0.0719138	0.280348	-0.152577	1.50364	-0.362609	0.0333948
FGF9	1.1786	0.44567	-0.243525	0.742897	-0.116908	2.21162	-0.639002	-2.83504	0.532652	1.83636	-0.53931	1.32924	3.02135	-0.486691	0	-0.623079	0.931898	2.01649	1.1458	-3.71141	-1.2635	2.37694	-2.48656	-0.894746	-1.62758	0.737696	-4.34026	2.10154	0.00471989	-0.491769	0.611856	-0.83727	-0.482973	4.26012	-0.954515	1.03282	-3.58578	0.462013	1.95209	-0.472016	2.70097	3.47066	2.68289	1.15918	1.50337	-0.516635	-2.69005	-1.86767	-2.82617
FIGF	0	-0.390721	-0.586495	-0.304167	-2.22496	1.60279	2.19587	-1.6948	1.01571	1.02464	-3.99716	-0.739324	1.87218	-0.878561	-0.29375	-0.754643	0.583041	1.33565	-0.0239121	-12.9853	-1.54305	0.672912	-2.97346	0.760517	0.11423	1.5062	-4.97026	4.5386	1.48882	-1.05353	-1.85866	-3.11181	0.647545	2.63729	-0.381893	1.53225	-12.8597	0.616493	4.18684	-0.737849	2.68289	0.528672	2.138	0.496722	0.553961	-13.5912	-0.706719	-2.11288	-1.16684
FLT1	-0.00301059	0.373086	0.205296	0.748105	-0.496722	-0.0856959	-0.087193	0.594376	0.121425	0.385236	-0.596994	-0.352878	1.00867	-0.727051	0.283094	0.0137711	0.349146	-0.123897	-0.22861	0.28317	1.20117	0.891121	-0.395563	-0.332178	-0.162903	-0.706079	-0.193869	0.287449	-1.11473	-0.65023	-0.649775	0.217965	-0.865524	-0.197549	-0.858748	-9.03442e-05	0.369335	1.11664	0.354955	-0.941848	0.0676166	0.669927	0.672016	-0.458264	0.00619668	0.620846	0.0293286	-0.461332	-0.25675
FN1	-0.159547	-0.891292	0.468117	-1.005	1.50013	-0.132055	0.0498822	-0.323601	0.854735	0.278136	0.400882	0.222655	-0.400529	-1.19482	-1.14102	0.650972	-0.00805166	-1.08157	0.0305211	1.09877	-0.660434	-0.681353	2.08612	-1.83816	0.820996	-0.542421	-0.157356	-2.04456	0.603602	-0.31622	2.02085	0.726298	0.955265	16.4898	0.566753	-0.519478	1.12439	-0.245384	-1.63336	0.401784	-2.20046	-1.42447	-1.8966	0.405225	1.07615	0.175905	1.02241	0.381066	0
GAPDH	1.30027	0.57047	0.330772	0.0839412	-0.572294	0.260829	1.25229	-1.09965	0.311543	1.1844	-0.875415	0	-0.000500673	-0.764413	-0.402704	-0.365746	0.352809	0.149649	-0.207499	-0.403148	-0.962181	0.145489	-1.83431	-0.0725365	-1.01099	0.32359	-2.44333	1.84994	0.127056	-0.00960865	-0.762807	-1.00832	0.332616	15.4545	-0.543077	0.675726	-0.0339832	0.106848	1.98504	-0.293925	1.702	0.866981	1.8738	-0.242359	0.0341286	-0.333112	-2.10502	-1.50526	-0.362104
HGF	-1.25763	-1.01106	-0.899397	-0.872829	-0.381168	0.50369	0.72837	-1.0528	1.29975	-0.0135076	-0.428089	0.313037	0.272747	-1.12621	-0.867689	0.124738	0	-0.701376	-0.0890407	0.0231395	-0.223298	-1.22241	0.191664	-1.25179	0.277193	0.301386	1.40102	0.570075	0.782623	0.350931	0.619978	-0.131872	1.60589	0.311839	0.998898	0.609697	-1.03338	0.162145	0.07589	0.148693	0.443742	0.412936	-0.719142	-0.214084	-0.783039	-0.384015	0.142794	0.162199	-0.130562
HMGB1	-0.270038	-0.551948	-0.270704	-0.442293	-0.0227072	0.570005	0.721225	-0.362387	0.477979	0	-0.200207	-0.600713	0.266007	-0.65689	-0.313483	0.106751	0.591892	0.0210939	-0.148982	1.22945	0.099792	-0.399387	-0.11806	-0.167038	-0.295661	-0.750982	-0.684434	0.421653	0.250276	0.738024	-0.299014	0.0260768	1.21394	17.3257	0.41178	-0.101727	-0.178592	0.941492	0.73478	0.182948	0.122912	0.396305	0.672264	0.142711	-0.507956	0.2762	-0.523694	-0.301983	0.448282
ICAM2	0.0666056	-0.099748	-0.117781	-0.0121539	-0.339573	0.0522099	-0.24071	0.355344	-0.269014	0	-0.140711	-0.108376	0.297196	0.45109	-0.478457	-0.358749	0.153528	-0.354294	0.166625	-0.00641292	0.504345	-0.589054	0.404272	-0.757353	-0.755688	-0.18531	0.410236	0.401473	-0.655833	-0.924002	-0.118989	0.0712913	0.267982	-0.684123	0.116865	0.255473	0.464202	1.1194	0.0899306	-0.239719	0.553174	0.345258	0.375983	-0.113584	-0.747636	0.395705	-0.0432082	-0.05979	-0.545176
IFNB1	-0.257676	9.26374	-0.878519	-0.490594	10.1216	9.26498	0.853897	7.98231	-0.142972	0.602865	8.54218	-0.480017	-0.323214	11.1725	-0.79107	-0.129279	0	-0.477608	-0.75199	-0.223908	10.4222	-0.779482	-0.316665	-0.488356	-0.83443	1.64623	7.79113	10.7821	1.49762	-0.521256	-0.0637678	-0.802656	9.24355	15.3987	10.8466	0.572861	-0.0982728	-0.17298	10.3276	7.67284	0.610556	-0.095393	0.200202	-0.555767	-0.305896	-0.829804	-0.520155	8.75694	-0.335072
IGF1	0.352457	-0.360937	-1.7284	-0.695309	-1.21869	-3.18138	1.86039	-1.1813	-0.0161079	0.941079	-0.295524	0.684013	2.53137	0.0290626	0.616286	-0.00744445	1.1624	-0.314386	-0.773042	-2.81507	-1.5793	1.17703	-0.952648	-0.593396	-0.599576	0.916385	-2.78404	1.19655	0.495011	-0.757914	-0.491223	-1.56004	0.413164	-0.869872	0	1.70473	-2.11557	1.68211	0.941245	-0.245339	0.978812	0.549049	1.77518	0.738408	1.48885	-0.790924	1.93996	-3.01716	-0.789818
IGF2	1.23381	-1.44258	0.303298	1.80352	-2.93736	1.19511	-0.528571	-0.173587	-1.15634	0.701138	-0.82393	1.26627	1.98957	-3.6748	-0.15904	-2.009	0.424457	-0.275515	0.291317	-2.38356	0.131629	-0.337953	-0.401809	-4.13158	-0.247719	-0.233487	0.342176	-2.02214	-2.46681	-0.401613	1.41949	-1.72586	-11.602	2.78679	-1.31301	1.61617	0	-12.7849	0.676643	0.320726	0.069125	0.363008	-0.30807	0.17678	0.0661003	0.867572	1.55626	-0.555633	0.369463
IGFBP1	-8.53001	-8.65425	-9.15085	1.05246	1.52761	-8.23858	0.232617	0.293739	-0.764252	-0.0184145	1.14323	0.700923	-8.59555	0.664761	-0.415943	1.24405	-8.27233	-8.74994	-9.02432	-8.49624	-0.509058	-9.05181	0.37967	-8.76069	0.997838	2.82717	-8.13225	3.67873	0.87634	1.31101	2.47848	-0.841368	0.971215	7.12635	2.32645	-7.69947	-8.3706	-8.44531	-6.91343	3.20118	-7.66177	-8.36772	-8.07213	-0.18064	2.38828	2.82749	1.0229	0	4.85676
IGFBP2	0.423447	0.0614472	0.576788	-0.0412309	-0.112237	-0.342262	0.00516769	1.11684	0.148396	0.172812	-0.269924	-0.136184	0.763984	-0.16592	-1.37189	-0.685855	0.243842	0.371734	1.08136	-1.08743	-0.00313636	-0.72729	0.793434	-0.638969	0.429938	-0.23209	0.0516222	-0.304515	-1.50588	-0.765577	0.830242	-0.742602	-0.186685	20.914	0.162932	0.2793	0.769102	1.17725	-0.74678	-0.312416	0.41385	-0.525446	-0.00590218	-0.231385	0.00537032	0.361282	1.15584	0	0.278211
IGFBP3	-0.931092	-0.586388	-0.650803	-0.493533	-1.05034	-0.326043	0.15153	0.934097	0.957343	-0.0421695	1.24565	-0.315036	0.129812	-0.435546	1.19895	1.25273	0.26309	-0.824651	-0.56755	0.0156953	-0.261512	-0.956602	-0.13927	-2.01933	-0.807663	-1.76291	0.950479	0.151459	-1.12871	0.0345107	1.49674	0.801198	0.702961	-0.741991	1.12787	0.393481	3.68945	1.03412	-0.363059	0.150696	-1.01583	-0.13686	1.5606	0	-0.135582	0.562893	0.618757	0.0677808	-0.600642
IGFBP4	-0.187889	-0.449164	-0.46594	-0.925053	-0.361116	-1.59022	1.12228	0.16632	-0.541121	0.480599	0.0819688	0.157996	2.06949	-0.321504	-0.158276	-0.282114	0.644138	-0.0958009	0.100794	-0.547714	0.537883	0.606207	-0.301113	-0.0161355	0.187977	0.492436	-0.624346	-0.439237	0.720845	-0.266151	-0.429479	-0.287674	0.24353	15.3806	-0.00995363	1.26884	-0.299207	1.26994	0.372738	-0.824586	1.14745	0.819046	0.787482	0.518975	0.396861	-0.0457902	0.842643	-0.795163	0
IGFBP5	1.28631	-0.333816	-0.0212353	1.46593	-0.914864	0.0224997	2.91857	-0.173647	0.631964	0.992766	-1.56352	0.903117	2.97204	-0.709551	-0.490953	0.412894	0.687054	0.497703	-0.211032	-2.3922	-1.49862	0.866911	-1.38889	0	-1.32666	1.05757	-0.348422	2.01508	-0.898362	-1.11258	0.281591	-2.39797	-1.02556	17.4373	-2.00385	1.87763	-1.71512	-0.293415	2.75989	-1.27531	2.39733	1.40426	2.49744	0.591067	0.589912	-0.676989	-0.158878	-1.76856	-0.782004
IGFBP6	-1.22596	-1.09564	-2.10679	-2.19581	-1.85272	-0.354652	1.91191	0.922513	0.0490485	0.389637	0	-0.276716	-0.506757	-0.277364	-0.746779	1.14311	-0.030368	-0.4792	-0.0124892	0.655769	-1.20114	-1.22664	-0.108877	-1.07619	0.0240003	-2.01716	-0.754202	1.82552	0.328722	0.0438604	0.843762	-0.489075	2.39953	-0.368327	0.771933	0.201287	1.93087	0.159216	0.610834	1.46945	0.332926	0.357014	-1.66547	0.826903	-1.50418	-0.109018	0.952892	-0.617339	0.0456223
IGFBP7	0.246718	0.394115	4.26135e-05	-0.0820975	0.209123	-0.519134	0.194812	-0.425455	-0.00661424	0.477001	-0.24861	-0.182653	0.721425	-0.484418	-0.697526	-0.383807	0.358916	0.262054	0.534571	-0.204514	-0.395742	-0.308265	0.524853	-0.688239	0.0376171	-0.235493	0.421279	0.16762	-0.0717236	-0.801482	0.258278	0.407731	0.649945	-4.38959	0.155154	0.646406	-0.298705	0.518361	0.19891	-0.00547259	0.262184	-0.288339	-0.0560378	-0.302505	0	-0.328108	0.487954	-0.0154917	-0.443139
IL10	-1.19049	-1.01708	-0.526019	-1.98593	-0.10245	-0.0578223	0.00853728	0.825379	-1.85329	0.460065	-0.893995	-1.04363	-1.55555	1.12831	0.796938	1.41891	0.0520049	0.0706082	-0.075111	1.18597	0.786547	-2.4898	-1.62494	-0.720788	-1.16243	0.357318	-1.11087	-0.796181	0.0459974	0.0323335	0.294884	-1.04436	0.260317	1.2369	0.401938	-0.453052	-1.12419	1.17021	-0.325881	0.125982	-0.585262	-0.940753	-1.45949	-0.913721	-0.440032	0.696691	-0.149278	0.00978801	1.1832
IL11	-3.29841	-0.728302	1.00452	-1.72911	3.80744	-0.842652	-2.18684	7.38791	-0.382522	-2.43787	6.31492	-0.52705	-11.015	-4.54976	1.92931	0.523781	-0.346385	0.76023	0.32977	3.72257	5.92571	1.63218	-11.0085	-0.447979	2.0004	-2.38735	0	-1.32169	1.15123	-0.0450012	1.64345	1.99503	-0.713197	4.70689	-0.633169	-1.15026	0.854244	2.59939	-2.67468	-4.0118	-10.0812	-2.55356	0.737831	3.06171	-0.0311813	2.87722	1.5614	1.50385	0.00999814
IL16	-0.392306	-0.928061	-0.0397439	-0.630498	0.288523	-0.417534	0.52211	0.262031	0.537233	0.151576	-0.104741	-0.0157288	-0.51148	0.88775	0.247702	0.335009	0.168208	0.528106	0.207612	0.147041	-0.310701	-0.862399	0.52211	-0.00679049	-0.441399	0.320529	1.24501	0.540465	-0.291986	-0.184077	0.227119	-0.575898	0.525473	0.52211	0.0612026	0.345827	-0.238177	-0.255897	0.475005	0.0698866	0.433179	-0.533627	-0.623037	-0.453046	-0.285898	-0.341385	-0.190589	0.0309811	0.548584
IL18	-0.785474	-0.861136	-0.24744	-0.564373	0.399166	-0.539207	0.772886	-1.4344	1.25181	1.41269	-1.09833	-0.249292	-1.62295	0.264022	-0.384595	0.253738	-0.746071	-0.26156	0	0.873819	-1.19928	-0.69299	0.623893	-0.137222	0.332084	1.17178	-0.842812	1.37304	0.101966	0.507604	-0.253923	-0.876435	0.614229	0.0371526	0.0818723	0.44019	-2.08789	-0.268564	1.18816	0.940755	-0.0463652	-0.172784	-1.04978	-0.462834	0.494121	-0.799249	0.0406457	0.0858588	1.17609
IL1B	-1.93201	1.86456	2.45888	2.65614	2.16416	0.83632	-2.53765	3.19642	-3.28081	-3.27956	2.78165	-0.17352	-3.89161	-0.804284	2.19815	0.935812	-0.887648	1.6347	1.64208	1.7364	4.21413	2.39005	-2.44303	2.04783	0.544987	-1.89114	0.461463	-3.37022	0.503436	-0.133724	-2.02665	0.490949	-1.49723	-0.337444	-0.132593	-4.05932	0.0164976	-0.860065	-2.68853	-0.832032	-2.95784	-0.752991	1.51202	1.8652	0.466037	0.51048	-0.742028	1.86514	-0.0588118
IL6	0.890187	0.720609	1.96904	-0.210276	2.1511	-1.93381	-1.43428	2.43379	-3.19664	-1.79373	3.02312	-1.12569	-1.16332	0.576355	1.30021	0.608365	-1.26876	1.28939	0.546909	1.98737	3.31266	1.77805	-3.65121	1.39659	0.459573	-0.986885	-1.28498	-2.56445	0.429931	-2.12975	-0.877794	1.42726	-2.70849	-1.32132	-1.59461	-1.95631	0.141875	0	-2.14723	-2.17778	-0.737634	-1.39672	1.20754	-0.337279	-0.815968	1.24444	1.29625	-0.922278	0.0906304
IL7	0.165021	-0.552811	-0.786422	0	0.37243	-0.873929	0.187154	-0.710535	-0.773199	-1.10096	-0.532824	-0.908657	1.0994	-0.0422616	-0.743361	-0.198907	0.405212	0.592355	-0.437532	-2.47488	-0.400272	-0.322437	0.920743	-0.65925	-0.764356	1.24861	0.509675	-0.23047	0.352974	-0.206798	-0.43102	-0.507054	1.32439	2.80231	0.130996	0.0469458	-0.526913	0.80536	0.0508202	0.198757	0.724345	0.181102	0.0293085	0.0154366	0.707488	-1.69443	1.40391	-0.00485053	0.172008
IL8	-0.738486	1.8756	2.84721	2.56156	3.36003	2.65704	-1.9689	4.67789	-2.16569	-1.70411	3.4102	-1.37254	-3.90204	-0.711461	4.41247	0.904975	-1.3181	2.55915	1.83618	2.4434	4.55616	3.32689	-3.9723	2.29013	0.955615	-3.54976	-0.949593	-3.79107	-0.230321	-0.619531	0.122842	0.754399	1.22378	-1.90092	-0.139474	-2.88312	2.40569	0.699242	-1.78897	-0.872397	-2.38691	-0.358813	1.55254	0.901905	-0.96163	1.07	-1.54107	0.922006	0
ITGA5	-0.109526	-0.512433	0.180599	-0.553789	0.173284	-0.504859	-0.0114638	0.901765	-0.151817	-0.0509249	0.311248	-0.416529	0	-0.177161	0.0815799	0.0586818	0.197383	0.246002	0.408437	0.87094	0.832864	-0.35713	-0.25397	0.172719	-0.0658783	-0.225162	0.300143	-0.841825	0.142909	-0.248573	0.0955513	0.803425	-0.0785784	15.9161	0.035628	-0.428493	1.05361	0.734974	-0.770679	-0.0131312	-0.341889	0.368391	0.215327	0.00498751	-0.110682	0.276632	-0.419884	0.0780392	-0.0998993
ITGAL	-0.914671	-1.34631	0.218732	-0.658046	-0.350163	0.515509	-0.41001	0.286805	0.860596	-0.128889	-0.626722	0.140437	0.0768591	1.90987	0.969584	0.572965	0.320907	0.649565	0.314703	0.203909	0.569631	-0.379409	1.28561	0	-0.155085	-0.28236	1.29242	0.0596333	-0.659182	-0.00678835	-0.0740474	-0.281733	0.149863	1.46833	-0.449709	-0.465519	-0.577286	-0.350848	0.282054	0.636214	0.672876	0.085797	-1.44215	-0.272332	-0.0845193	-0.173727	-0.626644	0.0115776	1.4036
ITGAM	-0.547088	-0.873414	0.581461	-0.0878119	0.083632	-0.408919	0.314573	0.0465615	0.529622	0.375705	-0.198963	-0.222067	-1.08088	0.801154	0.214371	0.568748	0.0563954	0.535222	0.767558	0.50473	0.847732	-0.402235	-0.391172	0.825242	-0.262037	0.190895	0.0850187	0	-0.269475	0.161797	-0.37608	-0.719691	-0.24578	-0.845223	-0.164205	0.130186	-0.214484	-0.332138	0.151216	0.184966	0.0793143	0.102237	-0.899959	-0.48514	0.0641768	0.280964	-0.49265	-0.242443	1.04503
ITGB2	-0.563926	-1.18609	-0.108814	-0.720538	-0.375956	-0.188569	0.0641259	-0.592891	0.906574	0.968722	-0.712861	0.363497	-0.841276	0.930554	0.486416	0.624005	0.150114	-0.0343542	0.0520408	0.304346	0.201633	-0.412706	0.701935	0.196944	0.355426	0.428055	0.242997	0	-0.462576	0.241135	-0.0613337	-0.688753	-0.353074	17.5441	-0.333311	-0.150867	-0.59947	-0.453104	-0.0240404	0.782777	0.120216	-0.216341	-1.14614	-0.0461115	0.539926	0.0346809	-0.10861	-0.0121409	1.31292
KDR	0	0.54505	0.888156	0.752522	0.0974499	-0.389524	-0.0680038	0.727162	0.289443	-0.308148	-0.231204	0.204703	0.490172	-0.605981	-0.287758	0.015533	0.305137	-0.119755	0.444064	-0.382871	0.267225	-0.32585	0.324334	-0.289773	-0.0375504	-0.661762	0.889712	-0.562987	-0.839228	-0.556839	-0.0272743	1.18593	0.223536	17.6172	0.397085	-0.0896621	0.590031	1.40468	-0.712508	-0.382285	0.277238	-0.14285	-0.412957	-0.222885	0.11148	0.241407	0.916518	0.592355	-0.536517
KITLG	-1.15416	-0.35734	-0.585129	-0.437334	-0.283354	0.297999	0.518394	0.0287706	0.322475	-0.282685	0.203657	-0.343981	-0.36382	-0.409945	-0.304438	0.466668	0.173097	-0.0467175	0.247736	1.73546	0.513078	-0.500592	0.430894	-0.14999	0.625662	0.332905	0.173324	-0.307038	0.633682	0.682855	0.384505	0	1.821	-0.180629	1.00727	0.0553025	0.739429	0.307329	-0.319069	0.733807	0.146819	-0.175947	-0.585453	0.028436	-0.819243	-0.14869	0.218601	0.273613	-0.237075
LBP	4.53951	3.2123	2.27771	1.30208	0.63	0	1.90222	-5.50087	1.06729	2.85579	1.08036	0.54491	2.58162	-1.63147	-0.955536	-2.01101	-0.363459	3.02725	1.95444	-5.41186	1.07769	1.89011	-6.73686	0.201865	-2.6794	2.12316	-8.0154	0.811497	-2.03568	0.551283	-3.70848	-2.44745	-1.9255	-1.98802	-4.6187	-0.551583	-6.31693	-2.40009	-1.06197	-1.83534	1.61926	1.90323	-0.0679159	-0.214464	3.516	0.163755	-1.8621	-3.0641	-1.25136
MAPK14	-0.251224	-0.0714471	0.183022	-0.00247494	0.412813	0.217084	0.839781	-0.064532	0.352441	0.522129	-0.539661	-0.286402	0.216214	-0.0650944	0.192585	0.216209	0.0734329	0.280318	0.292602	0.209924	0.479573	-0.469012	-0.132047	0.344696	-0.0388739	0.0994914	-0.225859	0.360536	-0.207317	-0.0415188	-0.401659	-0.376437	0.0294627	-1.18857	-0.0645394	0.229403	-0.332561	0.246681	0.94301	0.169843	0.586045	0.267291	0.328289	-0.165989	-0.042259	-0.569833	-0.0884943	-0.226086	0
MET	0.547852	-0.0386829	-0.306891	0.526088	-0.871972	0.711494	1.45003	-1.81257	0.78346	0.967008	-1.37235	0.133687	1.0628	-0.428621	0.202315	-0.247442	0.514326	0.0529929	-0.273171	0.0408858	-1.47691	-0.30787	-1.26407	0.608585	-0.920333	-0.380535	-1.64884	1.0925	-0.223672	0.387496	-0.203845	-1.16083	-0.27721	0	-0.246174	1.17341	-1.93411	0.198926	2.18906	0.185853	1.30696	1.2765	1.25436	-0.681198	0.165716	-0.499793	-0.948505	-2.08475	0.252201
MMP1	2.32972	1.26898	3.41968	-0.933674	4.48131	-0.659571	-2.74205	1.67574	-2.11463	-2.67121	1.41111	2.8236	-3.91916	-0.146619	1.3298	-0.939755	-1.13676	2.33413	3.06398	-1.17625	1.56823	0.862686	0	2.34132	-0.10423	2.78019	2.63351	-4.23634	3.54824	-0.391827	-3.43736	2.79832	-1.61654	-0.426383	1.97311	-2.88015	1.84206	0.309389	-4.8205	-1.2585	-3.44096	-1.07198	0.484582	2.87958	-0.821732	0.27902	1.20629	5.40645	-1.73485
MMP11	-0.967355	0.081865	-0.948494	-1.3411	1.10614	-0.892681	0.695126	-0.801205	0.502239	0.194778	-1.82487	0.891578	-0.601264	-1.95146	-3.75582	0.0565498	0.0338458	-1.70652	-0.86568	-1.15034	-1.79876	-1.91531	3.73936	-2.37595	0.924169	1.75807	3.3832	-0.829071	0.821099	-0.984827	4.75052	0.309087	0.60184	2.61854	2.59914	-0.0712447	0.894834	-0.785384	-0.191813	0.599887	-0.0018475	-0.909384	-1.61343	-1.4822	0.000933622	-0.66212	3.72187	2.64111	-0.979178
MMP12	-3.00689	-0.326862	-0.986901	1.0787	2.35635	-11.3629	1.23078	1.16715	-0.194793	2.91625	1.08186	1.43973	-3.07243	-2.09747	-2.73447	-2.55728	-2.16545	-1.90705	1.61424	-1.51598	0.391843	-2.72288	2.39821	-4.23398	3.55233	1.41761	3.65878	0.384568	3.77834	-0.749882	-1.64506	0.489142	-0.156724	4.00201	2.55885	-10.8238	-0.943236	-11.5697	-10.0378	-1.14487	-4.1279	0.400099	-0.0284241	3.0665	-0.414278	0.324512	1.15346	3.89072	0
MMP13	-1.23888	-2.93476	-1.91315	-1.4458	3.5692	-4.55741	-1.86396	2.48805	-1.51317	-3.9883	-2.36406	2.36463	-3.62582	-2.12892	-4.74538	1.77338	-0.0552628	-1.1958	-0.58981	-1.77695	-0.902031	-1.98743	4.86004	-3.29639	4.37783	4.84428	2.66281	-3.30284	4.69566	-0.144344	2.84421	3.26121	1.5782	0.992133	4.75786	-1.76323	1.17249	0.989171	-3.81642	2.02895	-4.34272	-3.95023	-1.94748	4.78352	2.18999	0	4.39399	6.76384	3.77453
MMP14	-0.843544	-1.05115	0.0380192	-0.784804	0.682844	-0.888823	0.0936091	0.908334	0	-0.609433	0.351227	0.363784	-1.03684	-0.842583	-0.817677	0.199463	-0.160743	-0.552195	0.227868	0.468708	-0.45303	-0.915399	0.522305	-0.322512	0.129596	-0.0926475	1.62176	-1.06992	0.598017	0.431504	1.0352	1.21264	0.598053	-2.71369	0.802354	-0.543603	0.713403	0.371828	-0.454962	0.744945	-0.770486	-1.08918	-1.20896	0.301304	-0.142778	-0.0262724	0.771009	1.45204	0.237388
MMP15	-0.697611	-0.316754	-0.0634668	0.115035	-0.917301	-0.716408	-0.292013	-0.667086	0.802459	0.337964	-1.08319	0.517876	0.165077	-0.518114	-0.93736	0	0.605629	0.236529	-0.263699	-0.448179	0.0421882	0.183649	0.243168	-1.79464	0.230569	0.422363	1.22138	1.23406	-0.195428	-1.39166	0.916849	0.517131	0.0754178	3.36023	-0.270248	0.985877	0.736142	-0.174916	-0.0347924	-0.372362	0.944153	0.618744	-0.871745	-0.306218	-0.342589	-0.0744497	0.799631	0.284281	-0.0855235
MMP2	0	-0.737504	-0.401134	-1.34766	0.606727	-1.7789	0.638742	0.463084	-0.154153	0.287232	-0.341893	0.48585	-0.24055	-0.184823	-0.634014	0.370018	-0.0674045	-0.429015	-0.371872	-0.660801	-1.5413	-0.532386	1.31004	-0.945784	0.485642	0.736428	1.04125	-0.892456	1.16079	-0.192346	1.30425	0.0643724	0.868505	-3.44154	1.10237	0.28976	0.416597	-0.230754	0.199401	0.562242	0.241534	-1.50794	-1.01388	0.136039	1.04282	-0.82619	1.49848	0.87455	0.194141
MMP3	1.34176	0.878688	2.7482	-1.29699	2.374	0.415948	-0.441414	4.39531	-1.38992	-0.692445	3.83008	-1.12626	-2.84903	-0.409885	1.07066	0.245205	-0.620347	2.76968	3.21322	3.18303	3.25006	0.30806	-0.818776	3.30323	-0.452237	-2.15393	-3.80687	-4.29497	0.866968	0.201698	-2.44338	3.18251	-1.13004	0	2.15776	-1.72237	2.60788	1.85684	-0.952812	1.02853	-1.80424	1.33219	-0.145189	4.50799	-0.64705	0.612601	-0.598987	1.81446	-0.182975
MMP7	-1.15281	-13.5359	-2.53018	-13.6446	0.821406	0.673469	-0.101343	-2.13046	2.68676	2.39198	-0.970166	2.33405	-13.4772	-3.44015	-0.493722	0.206201	-0.98626	-4.98414	-2.86912	-2.41139	-4.65567	-1.43139	1.63267	-0.325925	3.41367	0.86429	1.59579	0.603855	2.94174	3.39068	-1.11414	1.1831	1.0698	2.24469	0.701369	-3.34991	-2.2154	-2.29011	0.275367	2.17346	-2.09119	0.337103	-0.0809224	4.22643	-2.64531	0	0.870636	4.02235	0.686252
MMP8	-0.31048	1.86165	2.4152	1.59813	3.06205	-4.53573	-4.70843	1.68897	0.113491	-0.449625	1.02899	-0.0341066	-12.5438	-0.477854	-0.259017	1.34943	1.4458	-0.299133	1.06373	-1.47794	3.1914	-0.333572	-0.466744	-0.420891	1.4155	-0.0225946	0.318557	-1.63078	0.92139	-2.09703	-1.18036	-1.57147	-0.396026	3.17814	0.836938	-1.83229	1.01169	-2.28892	-4.20342	0	-3.37636	-0.971078	-0.852289	1.9283	-3.07316	0.659714	-0.670235	1.89194	0.596202
MMP9	-1.50142	-0.181748	1.41019	0.733773	0.885691	-2.21453	-1.46984	0.731437	0.238856	-0.23274	-0.575598	1.58894	-4.03307	-2.23893	-0.672273	-1.16049	-1.14635	-1.21322	0.58	-2.92129	0.110789	-1.41556	1.06886	0.243617	1.21457	1.57086	3.52078	-1.80646	1.4485	0.137881	-0.186785	1.91321	0.107209	-0.788175	1.01651	-2.80001	-0.23186	0	-1.62935	-0.137489	-1.52297	-1.85697	-1.77287	0.696471	-1.54964	-0.187915	0.280043	2.48497	0.582396
MPO	-0.0425477	0.524948	1.12776	0.778791	2.72333	0.355773	1.17591	-0.927924	0.459092	0.958822	-1.43704	-0.692182	-2.22233	0.344152	0.0211736	0.122366	-0.163272	-1.2256	-0.396034	-1.04587	0.366141	-0.492222	-0.177465	-0.429304	-0.512412	1.53025	-0.406372	0.97321	1.28545	0.163255	1.62061	-1.78499	-0.0598152	3.68418	1.09303	-0.104778	-0.124085	-1.24272	0.873823	-0.00402849	0	-0.521604	-0.699715	-1.5381	-0.421878	-1.37626	-0.946366	1.70884	0.375907
NCAM2	-2.11081	-1.85665	-2.73165	-2.29644	-1.66671	1.42812	0.322401	-1.47123	1.44529	0.58396	-0.182668	-0.382418	0.71076	-1.63254	-2.59692	0.511179	0.468408	-1.5374	-1.19039	0.783835	-1.50266	-0.719682	-0.634062	-1.14013	1.35346	0.0955696	-2.81204	-0.301736	0.98523	1.05813	0.305112	-0.0239261	1.37881	21.5445	0.636542	0.801153	0.472227	-0.151996	0.456626	0.592284	0	1.31908	-1.23802	0.792303	0.584721	1.16127	-0.995075	-0.53786	1.33073
NFKB1	0.443238	-0.273054	0.500993	0.0455206	0.0543355	-0.152348	0.413639	-0.429692	0.205253	-0.130714	0.36987	-0.418886	0.126231	0.0278496	0.0149369	-0.168628	0.211808	0.0296515	-0.0539104	0.278486	0.146023	0.528402	0.21468	0.209724	-0.2061	-0.0758734	-0.540894	-0.178219	6.22474e-05	0.0100892	-0.000432715	-0.141938	0.0398622	18.4498	-0.296329	-0.365986	-0.930838	-0.0899572	0.154381	-0.128121	0.157754	0.104442	0.383918	-0.343959	0.380791	-0.324164	0	-0.241842	0.396658
NFKB2	0.372577	0.152176	0.540721	0.076819	-0.0752053	-0.131949	-0.110272	-0.448354	0.0967408	0.199638	0.16967	0.0199689	0.0618705	-0.0231123	0.339172	-0.275947	-0.0729389	0.0531101	0.288558	-0.497579	0	0.664188	0.0267102	0.319682	-0.193182	0.351791	-0.157386	0.133711	0.0113961	-0.717392	-0.370262	-0.0558358	-0.575339	19.2109	-0.602281	-0.285757	-0.615631	-0.330495	-0.0282454	-0.447481	0.141292	0.797892	0.458398	-0.641598	0.551469	-0.513613	-0.0909034	0.0136608	0.219105
OSMR	0.159151	-0.176549	-0.357493	-0.176985	-0.116467	0.1421	0.790357	-0.255093	-0.378941	0.419032	-0.0367383	-0.308269	0.613239	-0.326534	-0.283458	-0.30418	0.118761	0.296336	0.168476	0.112194	0.26418	0.475361	-0.305617	0.545983	0.0943485	-0.0833907	-0.753655	-0.556243	0.0824219	-0.0718764	0.209381	0	-0.172614	-1.56729	-0.234941	-0.12353	0.00273534	0.412551	-0.168767	-0.405501	0.929596	0.989231	1.0202	0.2864	0.961641	-0.248032	0.661557	-0.315407	0.356837
PDGFA	0.687871	0.623162	0.562919	0.606633	-0.0871767	-0.109724	0.267923	-0.148559	-0.356158	0.115188	0.37321	0.0956395	0.423739	-0.802609	-0.492564	-1.01195	-0.184898	-0.0869348	0.738507	-0.367388	-0.147009	0.820745	-0.761785	0.866612	-0.202033	-0.294262	0.74033	0.373643	-0.788586	-0.381441	-0.147268	0.886228	-1.40178	0.883356	-0.525043	0.023411	0.133599	0	0.657459	-0.457281	0.996523	0.304648	0.887193	-0.361092	0.14911	-0.980104	-0.206699	-0.305662	-0.444923
PDGFB	0.350801	0.267899	0.665617	0.508592	-0.0481843	-0.564809	0.196039	0.982606	-0.437162	-0.226166	0.709898	0.115824	0.844826	-1.46352	-0.637299	-0.807455	-0.173902	-0.43119	0.687591	-0.286784	0.476729	0.674175	0.30849	-0.208101	-0.048596	0.150512	1.18647	0.237635	-0.0346232	-0.474838	0.0550992	1.40605	-0.900772	0.936994	0.107794	0.0219116	1.11459	0.733738	-0.288802	-0.853414	0.159136	-0.0802695	-0.447602	-0.26502	-0.479798	-0.0182403	0.396758	0.00157411	-0.701608
PECAM1	-0.031283	0.267463	0.117236	0.511103	0.0263512	-0.605635	0.503288	0.415663	0.31098	0	-0.147409	-0.0223538	0.592079	-0.297053	-0.154727	0.0927577	0.304013	-0.0663863	0.513728	-0.386208	0.16053	-0.846302	0.559425	-0.362533	0.14765	-0.172992	0.835232	-0.123976	-0.605125	-0.584527	0.247099	0.133178	0.110675	-0.97735	0.283908	0.241588	0.230263	0.691045	-0.652104	-0.161549	-0.113161	-0.284516	0.0435862	-0.453454	-0.214687	-0.00546197	0.534765	0.237723	-0.356422
PF4	-0.0198844	0.485638	0.577233	-2.50016	0.992663	-1.77427	-0.892755	2.13709	2.44072	-1.8215	1.75356	-1.22697	-3.33206	0.351376	-0.993797	1.72343	2.40591	-0.639699	1.31672	-0.748512	3.555	-3.94017	-0.23932	-13.4644	-0.740213	1.88402	4.43267	0.419271	-1.66307	-1.29858	-0.329679	-0.146073	0	2.42261	3.55993	2.04806	3.86184	2.738	-3.38355	0.457885	-4.1319	1.07232	-1.73901	-0.348668	-13.282	2.39067	-1.3602	1.696	-0.345179
PLA2G4A	-0.801914	-1.67082	-1.33257	-1.68518	-0.606609	0.0430786	0.366685	-0.232905	0.375341	-0.340943	0.713304	-0.416249	-0.313891	0.360353	-0.508196	0.698644	0.123574	0.332225	0.0395234	1.45249	-0.00883749	-0.762254	1.25627	-0.185942	-0.224404	0.0305697	-0.616867	-0.191944	-0.0465025	0.701327	0	-0.267729	1.27299	1.25627	0.589949	0.350528	0.328048	0.950557	-0.256761	0.652568	-0.054978	0.270304	-0.683492	0.417398	-0.38651	0.199162	0.210161	-0.0707133	1.09418
PTGS1	0.37771	-1.2136	-0.487859	-1.56842	-0.233789	-1.34102	0.622779	1.07859	0.823176	0.698629	-0.20831	-0.465838	1.30703	-0.17067	0.116976	0.682456	0.941533	0.275612	0.115979	-0.68364	0.822057	1.49221	-1.00486	-0.163847	0.163898	0.390088	-0.0972678	0.0586596	0.474655	-0.82245	-1.23395	-0.0844302	-0.271751	0.665663	-0.000661324	0.483756	0.884055	0	0.573613	-0.877454	0.404099	0.0298132	0.582756	-0.364111	0.478417	-0.451319	-0.77005	-0.757536	-0.511284
PTGS2	-1.17268	0.222572	1.1677	0.340528	1.49335	-1.75211	-2.59682	2.70244	-2.72316	-1.01165	2.95304	-0.900505	-1.81606	-0.511589	2.50542	1.24161	-0.445933	0	0.0251729	1.05056	2.54217	1.32486	-3.4049	0.181556	-0.431818	-2.0757	-0.187616	-1.46642	0.376722	-0.982673	1.03708	0.874333	-1.07847	0.174414	0.0282838	-1.87806	1.20245	0.00819359	-3.89814	-2.58112	-2.16224	-2.07574	0.401184	0.185774	-0.967384	1.23094	0.170921	0.306356	-0.27159
SELE	1.82345	3.25339	3.55568	3.4282	2.88156	-0.848897	-0.640591	-0.565813	-1.58403	-0.838194	0.127251	-0.869681	-2.4162	1.49478	2.46199	2.23302	0.169722	0.925456	1.6692	2.20089	0.58779	1.80521	-1.14686	2.99028	-0.15016	-1.6686	0.472067	-0.594025	-1.63675	-0.898321	-0.0479484	1.2107	-2.12444	1.53214	-0.582018	-2.94827	-1.32073	-14.0395	-3.27641	-1.13459	-0.503391	-2.36341	0	-0.0504589	0.0106593	0.678869	0.583638	1.3548	-0.30973
SELP	-0.021271	1.42709	0.582849	0.731916	0.620193	-0.581442	1.09946	-1.19974	-0.0113563	0.299579	-1.40732	-0.145921	0.218465	1.45068	0.472595	1.32815	0.749112	0.198862	0.721122	0.209717	0.482629	-0.647866	0.28331	1.15381	-0.0534704	-0.604204	0.732898	-0.7515	-1.97452	-0.811247	-1.23919	-1.79466	-1.00355	1.69652	-0.173429	0.256155	-0.946932	-1.30031	-1.23932	-0.512805	0.629171	0.04607	0	-0.659761	0.322367	-0.187602	0.818185	0.234099	-0.560363
SERPINE1	1.81538	0	1.6665	0.227936	1.26833	-0.0658457	-0.748482	1.86173	-1.47734	2.46171	1.29601	-1.17385	0.338253	-0.44801	0.669112	1.12613	0.714027	-0.543263	0.535089	1.84151	1.68232	1.79978	-0.471019	1.51342	-0.376338	-0.713202	-0.385753	-0.993353	-0.0105604	-1.40983	2.12739	0.452064	-0.572621	-2.02251	-0.0135312	-0.634594	2.66428	-1.50735	-1.26356	-1.0107	-2.42524	-0.250662	-0.193413	0.113992	2.17018	1.66594	-1.73713	-0.0338291	0.0656469
SLPI	1.19741	0.889525	1.32094	3.98909	1.1241	-1.0719	0.00525804	0.915188	-3.16281	1.89556	-1.11582	1.02787	2.92297	0.244557	-0.99663	0	-0.0184049	2.04781	0.522597	-2.49945	0.484826	0.0306408	-3.54864	-0.784338	-0.582635	-0.801066	-2.83126	2.54021	-0.566094	-1.12154	-3.76407	-2.32225	-1.31808	20.0411	-2.99367	2.53507	-1.43397	-0.421236	0.0610716	-0.221065	1.20204	0.237088	2.29963	-0.733548	0.0350114	-2.00929	-6.01748	-2.62082	-0.865626
SMAD1	-0.243131	-0.35475	-0.608995	-0.0565874	-0.425709	0.0784096	0.592679	-0.517491	0.354092	0.193054	-0.247472	-0.176892	0.415553	-1.15406	-0.995115	0.272134	0.578214	-0.440423	-0.581394	0.324844	-0.633668	-0.566286	0.326946	-0.857904	-0.486346	0.0935055	-0.229466	0.274888	0.0252612	0.170717	0.673464	0.156307	1.24722	-0.382941	0.628451	0.365863	0	0.618528	0.122065	0.232769	0.250901	0.379729	0.613203	-0.0193219	0.034117	-0.222718	0.0666103	-0.0267296	-0.141898
SMAD2	0.323529	-0.0399484	0	-0.149836	-0.246578	0.257219	0.680606	-0.824669	0.29044	0.376723	-0.746059	-0.46543	0.239415	-0.558904	-0.420343	-0.101089	0.0221601	0.0364342	-0.0098903	0.0113322	-0.509915	-0.435095	-0.00898911	-0.31843	-0.123855	0.152769	-0.623361	0.504847	-0.0132265	0.186504	-0.0907772	-0.664439	0.620575	-1.12239	0.255488	0.291858	-0.310131	0.231749	0.83486	0.137525	0.493249	0.303531	0.499176	-0.308844	0.110375	-0.669455	-0.155372	-0.187674	0.021348
SMAD3	-0.7604	-0.17028	-0.788535	0.229048	-0.419642	0.606058	1.32999	-1.17255	0.0253382	0.794445	-1.22961	-0.282678	0.779085	-0.330381	-0.719782	-0.12212	-0.163172	-0.0869096	-0.607331	-0.75492	-0.626158	-0.0262189	0.299292	0.510566	0.296739	1.01671	-0.769903	0.517117	0.826726	-0.289837	0.150712	-0.0299754	0.71955	-0.0194092	0	0.306462	-0.291268	0.166554	1.16967	0.028943	0.993695	0.454577	0.907788	-0.364187	0.587	-0.70314	0.406068	-0.833908	-0.0458831
SMAD4	0.431517	-0.112796	0.110377	-0.0352498	-0.208312	0.365182	1.1507	-0.816768	0.754448	0.543837	-0.700136	-0.107536	1.08636	-0.50111	-0.316743	-0.0262041	0.825323	0.0931068	0.0733324	-0.00535762	-0.58908	-0.156795	0.127718	0.108579	-0.197231	0.116554	-0.695426	1.16078	0	-0.00707346	0.162802	-0.460856	0.367894	-0.835605	0.0692428	0.637086	-0.508768	0.243632	1.17364	-0.182762	0.593793	0.738354	1.09662	-0.306976	0.365781	-0.327463	-0.0965503	-0.430324	-0.172268
SMAD6	0.252703	0.526958	1.0136	-1.11746	-0.571649	-1.32975	-0.156148	0.444616	0.732355	0.156519	-1.52228	-0.656347	0.46466	-0.657751	-0.492161	0.526509	0.675414	-0.552083	0.106265	1.78883	-0.480705	0.61714	0.719109	0	0.585649	-0.301837	0.0324486	-1.81039	-0.575872	-0.148359	0.18362	0.10622	-0.435996	3.22059	0.0924969	-0.00671109	0.476227	0.247215	-0.473782	-0.0202762	-0.674991	-0.674965	-3.74427	0.158117	-1.25457	0.601862	1.24948	-0.121836	0.760197
SMAD7	-0.323932	-0.476882	-0.270286	-0.909282	0.137515	-0.507983	0.0996291	0.583355	0.517726	0.463735	0.474144	-0.539183	0.0219922	-0.890201	-0.0880628	0.122109	0.323674	-0.624233	-0.380313	1.47908	0.722833	1.50149	-0.868319	0.455974	0	-0.202542	0.297224	0.173136	-0.619039	-0.21944	1.29735	0.680025	-0.364007	1.02316	-0.679503	-0.818773	-0.115621	0.260314	-0.617605	-0.00936938	-0.613153	-0.0132101	-0.341537	-0.287373	1.02046	1.26827	0.203551	0.134283	0.769348
SOCS1	1.56286	1.13748	1.49168	1.689	0.212809	1.36052	-0.52634	-0.704933	-0.108773	0.173254	-0.07	0.69149	-1.28865	1.68767	1.16886	-1.16868	-0.078246	-0.339097	1.03684	-2.18863	-1.75753	0.726975	2.984	2.20661	-1.03463	-0.470329	-0.147556	0.433956	-0.618943	-0.28547	0.555274	1.51666	-1.27636	3.46674	-2.52465	0.808647	0.0733974	1.53904	-0.343022	0.883645	-0.153344	-1.1348	0	-0.714161	-0.786115	0.325217	0.439873	0.630432	1.15833
SOCS3	-0.0863921	-0.0471955	0.493861	-0.430188	0.429658	-0.723211	-0.654668	0.151467	-1.01616	0.560518	0.305603	-0.361121	-0.496031	0.129801	0.76137	0.445194	0.473949	-0.108745	-0.393547	0.521382	0.541259	0.416044	-2.52277	0	-1.07577	-0.0450841	0.0419407	-0.548663	-0.21708	-0.631233	1.62961	0.238798	-1.09179	-2.80224	-0.360459	-1.01696	-1.17353	0.302692	-1.38115	-1.19876	-0.66341	0.0221791	0.918391	-0.0356796	0.320056	0.833208	0.0165297	0.101126	0.405928
SOCS5	-0.173696	-0.153549	-0.356906	-0.452906	-0.328486	0.601347	1.04045	-0.26026	0.645715	0.756028	0	0.241927	0.829936	-0.496903	-0.276952	-0.290219	-0.0624064	0.118658	0.19814	0.108262	-0.0117593	0.307015	-0.263381	-0.701207	-0.179057	0.152874	-0.2905	0.939094	-0.373473	-0.00901732	0.289556	-0.476893	0.930614	19.1016	0.492357	0.543685	-0.0632012	0.46698	1.29088	-0.145167	1.00936	0.773338	0.601035	-0.105009	0.177849	-0.643255	0.355903	-0.210673	-0.286968
STAT3	0.84712	0.0653994	0.152749	0.0716559	-0.133753	0.248803	0.891887	-0.543805	0.376703	0.613104	-0.429618	-0.212565	0.788924	0.00397682	0.044663	-0.0264011	0.311377	0.37385	-0.0562692	-0.323689	-0.175145	0.353205	-0.151079	0.268518	-0.344832	0.00723845	-0.887758	-0.0944642	-0.355925	-0.168867	-0.10006	-0.480227	-0.436693	-2.27865	-0.564732	0.390358	-0.901719	0.0661765	0.734825	-0.0920791	1.03087	0.771999	1.13107	-0.146815	0.564887	-0.545864	0	-0.675881	0.0598148
TEK	-0.267238	0.473673	0.244999	0.867141	-0.2119	0.233495	0.493987	-0.059693	0	0.263322	-0.399389	-0.23462	0.807621	-0.432299	-0.577481	0.088897	0.402778	-0.460601	0.178187	0.17887	-0.0200037	-1.00875	0.14919	-0.007153	-0.00258812	-0.480416	0.213873	0.713687	-0.279495	-0.827481	-0.544858	0.0704919	0.232721	0.673747	0.0969948	0.497464	0.0543171	0.442944	-0.167433	-0.220027	0.291096	-0.154047	0.0616975	-0.323916	-0.129539	0.152541	0.34424	-0.199946	-0.5032
TGFA	-2.03548	-0.312762	0.305898	0.0232403	0.658776	-0.422981	0.276916	1.14069	0.0416296	0.0872585	0.116919	-0.673816	0.620228	-0.662687	1.03862	0.769776	0.0285248	0.706809	0.819406	0.582052	1.78612	-0.925991	-1.60945	0.750502	-0.980938	0.00580538	0.209238	0.283998	-0.142808	-0.0675304	-0.463944	-0.511165	0.909208	3.65365	-0.446153	-0.942145	-0.154612	-0.415672	-1.41746	0.0503088	-0.0305266	0.263196	-1.19942	0.387676	-0.0491626	0	0.186287	-0.989636	-0.391411
TGFB1	-0.370597	-0.935603	0.118999	-0.160416	-0.580322	-0.260112	-0.302149	-0.00639311	0.246432	0.109456	-0.596272	0.0061179	-0.0526244	0.223287	0.0903147	-0.000106657	0.292155	0.00290185	0.328426	0.408039	-0.111273	-0.216824	0.602632	-0.356789	0.469439	0.665935	0.0129196	-0.979191	0.232415	0	0.345508	-0.0506859	0.452389	19.5845	-0.0497601	0.0496282	0.202419	0.373618	-0.237695	-0.128462	-0.0929927	-0.183028	-1.16949	-0.298272	0.39378	0.493049	0.216167	-0.00150876	1.07912
TGFB2	1.3599	0.170211	0.11796	-0.38123	-0.694309	0.878656	1.17762	-1.42205	1.15943	0.476952	-0.8399	0.0669494	1.0125	-0.435103	0.538643	-0.0990817	0.65166	0.333245	-1.13927	0.302225	-0.981356	-0.913663	-1.70385	-0.98864	-1.469	0	-1.97737	2.28382	-0.652987	0.0153314	1.16963	-1.67928	0.0327817	1.17762	-0.443176	0.859902	-2.03134	0.0890795	2.17406	0.0740065	1.0778	2.17447	0.138774	-0.525569	0.764391	-0.518206	-1.27706	-1.51852	-0.0793254
TGFB3	-0.088649	-0.393304	-1.77822	-0.871043	-1.79508	-0.0842371	0.762951	0.195862	0.768892	-0.265074	-0.505951	-0.169745	0.244562	-2.07821	-1.34727	1.24214	0.501981	-1.14718	-1.62477	1.99346	-0.926884	-0.947177	0	-1.27639	0.115631	-0.387981	0.0491361	0.196704	0.0840611	0.0402541	1.15047	-0.281172	1.6894	17.0298	0.753983	0.424373	0.127337	1.42791	0.288971	1.06923	-0.584146	-0.0621028	-0.0932927	0.475575	-0.672622	0.754401	0.416133	-0.250601	0.454202
TGFBR1	0.129345	-0.155718	0	-0.407351	0.415155	0.00777065	0.424718	0.138729	0.195769	0.277074	-0.19981	-0.59803	0.230344	-0.565038	-0.327009	0.180213	0.263813	0.324447	-0.235792	0.519444	-0.181557	-0.0370812	-0.24398	0.205661	-0.274377	0.282043	-0.36163	0.275744	-0.166122	0.302549	0.250854	0.30738	-0.00634857	-1.06884	-0.118079	0.00188749	-0.394439	0.318518	0.131467	-0.152605	-0.0633338	0.144353	0.293926	-0.466525	0.565678	-0.469818	0.07299	-0.248523	0.63325
TIE1	-0.0677154	0.22637	0.224686	0.0877411	-0.393215	-0.536523	-0.0410942	0.476112	0.450417	0.544905	-0.237153	0.589491	1.04507	-0.638268	-0.757885	0	0.27645	-0.470418	0.168305	-0.478996	0.531193	-0.728012	1.01168	-1.09832	0.315345	-0.193727	1.11696	-0.0786701	-1.12951	-0.693384	0.354699	0.793214	0.0283525	0.173262	-0.351368	0.801903	0.61251	1.06884	-0.83017	-0.646829	-0.0167509	-0.648994	-0.162143	-0.861157	-0.732589	0.296011	0.716881	0.158835	-0.751676
TIMP1	0.247532	0.0597415	0.64884	-1.04134	0.730061	-0.696403	0.145442	1.39456	-0.366149	-0.504312	0.745449	-0.634295	-0.600766	-0.409211	0.323969	-0.180823	0.27717	1.03149	0.575101	0.593859	2.24657	0.35024	-1.09585	0.489978	-0.928385	0	-0.519413	-0.815793	1.25997	-0.715926	-0.596455	0.332045	1.39518	-5.5583	0.477787	-0.468945	1.34584	0.95194	-1.10794	-0.113298	-0.474951	0.39041	0.355002	0.296919	-0.746057	0.631962	-0.784537	-0.193926	-0.581602
TIMP2	-1.02624	-1.15264	-0.856607	-1.13533	-0.276676	-0.961874	0.620231	-0.525464	0.540722	0.579215	-0.464089	0.290398	0.187056	-0.602907	-0.621836	0.0292293	-0.261447	-0.535084	-0.176606	-0.272853	-1.00472	-0.618709	0.836732	-1.17422	0.41998	0.562195	0.735698	-0.197242	0.840965	0.425865	0.893161	-0.102908	0.869138	16.8668	0.626649	0.406749	-0.0106069	0.0356458	0.170629	0.227671	0.252712	-0.613367	-1.09111	0.011958	0.519804	-0.607559	0.961184	0.228305	0.477004
TIMP3	0.536298	0.823187	-0.28757	0.475407	1.1441	0.301176	0.388635	-1.11979	-0.442169	0.817997	0.967702	0.531726	1.19945	-0.284502	-0.450132	-0.806743	-1.01335	0	0.796	-0.681193	-1.19172	-1.42034	-0.291564	0.0302792	0.0120512	0.418917	1.27039	0.984047	0.00818266	-0.32792	0.854993	-0.792821	-0.42627	-0.789949	-0.538156	-0.0770642	0.318418	-0.923305	1.12476	0.365769	0.18475	-0.560655	-0.50219	-0.643139	-0.469105	-0.745202	0.699122	-0.311836	-0.702401
TNC	0.993231	-1.07345	0.958754	-1.65293	0	1.73987	0.0983361	-0.538265	-1.31884	0.0965365	0.795571	-1.61567	1.93176	0.313215	1.29639	0.727326	0.670434	1.3123	-0.222677	0.722872	0.0919443	1.88347	-1.74804	1.58567	-2.93237	-2.08019	-0.686037	-1.58999	0.968314	-0.197217	-0.420471	0.708942	-0.201116	-2.32042	-0.462109	0.972849	0.526493	1.14436	-1.28167	-0.491208	-0.498889	0.945385	1.03935	0.671916	0.299663	0.515704	-0.390211	-1.60792	-0.135932
TNF	0.632379	0.71571	-0.449979	0.650972	0.667551	1.91511	-0.00410424	0.402422	-1.73755	-2.09015	-0.358333	-1.33802	-0.655323	1.1614	0.761886	-1.5434	0.872779	0.359985	0.345637	-0.333682	2.0607	1.16111	0.289634	0.609271	-0.051277	-0.684674	0.41927	0.278481	-0.303266	0.704366	-0.707724	0.154505	0.900153	3.25239	-0.689934	-1.75805	0.421882	-0.00270657	-0.335147	0.894563	0.356429	0.97218	-0.601238	-0.0579756	0.531697	-1.74667	0	-0.643874	0.185084
TNFSF10	-0.981401	-0.217698	-0.388639	-0.274113	0.196576	2.50747	0.71867	-0.441751	0.236015	-0.451458	-0.51051	-0.0451141	0.23284	2.98754	1.09347	0	0.447959	0.320127	-0.182841	-1.05537	-0.357369	-0.547822	2.17062	-0.516163	-0.191171	-0.0406746	1.0587	1.13795	0.711337	-0.329963	0.320168	0.368731	1.03535	-1.05108	0.451914	0.0775959	-0.854298	0.327192	1.07658	2.15583	0.11074	-0.277394	-0.0840785	-0.268897	-0.582347	-0.776154	0.0790961	0.715728	0.117605
VCAM1	-0.700248	-0.358746	-0.586624	0.183828	0	-0.00564849	0.176864	-1.35099	-0.412309	0.0967295	-0.713476	0.461637	-0.4639	-0.123255	0.115864	-0.28824	0.0848706	0.0356082	-0.908909	-0.678971	-0.88094	-0.860872	1.25436	-0.216029	-0.242604	0.0681761	-0.317491	-0.168566	0.0797338	0.682	0.973731	0.410897	1.09307	-0.867682	2.0035	0.162268	-1.23692	0.409097	-0.556175	0.727964	0.540739	0.267957	-0.47976	-0.228431	0.785852	-0.0103922	1.31882	1.44022	0.876111
VEGFB	0.284565	0.0473004	-0.34993	-0.408625	-0.940865	-0.739119	0.865634	-1.17125	0.638705	1.11998	-1.31726	0.552813	0.525925	-0.681742	-0.795784	-0.378609	-0.169267	0.0209473	0.475093	-0.423154	-0.816971	-0.00357168	-0.449315	-0.718216	0.0329025	0.839144	0.168084	0.914337	-0.105286	-0.00414481	0.604191	-0.896071	0.64218	-0.0181066	-0.492434	0.934382	-0.661702	-0.217957	1.30711	0.0497854	1.52064	0.647396	0.228204	0	0.402993	-0.269557	0.251898	-0.311894	0.512236
VEGFC	0.358208	0.579244	0.341799	-0.478154	-0.134262	0.0236549	-0.389847	-0.13259	0.342025	-0.186385	0.0125682	0.128489	1.27038	-0.669462	-0.220038	-0.13938	0.314075	-0.630892	-0.266993	0.707989	0.363708	0.00958676	0.609308	-0.509861	-0.0388479	-0.445295	-0.0905001	-0.77453	-0.143376	0.0113045	0.388627	0.441667	0.766049	1.75593	0.145047	0.640159	0.767076	-0.390388	-0.430153	-0.469162	-0.0131294	0.332057	0.541242	0	0.443465	0.0902203	-0.11809	-0.252208	-0.605914
[truncated: 6 more columns]

## Sheet: Dataset S4
gene_name	number_of_values	Spearmans Rho	Spearmans p value
ICAM2	55	0.0111873	0.935391
CAV1	55	-0.0264791	0.847823
BMP8B	36	-0.0406692	0.81382
MMP15	55	-0.053392	0.698647
IGFBP2	55	0.0699508	0.611821
SOCS5	17	0.14951	0.566831
IGF2	55	0.114719	0.404285
SMAD3	52	0.146294	0.300728
CD8B	18	0.281734	0.257375
OSMR	55	0.167322	0.222078
HMGB1	55	0.176696	0.19688
SOCS1	55	0.178211	0.193006
BMP6	53	0.187389	0.179071
IFNB1	49	0.196327	0.176373
IGFBP7	55	0.196825	0.149782
TEK	55	0.206638	0.130113
PECAM1	55	0.215801	0.113565
CD14	55	0.230519	0.0904176
BCL2L1	45	0.256785	0.0886096
CCL22	34	0.305753	0.0786569
PDGFB	55	0.254401	0.0608861
ITGAM	53	0.284551	0.0389166
CAV2	55	0.279659	0.0386565
TIE1	55	0.28557	0.0345642
IGFBP4	55	0.293001	0.0299359
FGF1	54	0.307801	0.0235607
FADD	55	0.310101	0.0212189
TGFBR1	55	0.318543	0.0177775
CCL28	48	0.345962	0.0160134
ACVR1	55	0.328788	0.0142495
KDR	55	0.332979	0.0129897
TGFA	46	0.385877	0.0080833
FGF12	21	0.568831	0.00712538
ADM	45	0.400264	0.00644143
CCL19	43	0.419813	0.00507006
FGF10	48	0.401541	0.00467302
MAPK14	55	0.376161	0.00464937
FGF9	45	0.417391	0.0043359
CD8A	52	0.391428	0.00411155
ACTA2	55	0.387662	0.00345302
FIGF	41	0.449477	0.00319664
IL7	46	0.425545	0.00319498
MMP12	38	0.46887	0.00298522
PTGS2	48	0.420767	0.0029022
IGF1	55	0.4	0.00248008
FLT1	55	0.406638	0.00206476
CXCL10	51	0.427783	0.00174062
CD4	55	0.417821	0.0015034
SMAD1	55	0.418153	0.00148905
PDGFA	55	0.419272	0.00144164
COL4A3	43	0.472214	0.00138817
IGFBP1	19	0.682456	0.00128455
CD40	55	0.423521	0.00127357
MMP7	40	0.492683	0.00123932
MMP8	43	0.484144	0.00100361
SERPINE1	55	0.434704	0.000911947
ITGA5	55	0.436003	0.000876604
BMP1	55	0.437734	0.000831398
ANGPT2	55	0.438312	0.000816802
SELP	55	0.438528	0.000811389
CCL4	52	0.457867	0.000642454
TNC	55	0.448052	0.000602921
SMAD6	55	0.460687	0.000401134
CCL7	51	0.477919	0.000390028
IL11	32	0.589076	0.00038946
BAX	55	0.46249	0.000377975
COL4A1	55	0.464358	0.000355282
VEGFB	55	0.468687	0.000307362
BMP5	41	0.538961	0.000277295
MPO	52	0.496894	0.000178924
HGF	55	0.485786	0.00017013
IL16	55	0.487842	0.000158119
BCL2L2	55	0.492541	0.000133514
FGF7	55	0.495382	0.000120393
NFKB2	55	0.497024	0.000113362
NFKB1	55	0.498368	0.000107887
CSF1	55	0.499351	0.000104036
STAT3	55	0.500577	9.94088e-05
COL18A1	55	0.500649	9.91425e-05
IGFBP6	54	0.506156	9.43233e-05
ANGPT1	55	0.505267	8.34019e-05
FGF2	55	0.508009	7.51765e-05
VEGFC	55	0.511977	6.45847e-05
IL8	54	0.518201	5.97998e-05
CCL20	43	0.57913	4.72647e-05
MMP2	55	0.520924	4.55411e-05
IL1B	54	0.530475	3.69147e-05
TNF	37	0.626363	3.36895e-05
CXCL5	51	0.548145	3.13026e-05
GAPDH	55	0.533487	2.74162e-05
CSF3	30	0.687208	2.73129e-05
SMAD2	55	0.534822	2.59462e-05
SMAD4	55	0.546176	1.60817e-05
CCL2	55	0.548459	1.45765e-05
TIMP2	55	0.549567	1.38936e-05
IGFBP3	55	0.551948	1.25256e-05
FGF11	55	0.55368	1.16103e-05
TGFB1	55	0.553824	1.15369e-05
ALCAM	55	0.556467	1.0266e-05
SMAD7	55	0.565342	6.88692e-06
CCL3	54	0.571995	6.23184e-06
PTGS1	55	0.577969	3.82413e-06
MMP11	48	0.619263	2.70061e-06
CD83	53	0.597887	2.27516e-06
CXCL9	54	0.594218	2.16808e-06
MMP3	50	0.617671	1.76617e-06
EGF	50	0.622377	1.39709e-06
IGFBP5	55	0.602237	1.1491e-06
MMP13	41	0.679617	1.02782e-06
MMP1	50	0.630348	9.30901e-07
KITLG	55	0.608225	8.40971e-07
EDN1	55	0.614766	5.93585e-07
SOCS3	55	0.616306	5.46205e-07
FN1	55	0.61675	5.33218e-07
CXCL11	44	0.684003	3.08043e-07
ITGB2	55	0.632756	2.18319e-07
ITGAL	55	0.636844	1.72373e-07
IL10	55	0.637951	1.61594e-07
IL6	54	0.642767	1.60224e-07
CXCL12	55	0.639827	1.44757e-07
IL18	54	0.646045	1.32163e-07
MMP14	55	0.641558	1.30689e-07
SLPI	55	0.641991	1.27379e-07
MET	55	0.646248	9.8761e-08
TIMP1	55	0.648124	8.81738e-08
TNFSF10	55	0.659524	4.35164e-08
FGF13	55	0.662482	3.60515e-08
COL1A1	55	0.666883	2.71413e-08
CCL11	53	0.677471	2.53011e-08
MMP9	54	0.673337	2.4219e-08
TIMP3	55	0.669192	2.33413e-08
TGFB3	55	0.670563	2.13284e-08
FAS	55	0.671717	1.97614e-08
LBP	55	0.67518	1.56858e-08
PF4	49	0.707755	1.29513e-08
CTGF	55	0.679149	1.19925e-08
TGFB2	55	0.690525	5.42562e-09
CX3CL1	55	0.697487	3.27954e-09
VCAM1	55	0.701708	2.40018e-09
BCL2	55	0.710606	1.22077e-09
CCL5	55	0.71645	7.72275e-10
CXCL1	55	0.718687	6.46178e-10
COL3A1	55	0.725758	3.63629e-10
SELE	53	0.741655	2.11351e-10
NCAM2	52	0.768633	2.86699e-11
CXCL2	55	0.754834	2.79946e-11
PLA2G4A	54	0.804094	2.44476e-13
EGR1	55	0.829221	5.31062e-15

## Sheet: Dataset S5
source	term_name	term_id	adjusted_p_value	negative_log10_of_adjusted_p_value	term_size	query_size	intersection_size	effective_domain_size	intersections	Comparison	subset	time	regulation
GO:MF	cytoskeletal protein binding	GO:0008092	2.38e-38	37.6234	995	181	69	18694	NEB,TNNT1,ACTN2,ANKRD1,TTN,TNNC1,LMOD2,DES,MYO18B,ACTA1,TNNI1,ACTC1,MYPN,HSPB7,FABP3,CORO6,MYOT,CSRP3,XIRP1,MYH7,CRYAB,MYL2,MYOZ1,PDLIM3,TCAP,LMOD3,FLNC,MYH8,SYNPO2L,XIRP2,MYOM2,LDB3,SYNPO2,TNNC2,MYBPC1,MYOZ2,TRIM54,LMO7,TNNT3,MYH3,NRAP,MYBPC2,MYOM1,COBL,AMPD1,CAP2,TNNT2,MYOM3,BIN1,NEXN,MYH14,ANKRD23,LIMCH1,SCN5A,TMOD4,TRIM63,TNNI2,WIPF3,CAV3,ANK3,CAMK2B,TMOD1,MYH2,SORBS1,MYH1,AGBL1,REEP1,OBSCN,P…	Colonized vs. Non-colonized Wounds	Healed Wounds	7	DOWN
GO:MF	actin binding	GO:0003779	3.14e-35	34.5034	445	181	49	18694	NEB,ACTN2,TTN,TNNC1,LMOD2,MYO18B,TNNI1,MYPN,CORO6,MYOT,CSRP3,XIRP1,MYH7,MYL2,MYOZ1,PDLIM3,LMOD3,FLNC,MYH8,SYNPO2L,XIRP2,MYOM2,LDB3,SYNPO2,TNNC2,MYBPC1,MYOZ2,TNNT3,MYH3,NRAP,MYBPC2,MYOM1,COBL,CAP2,TNNT2,MYOM3,BIN1,NEXN,MYH14,LIMCH1,TMOD4,TNNI2,WIPF3,CAMK2B,TMOD1,MYH2,SORBS1,MYH1,PPP1R9A	Colonized vs. Non-colonized Wounds	Healed Wounds	7	DOWN
GO:MF	structural constituent of muscle	GO:0008307	8.96e-34	33.0479	43	297	26	18694	NEB,ACTN2,TTN,MYBPH,MYOT,CSRP3,MYL2,PDLIM3,TCAP,MYH8,MYLPF,MYL1,MYOM2,MYBPC1,MYBPC2,MYOM1,NEXN,JPH1,OBSCN,MYL6B,ACTN3,DMD,MYL5,TPM2,MYL3,CAPN3	Colonized vs. Non-colonized Wounds	Healed Wounds	7	DOWN
GO:MF	actin filament binding	GO:0051015	6.78e-17	16.1689	210	285	29	18694	NEB,ACTN2,TTN,TNNC1,CORO6,XIRP1,MYH7,MYH8,XIRP2,MYOM2,TNNC2,MYH3,NRAP,MYOM1,MYOM3,BIN1,NEXN,MYH14,TMOD4,TMOD1,MYH2,MYH1,PPP1R9A,ACTN3,CTNNA3,MYH6,TPM2,MYL4,MYH7B	Colonized vs. Non-colonized Wounds	Healed Wounds	7	DOWN
GO:MF	actinin binding	GO:0042805	2.02e-13	12.6949	37	81	10	18694	TTN,MYPN,MYOT,CSRP3,PDLIM3,XIRP2,LDB3,SYNPO2,LMO7,NRAP	Colonized vs. Non-colonized Wounds	Healed Wounds	7	DOWN
GO:MF	structural molecule activity	GO:0005198	2.1e-13	12.6788	698	341	49	18694	NEB,ACTN2,TTN,DES,MYBPH,ACTA1,MYOT,CSRP3,CRYAB,MYL2,PDLIM3,TCAP,MYH8,MYLPF,MYL1,MYOM2,MYBPC1,MYBPC2,MYOM1,NEXN,JPH1,ANK3,COL4A3,PKP1,OBSCN,MYL6B,ASPN,COL19A1,RPL3L,COL11A1,BVES,ACTN3,DMD,HSPB2,COL4A4,MYL5,PODN,CLTCL1,HSPB6,TPM2,COL6A5,DLG2,APOE,MYL3,CAPN3,ANK2,MFAP5,NPNT,SNTB1	Colonized vs. Non-colonized Wounds	Healed Wounds	7	DOWN
GO:MF	titin binding	GO:0031432	3.91e-12	11.4078	14	372	10	18694	ACTN2,ANKRD1,TCAP,MYBPC1,ANKRD23,TRIM63,OBSCN,CAMK2D,CAPN3,ANKRD2	Colonized vs. Non-colonized Wounds	Healed Wounds	7	DOWN
GO:MF	alpha-actinin binding	GO:0051393	1.23e-10	9.91166	28	81	8	18694	TTN,MYPN,MYOT,PDLIM3,XIRP2,LDB3,SYNPO2,NRAP	Colonized vs. Non-colonized Wounds	Healed Wounds	7	DOWN
GO:MF	calmodulin binding	GO:0005516	3.96e-10	9.40275	204	287	22	18694	TTN,MYH7,MYH8,RYR1,CACNA1S,MYH3,MYH14,ARPP21,SCN5A,CAMK2B,SLC8A3,MYH2,MYH1,OBSCN,KCNN3,KCNQ4,MYH6,KCNH1,RRAD,PHKA1,KCNQ5,CAMK2D	Colonized vs. Non-colonized Wounds	Healed Wounds	7	DOWN
GO:MF	muscle alpha-actinin binding	GO:0051371	1.29e-08	7.88919	15	81	6	18694	TTN,MYPN,PDLIM3,LDB3,SYNPO2,NRAP	Colonized vs. Non-colonized Wounds	Healed Wounds	7	DOWN
GO:MF	tropomyosin binding	GO:0005523	1.99e-08	7.70098	16	166	7	18694	TNNT1,LMOD2,LMOD3,TNNT3,TNNT2,TMOD4,TMOD1	Colonized vs. Non-colonized Wounds	Healed Wounds	7	DOWN
GO:MF	protein-containing complex binding	GO:0044877	8.24e-08	7.08425	1282	318	55	18694	NEB,ACTN2,TTN,TNNC1,CORO6,XIRP1,MYH7,CRYAB,ENO3,MYH8,XIRP2,MYOM2,TNNC2,THBS4,MYH3,NRAP,MYOM1,TNNT2,MYOM3,BIN1,NEXN,MYH14,TMOD4,CAV3,ANK3,COL4A3,TMOD1,MYH2,SORBS1,MYH1,PKP1,PPP1R9A,MUSK,ASPN,ACTN3,CTNNA3,DMD,ITGB6,USP13,GPSM2,PODN,SORT1,MYH6,P2RX6,ACHE,TPM2,KCNH1,MYL4,PITX2,APOE,MYH7B,MEGF10,ITGBL1,ANK2,CDK5R1	Colonized vs. Non-colonized Wounds	Healed Wounds	7	DOWN
GO:MF	FATZ binding	GO:0051373	4.11e-07	6.3858	5	69	4	18694	ACTN2,MYOZ1,TCAP,MYOZ2	Colonized vs. Non-colonized Wounds	Healed Wounds	7	DOWN
GO:MF	ion channel binding	GO:0044325	7.79e-07	6.10861	137	417	18	18694	ACTN2,HRC,AKAP6,TRDN,TCAP,FHL1,SCN5A,CAV3,ANK3,PPP1R9A,ACTN3,KCNB1,KCNH1,CAMK2D,ANK2,ATP2A2,FXYD1,KCNJ11	Colonized vs. Non-colonized Wounds	Healed Wounds	7	DOWN
GO:MF	telethonin binding	GO:0031433	2.86e-06	5.54312	7	69	4	18694	TTN,CSRP3,MYOZ1,MYOZ2	Colonized vs. Non-colonized Wounds	Healed Wounds	7	DOWN
GO:MF	ion channel activity	GO:0005216	3.41e-06	5.46668	440	313	27	18694	CHRNA1,RYR1,CACNA1S,CACNB1,BEST3,CHRND,SCN4A,ANO5,CHRNG,CLIC5,SCN5A,CACNG1,TMEM38A,P2RX5,CHRNB1,KCNN3,KCNQ4,KCNB1,TMEM38B,SLC24A2,P2RX6,KCNH1,KCNQ5,CLCN4,SCN7A,CACNA2D1,CACNG6	Colonized vs. Non-colonized Wounds	Healed Wounds	7	DOWN
GO:MF	cation channel activity	GO:0005261	9.14e-06	5.03895	343	313	23	18694	CHRNA1,RYR1,CACNA1S,CACNB1,CHRND,SCN4A,CHRNG,SCN5A,CACNG1,TMEM38A,P2RX5,CHRNB1,KCNN3,KCNQ4,KCNB1,TMEM38B,SLC24A2,P2RX6,KCNH1,KCNQ5,SCN7A,CACNA2D1,CACNG6	Colonized vs. Non-colonized Wounds	Healed Wounds	7	DOWN
GO:MF	gated channel activity	GO:0022836	9.65e-06	5.01545	344	313	23	18694	CHRNA1,RYR1,CACNA1S,CACNB1,CHRND,SCN4A,ANO5,CHRNG,CLIC5,SCN5A,CACNG1,P2RX5,CHRNB1,KCNN3,KCNQ4,KCNB1,P2RX6,KCNH1,KCNQ5,CLCN4,SCN7A,CACNA2D1,CACNG6	Colonized vs. Non-colonized Wounds	Healed Wounds	7	DOWN
GO:MF	inorganic cation transmembrane transporter activity	GO:0022890	1.45e-05	4.83957	604	435	38	18694	CHRNA1,RYR1,CACNA1S,CACNB1,CHRND,ATP1B4,ATP1A2,SCN4A,COX6A2,CHRNG,SCN5A,CACNG1,TMEM38A,P2RX5,SLC8A3,CHRNB1,ATP2A1,KCNN3,KCNQ4,KCNB1,TMEM38B,SLC24A2,P2RX6,KCNH1,KCNQ5,CLCN4,SCN7A,CACNA2D1,CACNG6,SLC40A1,SLC36A2,CLCN5,SLC9A2,SLC4A4,ATP2A2,KCNJ11,SLC6A13,ATP6V1G2	Colonized vs. Non-colonized Wounds	Healed Wounds	7	DOWN
GO:MF	channel activity	GO:0015267	2.48e-05	4.60545	489	330	28	18694	CHRNA1,RYR1,CACNA1S,CACNB1,BEST3,CHRND,SCN4A,ANO5,CHRNG,CLIC5,SCN5A,CACNG1,TMEM38A,P2RX5,CHRNB1,KCNN3,KCNQ4,KCNB1,TMEM38B,SLC24A2,P2RX6,KCNH1,KCNQ5,CLCN4,SCN7A,CACNA2D1,CACNG6,AQP3	Colonized vs. Non-colonized Wounds	Healed Wounds	7	DOWN
GO:MF	passive transmembrane transporter activity	GO:0022803	2.59e-05	4.58682	490	330	28	18694	CHRNA1,RYR1,CACNA1S,CACNB1,BEST3,CHRND,SCN4A,ANO5,CHRNG,CLIC5,SCN5A,CACNG1,TMEM38A,P2RX5,CHRNB1,KCNN3,KCNQ4,KCNB1,TMEM38B,SLC24A2,P2RX6,KCNH1,KCNQ5,CLCN4,SCN7A,CACNA2D1,CACNG6,AQP3	Colonized vs. Non-colonized Wounds	Healed Wounds	7	DOWN
GO:MF	cation transmembrane transporter activity	GO:0008324	9.6e-05	4.01759	650	435	38	18694	CHRNA1,RYR1,CACNA1S,CACNB1,CHRND,ATP1B4,ATP1A2,SCN4A,COX6A2,CHRNG,SCN5A,CACNG1,TMEM38A,P2RX5,SLC8A3,CHRNB1,ATP2A1,KCNN3,KCNQ4,KCNB1,TMEM38B,SLC24A2,P2RX6,KCNH1,KCNQ5,CLCN4,SCN7A,CACNA2D1,CACNG6,SLC40A1,SLC36A2,CLCN5,SLC9A2,SLC4A4,ATP2A2,KCNJ11,SLC6A13,ATP6V1G2	Colonized vs. Non-colonized Wounds	Healed Wounds	7	DOWN
GO:MF	actin monomer binding	GO:0003785	0.000179956	3.74483	30	299	7	18694	LMOD2,MYL2,LMOD3,COBL,MYL4,MYL3,PFN2	Colonized vs. Non-colonized Wounds	Healed Wounds	7	DOWN
GO:MF	myosin heavy chain binding	GO:0032036	0.000275281	3.56022	12	284	5	18694	MYL2,AMPD1,LIMCH1,MYL4,MYL3	Colonized vs. Non-colonized Wounds	Healed Wounds	7	DOWN
GO:MF	inorganic molecular entity transmembrane transporter activity	GO:0015318	0.000485472	3.31384	836	435	43	18694	CHRNA1,RYR1,CACNA1S,CACNB1,BEST3,CHRND,ATP1B4,ATP1A2,SCN4A,COX6A2,ANO5,CHRNG,CLIC5,SCN5A,CACNG1,TMEM38A,P2RX5,SLC8A3,CHRNB1,ATP2A1,KCNN3,KCNQ4,KCNB1,TMEM38B,SLC24A2,P2RX6,KCNH1,KCNQ5,CLCN4,SCN7A,CACNA2D1,CACNG6,AQP3,SLC40A1,SLC36A2,CLCN5,SLC9A2,SLC4A4,ATP2A2,FXYD1,KCNJ11,SLC6A13,ATP6V1G2	Colonized vs. Non-colonized Wounds	Healed Wounds	7	DOWN
GO:MF	motor activity	GO:0003774	0.000489963	3.30984	134	285	12	18694	MYO18B,MYH7,MYH8,MYH3,MYH14,MYH2,MYH1,MYL6B,MYH6,KIF1B,MYL3,MYH7B	Colonized vs. Non-colonized Wounds	Healed Wounds	7	DOWN
GO:MF	troponin I binding	GO:0031013	0.000574468	3.24073	5	93	3	18694	TNNC1,TNNT3,TNNT2	Colonized vs. Non-colonized Wounds	Healed Wounds	7	DOWN
GO:MF	troponin T binding	GO:0031014	0.000599816	3.22198	4	9	2	18694	TNNT1,TNNC1	Colonized vs. Non-colonized Wounds	Healed Wounds	7	DOWN
GO:MF	myosin binding	GO:0017022	0.000602408	3.22011	71	284	9	18694	ACTA1,ACTC1,MYL2,MYH8,AMPD1,LIMCH1,DMD,MYL4,MYL3	Colonized vs. Non-colonized Wounds	Healed Wounds	7	DOWN
GO:MF	voltage-gated ion channel activity	GO:0005244	0.000633845	3.19802	200	352	16	18694	RYR1,CACNA1S,CACNB1,SCN4A,CLIC5,SCN5A,CACNG1,KCNQ4,KCNB1,KCNH1,KCNQ5,CLCN4,SCN7A,CACNA2D1,CACNG6,CLCN5	Colonized vs. Non-colonized Wounds	Healed Wounds	7	DOWN
GO:MF	voltage-gated channel activity	GO:0022832	0.00067705	3.16938	201	352	16	18694	RYR1,CACNA1S,CACNB1,SCN4A,CLIC5,SCN5A,CACNG1,KCNQ4,KCNB1,KCNH1,KCNQ5,CLCN4,SCN7A,CACNA2D1,CACNG6,CLCN5	Colonized vs. Non-colonized Wounds	Healed Wounds	7	DOWN
GO:MF	microfilament motor activity	GO:0000146	0.000752106	3.12372	28	249	6	18694	MYH7,MYH8,MYH3,MYH14,MYH2,MYH6	Colonized vs. Non-colonized Wounds	Healed Wounds	7	DOWN
GO:MF	ion transmembrane transporter activity	GO:0015075	0.0014594	2.83583	962	435	46	18694	CHRNA1,RYR1,CACNA1S,CACNB1,BEST3,CHRND,ATP1B4,ATP1A2,SCN4A,COX6A2,ANO5,CHRNG,CLIC5,SLC25A4,SCN5A,CACNG1,TMEM38A,P2RX5,SLC8A3,CHRNB1,ATP2A1,KCNN3,KCNQ4,KCNB1,TMEM38B,SLC24A2,P2RX6,KCNH1,KCNQ5,CLCN4,SCN7A,CACNA2D1,CACNG6,SLCO5A1,AQP3,SLC40A1,SLC36A2,CLCN5,SLC2A5,SLC9A2,SLC4A4,ATP2A2,FXYD1,KCNJ11,SLC6A13,ATP6V1G2	Colonized vs. Non-colonized Wounds	Healed Wounds	7	DOWN
GO:MF	myosin II heavy chain binding	GO:0032038	0.00168442	2.77355	3	284	3	18694	LIMCH1,MYL4,MYL3	Colonized vs. Non-colonized Wounds	Healed Wounds	7	DOWN
GO:MF	excitatory extracellular ligand-gated ion channel activity	GO:0005231	0.00181173	2.74191	32	251	6	18694	CHRNA1,CHRND,CHRNG,P2RX5,CHRNB1,P2RX6	Colonized vs. Non-colonized Wounds	Healed Wounds	7	DOWN
GO:MF	titin Z domain binding	GO:0070080	0.00313394	2.50391	2	48	2	18694	ACTN2,TCAP	Colonized vs. Non-colonized Wounds	Healed Wounds	7	DOWN
GO:MF	monovalent inorganic cation transmembrane transporter activity	GO:0015077	0.00322067	2.49205	395	435	25	18694	ATP1B4,ATP1A2,SCN4A,COX6A2,SCN5A,TMEM38A,SLC8A3,ATP2A1,KCNN3,KCNQ4,KCNB1,TMEM38B,SLC24A2,KCNH1,KCNQ5,CLCN4,SCN7A,SLC36A2,CLCN5,SLC9A2,SLC4A4,ATP2A2,KCNJ11,SLC6A13,ATP6V1G2	Colonized vs. Non-colonized Wounds	Healed Wounds	7	DOWN
GO:MF	myosin phosphatase activity	GO:0017018	0.00448947	2.3478	4	249	3	18694	MYH8,MYH3,MYH6	Colonized vs. Non-colonized Wounds	Healed Wounds	7	DOWN
GO:MF	metal ion transmembrane transporter activity	GO:0046873	0.00512834	2.29002	441	426	26	18694	RYR1,CACNA1S,CACNB1,ATP1A2,SCN4A,SCN5A,CACNG1,TMEM38A,SLC8A3,ATP2A1,KCNN3,KCNQ4,KCNB1,TMEM38B,SLC24A2,KCNH1,KCNQ5,SCN7A,CACNA2D1,CACNG6,SLC40A1,SLC9A2,SLC4A4,ATP2A2,KCNJ11,SLC6A13	Colonized vs. Non-colonized Wounds	Healed Wounds	7	DOWN
GO:MF	acetylcholine-gated cation-selective channel activity	GO:0022848	0.00695352	2.1578	17	170	4	18694	CHRNA1,CHRND,CHRNG,CHRNB1	Colonized vs. Non-colonized Wounds	Healed Wounds	7	DOWN
GO:MF	acetylcholine binding	GO:0042166	0.00867363	2.0618	12	265	4	18694	CHRNA1,CHRND,CHRNB1,ACHE	Colonized vs. Non-colonized Wounds	Healed Wounds	7	DOWN
GO:MF	creatine kinase activity	GO:0004111	0.00996582	2.00149	6	191	3	18694	CKM,CKMT2,CKB	Colonized vs. Non-colonized Wounds	Healed Wounds	7	DOWN
GO:MF	protein serine/threonine phosphatase activity	GO:0004722	0.0149026	1.82674	109	272	9	18694	LRRC39,MYH8,MYH3,PPP1R3C,LRRC2,DUSP13,DUSP26,MYH6,EYA1	Colonized vs. Non-colonized Wounds	Healed Wounds	7	DOWN
GO:MF	phosphotransferase activity, nitrogenous group as acceptor	GO:0016775	0.0173088	1.76173	7	191	3	18694	CKM,CKMT2,CKB	Colonized vs. Non-colonized Wounds	Healed Wounds	7	DOWN
GO:MF	transporter activity	GO:0005215	0.0179307	1.7464	1190	435	50	18694	FABP3,CHRNA1,RYR1,CACNA1S,CACNB1,BEST3,CHRND,ATP1B4,ATP1A2,SCN4A,COX6A2,ANO5,CHRNG,CLIC5,SLC25A4,SCN5A,CACNG1,TMEM38A,P2RX5,SLC8A3,CHRNB1,ATP2A1,KCNN3,KCNQ4,KCNB1,TMEM38B,FABP4,SLC24A2,P2RX6,KCNH1,APOE,KCNQ5,CLCN4,SCN7A,CACNA2D1,CACNG6,SLCO5A1,AQP3,SLC40A1,SLC36A2,CLCN5,ATP9A,SLC2A5,SLC9A2,SLC4A4,ATP2A2,FXYD1,KCNJ11,SLC6A13,ATP6V1G2	Colonized vs. Non-colonized Wounds	Healed Wounds	7	DOWN
GO:MF	adenylate cyclase binding	GO:0008179	0.0192464	1.71565	13	99	3	18694	AKAP6,CAP2,ADCY2	Colonized vs. Non-colonized Wounds	Healed Wounds	7	DOWN
GO:MF	transmembrane transporter activity	GO:0022857	0.0277136	1.55731	1081	435	46	18694	CHRNA1,RYR1,CACNA1S,CACNB1,BEST3,CHRND,ATP1B4,ATP1A2,SCN4A,COX6A2,ANO5,CHRNG,CLIC5,SLC25A4,SCN5A,CACNG1,TMEM38A,P2RX5,SLC8A3,CHRNB1,ATP2A1,KCNN3,KCNQ4,KCNB1,TMEM38B,SLC24A2,P2RX6,KCNH1,KCNQ5,CLCN4,SCN7A,CACNA2D1,CACNG6,SLCO5A1,AQP3,SLC40A1,SLC36A2,CLCN5,SLC2A5,SLC9A2,SLC4A4,ATP2A2,FXYD1,KCNJ11,SLC6A13,ATP6V1G2	Colonized vs. Non-colonized Wounds	Healed Wounds	7	DOWN
GO:MF	neurotransmitter binding	GO:0042165	0.0340493	1.46789	20	426	5	18694	CHRNA1,CHRND,CHRNB1,ACHE,SLC6A13	Colonized vs. Non-colonized Wounds	Healed Wounds	7	DOWN
GO:MF	calcium ion binding	GO:0005509	0.0347463	1.45909	722	70	11	18694	ACTN2,TTN,TNNC1,CASQ2,HRC,MYL2,RYR1,MYLPF,MYL1,TNNC2,THBS4	Colonized vs. Non-colonized Wounds	Healed Wounds	7	DOWN
GO:MF	troponin C binding	GO:0030172	0.0355412	1.44927	3	93	2	18694	TNNT3,TNNT2	Colonized vs. Non-colonized Wounds	Healed Wounds	7	DOWN
GO:MF	phosphoprotein phosphatase activity	GO:0004721	0.0488586	1.31106	188	272	11	18694	LRRC39,MYH8,DUSP27,MYH3,PPP1R3C,LRRC2,DUSP13,EYA4,DUSP26,MYH6,EYA1	Colonized vs. Non-colonized Wounds	Healed Wounds	7	DOWN
GO:BP	muscle system process	GO:0003012	1e-72	71.999	477	296	94	18092	NEB,TNNT1,ACTN2,KLHL41,TTN,TNNC1,LMOD2,DES,SMPX,MYBPH,ACTA1,TNNI1,ACTC1,CASQ2,STAC3,SLN,MYOG,MYOT,CSRP3,MYH7,CRYAB,HRC,MYL2,AKAP6,MYOZ1,MB,TRIM72,CHRNA1,TRDN,TCAP,LMOD3,MYH8,RYR1,MYLPF,MYL1,MYOM2,CACNA1S,TNNC2,MYBPC1,MYOZ2,TNNT3,MYH3,MYBPC2,MYOM1,CHRND,TNNT2,MYOM3,ATP1A2,SCN4A,CKMT2,BIN1,SGCA,MYH14,CHRNG,SCN5A,TMOD4,TRIM63,TNNI2,CAV3,TMEM38A,CAMK2B,DTNA,SLC8A3,TMOD1,MYH2,CHRNB1,SORBS1,PRKAG3,MYH1…	Colonized vs. Non-colonized Wounds	Healed Wounds	7	DOWN
GO:BP	muscle contraction	GO:0006936	1.09e-68	67.9614	368	315	85	18092	NEB,TNNT1,ACTN2,KLHL41,TTN,TNNC1,LMOD2,DES,SMPX,MYBPH,ACTA1,TNNI1,ACTC1,CASQ2,STAC3,MYOT,CSRP3,MYH7,CRYAB,HRC,MYL2,MB,TRIM72,CHRNA1,TRDN,TCAP,LMOD3,MYH8,RYR1,MYLPF,MYL1,MYOM2,CACNA1S,TNNC2,MYBPC1,TNNT3,MYH3,MYBPC2,MYOM1,CHRND,TNNT2,MYOM3,ATP1A2,SCN4A,CKMT2,BIN1,SGCA,MYH14,CHRNG,SCN5A,TMOD4,TRIM63,TNNI2,CAV3,TMEM38A,DTNA,SLC8A3,TMOD1,MYH2,CHRNB1,SORBS1,MYH1,MYL6B,SGCD,ATP2A1,JSRP1,ACTN3,CTNNA3,DMD…	Colonized vs. Non-colonized Wounds	Healed Wounds	7	DOWN
GO:BP	muscle structure development	GO:0061061	1.83e-59	58.7384	672	410	109	18092	NEB,TNNT1,ACTN2,ANKRD1,KLHL41,TTN,TNNC1,LMOD2,MYO18B,ACTA1,TNNI1,ACTC1,MYPN,CASQ2,STAC3,MYOG,CSRP3,MYH7,CRYAB,MYL2,AKAP6,MYOZ1,TRIM72,PDLIM3,CHRNA1,TCAP,LMOD3,FLNC,FHL1,MYF6,RYR1,MYLPF,SYNPO2L,XIRP2,MYOM2,LDB3,KLHL40,MYOZ2,UNC45B,RBM24,TNNT3,MYH3,NRAP,MYOM1,CHRND,TNNT2,ALPK3,BIN1,SMYD1,USP2,POPDC3,SRPK3,CDH15,SGCA,MYH14,JPH2,SYPL2,TMOD4,SIX4,JPH1,CAV3,SGCG,TMOD1,RBFOX1,CHRNB1,OBSCN,MYL6B,SGCD,ITG…	Colonized vs. Non-colonized Wounds	Healed Wounds	7	DOWN
GO:BP	muscle organ development	GO:0007517	3.1e-55	54.509	348	400	80	18092	NEB,ANKRD1,KLHL41,TTN,TNNC1,ACTA1,TNNI1,ACTC1,STAC3,MYOG,CSRP3,MYH7,CRYAB,MYL2,MYOZ1,TRIM72,CHRNA1,TCAP,LMOD3,FHL1,MYF6,RYR1,MYLPF,XIRP2,MYOM2,KLHL40,MYOZ2,UNC45B,RBM24,MYH3,MYOM1,CHRND,TNNT2,SMYD1,USP2,POPDC3,SRPK3,SGCA,MYH14,JPH2,SIX4,JPH1,CAV3,SGCG,RBFOX1,MYL6B,SGCD,ITGA7,MYF5,SIX1,GPC1,COL19A1,ERBB3,COL11A1,BVES,ACTN3,DMD,MEF2C,MYOD1,MYH6,ASB2,VGLL2,PAX7,KLF5,CASQ1,MYL3,SOX11,MEGF10,CAPN3,PRO…	Colonized vs. Non-colonized Wounds	Healed Wounds	7	DOWN
GO:BP	striated muscle cell development	GO:0055002	5.1e-49	48.2922	122	298	47	18092	NEB,TNNT1,ACTN2,ANKRD1,KLHL41,TTN,LMOD2,MYO18B,ACTA1,ACTC1,MYPN,CASQ2,STAC3,MYOG,CSRP3,MYL2,MYOZ1,TCAP,LMOD3,FLNC,MYF6,RYR1,SYNPO2L,LDB3,KLHL40,MYOZ2,TNNT3,MYH3,NRAP,TNNT2,TMOD4,SIX4,CAV3,TMOD1,CHRNB1,OBSCN,SGCD,MYF5,SIX1,ACTN3,DMD,MEF2C,MYOD1,MYH6,CASQ1,CAPN3,PROX1	Colonized vs. Non-colonized Wounds	Healed Wounds	7	DOWN
GO:BP	muscle cell development	GO:0055001	1.98e-47	46.7037	188	315	54	18092	NEB,TNNT1,ACTN2,ANKRD1,KLHL41,TTN,LMOD2,MYO18B,ACTA1,ACTC1,MYPN,CASQ2,STAC3,MYOG,CSRP3,MYL2,AKAP6,MYOZ1,TCAP,LMOD3,FLNC,MYF6,RYR1,SYNPO2L,LDB3,KLHL40,MYOZ2,TNNT3,MYH3,NRAP,TNNT2,ALPK3,BIN1,SYPL2,TMOD4,SIX4,CAV3,TMOD1,CHRNB1,OBSCN,SGCD,MYF5,SIX1,BVES,ACTN3,DMD,MEF2C,MYOD1,MYH6,CASQ1,MEGF10,CAPN3,PROX1,ANK2	Colonized vs. Non-colonized Wounds	Healed Wounds	7	DOWN
GO:BP	striated muscle contraction	GO:0006941	1.07e-46	45.9699	183	315	53	18092	TNNT1,KLHL41,TTN,TNNC1,SMPX,MYBPH,TNNI1,ACTC1,CASQ2,STAC3,CSRP3,MYH7,HRC,MYL2,MB,CHRNA1,TCAP,LMOD3,MYH8,MYL1,TNNC2,TNNT3,MYH3,CHRND,TNNT2,ATP1A2,SCN4A,BIN1,MYH14,SCN5A,TNNI2,CAV3,TMEM38A,DTNA,SLC8A3,CHRNB1,SGCD,ATP2A1,JSRP1,ACTN3,CTNNA3,DMD,TMEM38B,MYH6,PGAM2,DMPK,MYL4,CASQ1,MYL3,CAMK2D,CACNA2D1,PLN,ANK2	Colonized vs. Non-colonized Wounds	Healed Wounds	7	DOWN
GO:BP	striated muscle tissue development	GO:0014706	6.62e-44	43.1793	399	410	75	18092	NEB,ACTN2,ANKRD1,KLHL41,TTN,TNNC1,MYO18B,ACTA1,TNNI1,ACTC1,STAC3,MYOG,CSRP3,MYH7,MYL2,AKAP6,MYOZ1,CHRNA1,TCAP,LMOD3,MYF6,RYR1,MYLPF,XIRP2,MYOM2,KLHL40,MYOZ2,RBM24,NRAP,MYOM1,CHRND,TNNT2,ALPK3,SMYD1,POPDC3,SRPK3,MYH14,JPH2,SIX4,CAV3,SGCG,RBFOX1,MYL6B,SGCD,MYF5,SIX1,GPC1,COL19A1,ERBB3,COL11A1,BVES,ACTN3,DMD,MEF2C,MYOD1,MYH6,ASB2,VGLL2,PAX7,KLF5,EYA1,CASQ1,MYL3,SOX11,MEGF10,PROX1,PLN,SEMA3C,SOX8,ANK…	Colonized vs. Non-colonized Wounds	Healed Wounds	7	DOWN
GO:BP	muscle filament sliding	GO:0030049	7.74e-44	43.1113	39	284	30	18092	NEB,TNNT1,ACTN2,TTN,TNNC1,DES,ACTA1,TNNI1,ACTC1,MYH7,MYL2,TCAP,MYH8,MYL1,TNNC2,MYBPC1,TNNT3,MYH3,MYBPC2,TNNT2,TNNI2,TMOD1,MYH2,MYL6B,ACTN3,DMD,MYH6,TPM2,MYL4,MYL3	Colonized vs. Non-colonized Wounds	Healed Wounds	7	DOWN
GO:BP	actin-myosin filament sliding	GO:0033275	7.74e-44	43.1113	39	284	30	18092	NEB,TNNT1,ACTN2,TTN,TNNC1,DES,ACTA1,TNNI1,ACTC1,MYH7,MYL2,TCAP,MYH8,MYL1,TNNC2,MYBPC1,TNNT3,MYH3,MYBPC2,TNNT2,TNNI2,TMOD1,MYH2,MYL6B,ACTN3,DMD,MYH6,TPM2,MYL4,MYL3	Colonized vs. Non-colonized Wounds	Healed Wounds	7	DOWN
GO:BP	muscle tissue development	GO:0060537	2.14e-42	41.6701	418	298	66	18092	NEB,ACTN2,ANKRD1,KLHL41,TTN,TNNC1,MYO18B,ACTA1,TNNI1,ACTC1,STAC3,MYOG,CSRP3,MYH7,MYL2,AKAP6,MYOZ1,CHRNA1,TCAP,LMOD3,MYF6,RYR1,MYLPF,XIRP2,MYOM2,KLHL40,MYOZ2,RBM24,NRAP,MYOM1,CHRND,TNNT2,ALPK3,SMYD1,POPDC3,SRPK3,MYH14,JPH2,SIX4,CAV3,SGCG,RBFOX1,MYL6B,SGCD,MYF5,SIX1,GPC1,COL19A1,ERBB3,COL11A1,BVES,ACTN3,DMD,MEF2C,MYOD1,MYH6,ASB2,VGLL2,PAX7,KLF5,EYA1,CASQ1,MYL3,SOX11,MEGF10,PROX1	Colonized vs. Non-colonized Wounds	Healed Wounds	7	DOWN
GO:BP	striated muscle cell differentiation	GO:0051146	7.64e-42	41.1166	301	298	58	18092	NEB,TNNT1,ACTN2,ANKRD1,KLHL41,TTN,LMOD2,MYO18B,ACTA1,ACTC1,MYPN,CASQ2,STAC3,MYOG,CSRP3,MYL2,AKAP6,MYOZ1,TRIM72,TCAP,LMOD3,FLNC,MYF6,RYR1,SYNPO2L,LDB3,KLHL40,MYOZ2,RBM24,TNNT3,MYH3,NRAP,TNNT2,ALPK3,SMYD1,POPDC3,TMOD4,SIX4,CAV3,TMOD1,CHRNB1,OBSCN,SGCD,MYF5,SIX1,BVES,ACTN3,DMD,MEF2C,MYOD1,SORT1,MYH6,KLF5,DMPK,KCNH1,CASQ1,CAPN3,PROX1	Colonized vs. Non-colonized Wounds	Healed Wounds	7	DOWN
GO:BP	actin-mediated cell contraction	GO:0070252	2.99e-39	38.5243	126	315	42	18092	NEB,TNNT1,ACTN2,TTN,TNNC1,DES,ACTA1,TNNI1,ACTC1,MYH7,MYL2,TCAP,MYH8,MYL1,TNNC2,MYBPC1,TNNT3,MYH3,MYBPC2,TNNT2,ATP1A2,BIN1,LIMCH1,SCN5A,TNNI2,CAV3,TMOD1,MYH2,MYL6B,SGCD,ATP2A1,ACTN3,CTNNA3,DMD,MYH6,TPM2,MYL4,MYL3,CAMK2D,CACNA2D1,PLN,ANK2	Colonized vs. Non-colonized Wounds	Healed Wounds	7	DOWN
GO:BP	muscle cell differentiation	GO:0042692	7.56e-39	38.1212	403	298	62	18092	NEB,TNNT1,ACTN2,ANKRD1,KLHL41,TTN,LMOD2,MYO18B,ACTA1,ACTC1,MYPN,CASQ2,STAC3,MYOG,CSRP3,MYL2,AKAP6,MYOZ1,TRIM72,TCAP,LMOD3,FLNC,MYF6,RYR1,SYNPO2L,LDB3,KLHL40,MYOZ2,RBM24,TNNT3,MYH3,NRAP,TNNT2,ALPK3,BIN1,SMYD1,POPDC3,CDH15,SYPL2,TMOD4,SIX4,CAV3,TMOD1,CHRNB1,OBSCN,SGCD,MYF5,SIX1,BVES,ACTN3,DMD,MEF2C,MYOD1,SORT1,MYH6,KLF5,DMPK,KCNH1,CASQ1,MEGF10,CAPN3,PROX1	Colonized vs. Non-colonized Wounds	Healed Wounds	7	DOWN
GO:BP	actin filament-based movement	GO:0030048	9.22e-38	37.0351	155	315	44	18092	NEB,TNNT1,ACTN2,TTN,TNNC1,DES,ACTA1,TNNI1,ACTC1,MYH7,MYL2,TCAP,MYH8,MYL1,TNNC2,MYBPC1,TNNT3,MYH3,MYBPC2,TNNT2,ATP1A2,BIN1,MYH14,LIMCH1,SCN5A,TNNI2,WIPF3,CAV3,TMOD1,MYH2,MYL6B,SGCD,ATP2A1,ACTN3,CTNNA3,DMD,MYH6,TPM2,MYL4,MYL3,CAMK2D,CACNA2D1,PLN,ANK2	Colonized vs. Non-colonized Wounds	Healed Wounds	7	DOWN
GO:BP	myofibril assembly	GO:0030239	1.02e-37	36.9908	68	298	33	18092	NEB,TNNT1,ACTN2,ANKRD1,KLHL41,TTN,LMOD2,ACTA1,ACTC1,MYPN,CASQ2,CSRP3,MYL2,MYOZ1,TCAP,LMOD3,SYNPO2L,LDB3,MYOZ2,TNNT3,MYH3,NRAP,TNNT2,TMOD4,SIX4,CAV3,TMOD1,OBSCN,MEF2C,MYH6,CASQ1,CAPN3,PROX1	Colonized vs. Non-colonized Wounds	Healed Wounds	7	DOWN
GO:BP	skeletal muscle tissue development	GO:0007519	1.38e-34	33.859	169	293	42	18092	ANKRD1,KLHL41,ACTA1,STAC3,MYOG,CSRP3,MYOZ1,CHRNA1,LMOD3,MYF6,RYR1,MYLPF,MYOM2,KLHL40,MYOZ2,RBM24,MYOM1,CHRND,SMYD1,POPDC3,SRPK3,MYH14,SIX4,RBFOX1,MYL6B,MYF5,SIX1,GPC1,COL19A1,BVES,ACTN3,DMD,MEF2C,MYOD1,ASB2,VGLL2,PAX7,KLF5,CASQ1,MYL3,SOX11,MEGF10	Colonized vs. Non-colonized Wounds	Healed Wounds	7	DOWN
GO:BP	skeletal muscle organ development	GO:0060538	2.44e-33	32.6131	180	293	42	18092	ANKRD1,KLHL41,ACTA1,STAC3,MYOG,CSRP3,MYOZ1,CHRNA1,LMOD3,MYF6,RYR1,MYLPF,MYOM2,KLHL40,MYOZ2,RBM24,MYOM1,CHRND,SMYD1,POPDC3,SRPK3,MYH14,SIX4,RBFOX1,MYL6B,MYF5,SIX1,GPC1,COL19A1,BVES,ACTN3,DMD,MEF2C,MYOD1,ASB2,VGLL2,PAX7,KLF5,CASQ1,MYL3,SOX11,MEGF10	Colonized vs. Non-colonized Wounds	Healed Wounds	7	DOWN
GO:BP	system process	GO:0003008	1.96e-31	30.7075	2327	287	120	18092	NEB,TNNT1,ACTN2,KLHL41,TTN,TNNC1,LMOD2,DES,SMPX,MYBPH,ACTA1,TNNI1,ACTC1,CASQ2,HSPB7,STAC3,SLN,MYOG,MYOT,CSRP3,MYH7,CRYAB,HRC,MYL2,AKAP6,MYOZ1,MB,TRIM72,CHRNA1,TRDN,TCAP,LMOD3,MYH8,RYR1,MYLPF,MYL1,MYOM2,CACNA1S,TNNC2,MYBPC1,MYOZ2,CACNB1,TNNT3,MYH3,MYBPC2,MYOM1,CHRND,TNNT2,MYOM3,ATP1A2,SCN4A,ADCY2,CKMT2,BIN1,SGCA,MYH14,CHRNG,CLIC5,SCN5A,TMOD4,CACNG1,TRIM63,TNNI2,CYP2J2,CAV3,TMEM38A,EYA4,P2RX5,ANK3,…	Colonized vs. Non-colonized Wounds	Healed Wounds	7	DOWN
GO:BP	skeletal muscle contraction	GO:0003009	6.39e-31	30.1943	44	282	25	18092	TNNT1,TNNC1,TNNI1,STAC3,MYH7,MB,CHRNA1,TCAP,MYH8,TNNC2,TNNT3,MYH3,CHRND,SCN4A,MYH14,TNNI2,CAV3,SLC8A3,CHRNB1,ATP2A1,JSRP1,ACTN3,DMD,DMPK,CASQ1	Colonized vs. Non-colonized Wounds	Healed Wounds	7	DOWN
GO:BP	cellular component assembly involved in morphogenesis	GO:0010927	1.2e-30	29.9202	115	315	35	18092	NEB,TNNT1,ACTN2,ANKRD1,KLHL41,TTN,LMOD2,ACTA1,ACTC1,MYPN,CASQ2,CSRP3,MYL2,MYOZ1,TCAP,LMOD3,SYNPO2L,LDB3,MYOZ2,TNNT3,MYH3,NRAP,TNNT2,TMOD4,SIX4,CAV3,TMOD1,OBSCN,GPC1,MEF2C,MYH6,CASQ1,CAPN3,PROX1,ANK2	Colonized vs. Non-colonized Wounds	Healed Wounds	7	DOWN
GO:BP	actin filament-based process	GO:0030029	1.19e-29	28.9241	824	318	75	18092	NEB,TNNT1,ACTN2,ANKRD1,KLHL41,TTN,TNNC1,LMOD2,DES,ACTA1,TNNI1,ACTC1,MYPN,CASQ2,CORO6,CSRP3,XIRP1,MYH7,MYL2,MYOZ1,PDLIM3,TCAP,LMOD3,MYH8,SYNPO2L,MYL1,XIRP2,LDB3,SYNPO2,TNNC2,MYBPC1,MYOZ2,TNNT3,MYH3,NRAP,MYBPC2,COBL,CAP2,TNNT2,ATP1A2,BIN1,MYH14,LIMCH1,SCN5A,TMOD4,SIX4,TNNI2,WIPF3,CAV3,TMOD1,MYH2,SORBS1,OBSCN,PPP1R9A,MYL6B,SGCD,ATP2A1,ACTN3,CTNNA3,DMD,MEF2C,MYH6,TENM1,TPM2,MYL4,CASQ1,MYL3,CAMK2D,CAC…	Colonized vs. Non-colonized Wounds	Healed Wounds	7	DOWN
GO:BP	sarcomere organization	GO:0045214	1.27e-29	28.896	46	298	25	18092	TNNT1,ACTN2,ANKRD1,KLHL41,TTN,LMOD2,MYPN,CASQ2,CSRP3,MYOZ1,TCAP,SYNPO2L,LDB3,MYOZ2,TNNT3,MYH3,TNNT2,SIX4,CAV3,OBSCN,MEF2C,MYH6,CASQ1,CAPN3,PROX1	Colonized vs. Non-colonized Wounds	Healed Wounds	7	DOWN
GO:BP	multicellular organismal movement	GO:0050879	6.53e-27	26.1852	58	282	25	18092	TNNT1,TNNC1,TNNI1,STAC3,MYH7,MB,CHRNA1,TCAP,MYH8,TNNC2,TNNT3,MYH3,CHRND,SCN4A,MYH14,TNNI2,CAV3,SLC8A3,CHRNB1,ATP2A1,JSRP1,ACTN3,DMD,DMPK,CASQ1	Colonized vs. Non-colonized Wounds	Healed Wounds	7	DOWN
GO:BP	musculoskeletal movement	GO:0050881	6.53e-27	26.1852	58	282	25	18092	TNNT1,TNNC1,TNNI1,STAC3,MYH7,MB,CHRNA1,TCAP,MYH8,TNNC2,TNNT3,MYH3,CHRND,SCN4A,MYH14,TNNI2,CAV3,SLC8A3,CHRNB1,ATP2A1,JSRP1,ACTN3,DMD,DMPK,CASQ1	Colonized vs. Non-colonized Wounds	Healed Wounds	7	DOWN
GO:BP	heart contraction	GO:0060047	5.81e-26	25.236	295	315	45	18092	TTN,TNNC1,DES,TNNI1,ACTC1,CASQ2,HSPB7,CSRP3,MYH7,HRC,MYL2,TRDN,TCAP,RYR1,MYL1,CACNA1S,CACNB1,TNNT2,ATP1A2,BIN1,SCN5A,CACNG1,TNNI2,CYP2J2,CAV3,TMEM38A,SGCG,SLC8A3,SGCD,ATP2A1,S100A1,BVES,CTNNA3,DMD,TMEM38B,MYH6,DMPK,MYL4,CASQ1,MYL3,CAMK2D,CACNA2D1,PLN,CACNG6,ANK2	Colonized vs. Non-colonized Wounds	Healed Wounds	7	DOWN
GO:BP	actomyosin structure organization	GO:0031032	1.42e-25	24.8475	207	181	32	18092	NEB,TNNT1,ACTN2,ANKRD1,KLHL41,TTN,LMOD2,ACTA1,ACTC1,MYPN,CASQ2,CSRP3,MYL2,MYOZ1,TCAP,LMOD3,SYNPO2L,LDB3,MYOZ2,TNNT3,MYH3,NRAP,TNNT2,MYH14,LIMCH1,TMOD4,SIX4,CAV3,TMOD1,SORBS1,OBSCN,PPP1R9A	Colonized vs. Non-colonized Wounds	Healed Wounds	7	DOWN
GO:BP	heart process	GO:0003015	2.53e-25	24.5962	305	315	45	18092	TTN,TNNC1,DES,TNNI1,ACTC1,CASQ2,HSPB7,CSRP3,MYH7,HRC,MYL2,TRDN,TCAP,RYR1,MYL1,CACNA1S,CACNB1,TNNT2,ATP1A2,BIN1,SCN5A,CACNG1,TNNI2,CYP2J2,CAV3,TMEM38A,SGCG,SLC8A3,SGCD,ATP2A1,S100A1,BVES,CTNNA3,DMD,TMEM38B,MYH6,DMPK,MYL4,CASQ1,MYL3,CAMK2D,CACNA2D1,PLN,CACNG6,ANK2	Colonized vs. Non-colonized Wounds	Healed Wounds	7	DOWN
GO:BP	regulation of muscle system process	GO:0090257	4.06e-24	23.3915	261	331	42	18092	TNNT1,TNNC1,MYBPH,TNNI1,CASQ2,SLN,MYOG,MYH7,HRC,MYL2,AKAP6,TNNC2,TNNT3,TNNT2,ATP1A2,SCN4A,BIN1,SGCA,SCN5A,TRIM63,TNNI2,CAV3,TMEM38A,CAMK2B,SLC8A3,PRKAG3,MLIP,ATP2A1,ACTN3,CTNNA3,DMD,FBXO32,TMEM38B,MYL5,HSPB6,DMPK,CASQ1,MYL3,CAMK2D,PLN,ANK2,NPNT	Colonized vs. Non-colonized Wounds	Healed Wounds	7	DOWN
GO:BP	muscle fiber development	GO:0048747	1.3e-23	22.8869	64	249	23	18092	NEB,KLHL41,TTN,MYO18B,ACTA1,STAC3,MYOG,MYL2,TCAP,LMOD3,FLNC,MYF6,RYR1,KLHL40,NRAP,CHRNB1,SGCD,MYF5,SIX1,ACTN3,DMD,MYOD1,MYH6	Colonized vs. Non-colonized Wounds	Healed Wounds	7	DOWN
GO:BP	regulation of system process	GO:0044057	1.77e-23	22.753	632	429	69	18092	TNNT1,TNNC1,DES,MYBPH,TNNI1,CASQ2,HSPB7,SLN,MYOG,CSRP3,MYH7,HRC,MYL2,AKAP6,TRDN,RYR1,CACNA1S,TNNC2,CACNB1,TNNT3,TNNT2,ATP1A2,SCN4A,BIN1,SGCA,SCN5A,CACNG1,TRIM63,TNNI2,CYP2J2,CAV3,TMEM38A,CAMK2B,SLC8A3,PRKAG3,MLIP,RELN,ATP2A1,S100A1,BVES,ACTN3,CTNNA3,DMD,FBXO32,TMEM38B,MYL5,MYH6,HSPB6,DMPK,MYL4,APOE,CASQ1,MYL3,CAMK2D,CACNA2D1,PLN,CACNG6,ANK2,IGSF11,NPNT,SCT,TMEM108,ADORA1,ADIPOQ,ATP2A2,FXYD1,AGT,K…	Colonized vs. Non-colonized Wounds	Healed Wounds	7	DOWN
GO:BP	regulation of muscle contraction	GO:0006937	7.74e-21	20.1113	173	331	33	18092	TNNT1,TNNC1,MYBPH,TNNI1,CASQ2,MYH7,HRC,MYL2,TNNC2,TNNT3,TNNT2,ATP1A2,SCN4A,BIN1,SCN5A,TNNI2,CAV3,TMEM38A,SLC8A3,ATP2A1,ACTN3,CTNNA3,DMD,TMEM38B,MYL5,HSPB6,DMPK,CASQ1,MYL3,CAMK2D,PLN,ANK2,NPNT	Colonized vs. Non-colonized Wounds	Healed Wounds	7	DOWN
GO:BP	cardiac muscle contraction	GO:0060048	1.54e-20	19.8122	144	315	30	18092	TTN,TNNC1,TNNI1,ACTC1,CASQ2,CSRP3,MYH7,HRC,MYL2,TCAP,MYL1,TNNT2,ATP1A2,BIN1,SCN5A,TNNI2,CAV3,TMEM38A,SGCD,ATP2A1,CTNNA3,DMD,TMEM38B,MYH6,MYL4,MYL3,CAMK2D,CACNA2D1,PLN,ANK2	Colonized vs. Non-colonized Wounds	Healed Wounds	7	DOWN
GO:BP	regulation of striated muscle contraction	GO:0006942	2.63e-19	18.5808	96	315	25	18092	MYBPH,TNNI1,CASQ2,MYH7,HRC,MYL2,TNNT3,ATP1A2,SCN4A,BIN1,SCN5A,CAV3,TMEM38A,SLC8A3,ATP2A1,ACTN3,CTNNA3,DMD,TMEM38B,DMPK,CASQ1,MYL3,CAMK2D,PLN,ANK2	Colonized vs. Non-colonized Wounds	Healed Wounds	7	DOWN
GO:BP	regulation of heart contraction	GO:0008016	2.75e-19	18.5604	259	417	41	18092	DES,CASQ2,HSPB7,CSRP3,MYH7,HRC,MYL2,TRDN,RYR1,CACNA1S,CACNB1,TNNT2,ATP1A2,BIN1,SCN5A,CACNG1,CYP2J2,CAV3,TMEM38A,SLC8A3,ATP2A1,S100A1,BVES,CTNNA3,DMD,TMEM38B,MYH6,DMPK,MYL4,CASQ1,MYL3,CAMK2D,CACNA2D1,PLN,CACNG6,ANK2,ADORA1,ATP2A2,FXYD1,AGT,KCNJ11	Colonized vs. Non-colonized Wounds	Healed Wounds	7	DOWN
GO:BP	supramolecular fiber organization	GO:0097435	3.03e-19	18.518	739	93	33	18092	NEB,TNNT1,ACTN2,ANKRD1,KLHL41,TTN,LMOD2,DES,ACTA1,ACTC1,MYPN,CASQ2,CORO6,CSRP3,XIRP1,CRYAB,MYL2,MYOZ1,PDLIM3,TRDN,TCAP,LMOD3,SYNPO2L,LDB3,SYNPO2,MYOZ2,TRIM54,TNNT3,MYH3,NRAP,COBL,CAP2,TNNT2	Colonized vs. Non-colonized Wounds	Healed Wounds	7	DOWN
GO:BP	blood circulation	GO:0008015	3.71e-17	16.4304	562	417	56	18092	TTN,TNNC1,DES,TNNI1,ACTC1,CASQ2,HSPB7,CSRP3,MYH7,HRC,MYL2,TRDN,TCAP,RYR1,MYL1,CACNA1S,CACNB1,TNNT2,ATP1A2,BIN1,SCN5A,CACNG1,TNNI2,CYP2J2,CAV3,TMEM38A,SGCG,COL4A3,SLC8A3,SGCD,ATP2A1,S100A1,BVES,CTNNA3,DMD,TMEM38B,MYH6,DMPK,MYL4,APOE,CASQ1,MYL3,CAMK2D,CACNA2D1,PLN,CACNG6,ANK2,RARRES2,SLC2A5,UTS2R,ADORA1,ADIPOQ,ATP2A2,FXYD1,AGT,KCNJ11	Colonized vs. Non-colonized Wounds	Healed Wounds	7	DOWN
GO:BP	multicellular organismal process	GO:0032501	5.75e-17	16.2401	8065	303	214	18092	NEB,TNNT1,ACTN2,ANKRD1,KLHL41,TTN,TNNC1,LMOD2,DES,MYO18B,SMPX,MYBPH,ACTA1,TNNI1,ACTC1,MYPN,CASQ2,HSPB7,STAC3,SLN,MYOG,MYOT,CSRP3,MYH7,IGFN1,CRYAB,HRC,MYL2,AKAP6,MYOZ1,MB,ENO3,TRIM72,PDLIM3,CHRNA1,TRDN,TCAP,LMOD3,FHL1,MYF6,MYH8,RYR1,MYLPF,SYNPO2L,MYL1,XIRP2,MYOM2,LDB3,CACNA1S,KLHL40,TNNC2,MYBPC1,MYOZ2,THBS4,UNC45B,PDK4,RBM24,TRIM54,CACNB1,TNNT3,MYH3,NRAP,MYBPC2,MYOM1,NCAM1,COBL,CHRND,TNNT2,MYOM3,A…	Colonized vs. Non-colonized Wounds	Healed Wounds	7	DOWN
GO:BP	muscle adaptation	GO:0043500	8.21e-17	16.0855	130	287	25	18092	TNNT1,TNNC1,ACTA1,TNNI1,MYOG,MYH7,AKAP6,MYOZ1,TCAP,MYOZ2,SGCA,SCN5A,TRIM63,CAV3,CAMK2B,PRKAG3,MLIP,ACTN3,DMD,FBXO32,MEF2C,MYOD1,MYH6,CASQ1,CAMK2D	Colonized vs. Non-colonized Wounds	Healed Wounds	7	DOWN
GO:BP	regulation of blood circulation	GO:1903522	1.66e-16	15.7806	306	417	41	18092	DES,CASQ2,HSPB7,CSRP3,MYH7,HRC,MYL2,TRDN,RYR1,CACNA1S,CACNB1,TNNT2,ATP1A2,BIN1,SCN5A,CACNG1,CYP2J2,CAV3,TMEM38A,SLC8A3,ATP2A1,S100A1,BVES,CTNNA3,DMD,TMEM38B,MYH6,DMPK,MYL4,CASQ1,MYL3,CAMK2D,CACNA2D1,PLN,CACNG6,ANK2,ADORA1,ATP2A2,FXYD1,AGT,KCNJ11	Colonized vs. Non-colonized Wounds	Healed Wounds	7	DOWN
GO:BP	skeletal muscle cell differentiation	GO:0035914	2.6e-16	15.5845	71	400	22	18092	ANKRD1,KLHL41,MYOG,MYF6,KLHL40,RBM24,SMYD1,SIX4,RBFOX1,MYF5,SIX1,GPC1,MEF2C,MYOD1,ASB2,PAX7,KLF5,SOX11,MEGF10,SOX8,ANKRD2,TBX1	Colonized vs. Non-colonized Wounds	Healed Wounds	7	DOWN
GO:BP	actin cytoskeleton organization	GO:0030036	3.33e-16	15.478	723	93	30	18092	NEB,TNNT1,ACTN2,ANKRD1,KLHL41,TTN,LMOD2,ACTA1,ACTC1,MYPN,CASQ2,CORO6,CSRP3,XIRP1,MYL2,MYOZ1,PDLIM3,TCAP,LMOD3,SYNPO2L,XIRP2,LDB3,SYNPO2,MYOZ2,TNNT3,MYH3,NRAP,COBL,CAP2,TNNT2	Colonized vs. Non-colonized Wounds	Healed Wounds	7	DOWN
GO:BP	heart development	GO:0007507	5.11e-16	15.2913	594	322	49	18092	NEB,ACTN2,ANKRD1,TTN,TNNC1,MYO18B,TNNI1,ACTC1,HSPB7,CSRP3,MYH7,MYL2,AKAP6,MB,PDLIM3,TCAP,RYR1,SYNPO2L,XIRP2,LDB3,RBM24,NRAP,TNNT2,ALPK3,SMYD1,POPDC3,JPH2,SYPL2,SCN5A,FREM2,CAV3,SGCG,SGCD,SIX1,ERBB3,COL11A1,BVES,MEF2C,MYH6,GPC3,EYA1,CCDC39,PITX2,MYL3,SOX11,PROX1,PLN,ANK2,SEMA3C	Colonized vs. Non-colonized Wounds	Healed Wounds	7	DOWN
GO:BP	myotube differentiation	GO:0014902	1.9e-15	14.721	123	274	23	18092	KLHL41,ACTA1,STAC3,MYOG,TRIM72,LMOD3,MYF6,RYR1,KLHL40,RBM24,SMYD1,SIX4,CAV3,MYF5,SIX1,ACTN3,DMD,MEF2C,MYOD1,SORT1,KLF5,DMPK,KCNH1	Colonized vs. Non-colonized Wounds	Healed Wounds	7	DOWN
GO:BP	circulatory system process	GO:0003013	3.11e-15	14.5077	646	426	58	18092	TTN,TNNC1,DES,TNNI1,ACTC1,CASQ2,HSPB7,CSRP3,MYH7,HRC,MYL2,TRDN,TCAP,RYR1,MYL1,CACNA1S,CACNB1,TNNT2,ATP1A2,BIN1,SCN5A,CACNG1,TNNI2,CYP2J2,CAV3,TMEM38A,SGCG,COL4A3,SLC8A3,SGCD,ATP2A1,S100A1,BVES,CTNNA3,DMD,TMEM38B,MYH6,DMPK,MYL4,APOE,CASQ1,MYL3,CAMK2D,CACNA2D1,PLN,CACNG6,ANK2,RARRES2,SLC2A5,UTS2R,ADORA1,ADIPOQ,SLC4A4,ATP2A2,FXYD1,AGT,KCNJ11,SLC6A13	Colonized vs. Non-colonized Wounds	Healed Wounds	7	DOWN
GO:BP	tissue development	GO:0009888	3.46e-15	14.4614	2161	348	102	18092	NEB,ACTN2,ANKRD1,KLHL41,TTN,TNNC1,MYO18B,ACTA1,TNNI1,ACTC1,STAC3,MYOG,CSRP3,MYH7,MYL2,AKAP6,MYOZ1,ENO3,CHRNA1,TCAP,LMOD3,MYF6,RYR1,MYLPF,XIRP2,MYOM2,KLHL40,MYOZ2,RBM24,NRAP,MYOM1,COBL,CHRND,TNNT2,ALPK3,SMYD1,POPDC3,SRPK3,SGCA,MYH14,JPH2,DMBT1,MUSTN1,FREM2,SIX4,AKR1C2,EGF,CAV3,SGCG,TMOD1,RBFOX1,PKP1,MYL6B,SGCD,ITGA7,MYF5,ASPN,SIX1,GPC1,COL19A1,ERBB3,GPC4,COL11A1,BVES,ACTN3,DMD,ITGB6,SIM1,MEF2C,TME…	Colonized vs. Non-colonized Wounds	Healed Wounds	7	DOWN
GO:BP	regulation of calcium ion transmembrane transport	GO:1903169	1.24e-14	13.9082	160	315	26	18092	CASQ2,STAC3,SLN,HRC,AKAP6,TRDN,CACNB1,ATP1A2,BIN1,JPH2,CACNG1,JPH1,CAV3,TMEM38A,ATP2A1,JSRP1,DMD,TMEM38B,RRAD,CASQ1,CAMK2D,CACNA2D1,CAPN3,PLN,CACNG6,ANK2	Colonized vs. Non-colonized Wounds	Healed Wounds	7	DOWN
GO:BP	sarcoplasmic reticulum calcium ion transport	GO:0070296	3.44e-14	13.4629	44	315	16	18092	CASQ2,SLN,HRC,AKAP6,TRDN,RYR1,ATP1A2,CACNG1,TMEM38A,ATP2A1,DMD,TMEM38B,CASQ1,CAMK2D,PLN,ANK2	Colonized vs. Non-colonized Wounds	Healed Wounds	7	DOWN
GO:BP	striated muscle adaptation	GO:0014888	6.86e-14	13.1638	56	249	16	18092	TNNT1,TNNC1,ACTA1,TNNI1,MYOG,MYH7,MYOZ1,TCAP,MYOZ2,TRIM63,CAMK2B,MLIP,ACTN3,MEF2C,MYOD1,MYH6	Colonized vs. Non-colonized Wounds	Healed Wounds	7	DOWN
GO:BP	regulation of calcium ion transmembrane transporter activity	GO:1901019	1.27e-13	12.8978	89	315	20	18092	CASQ2,STAC3,SLN,HRC,AKAP6,TRDN,CACNB1,ATP1A2,JPH2,JPH1,CAV3,ATP2A1,JSRP1,DMD,RRAD,CASQ1,CAMK2D,CACNA2D1,PLN,ANK2	Colonized vs. Non-colonized Wounds	Healed Wounds	7	DOWN
GO:BP	cardiac muscle tissue development	GO:0048738	1.57e-13	12.8049	233	310	29	18092	NEB,ACTN2,ANKRD1,TTN,TNNC1,MYO18B,TNNI1,ACTC1,CSRP3,MYH7,MYL2,AKAP6,TCAP,XIRP2,NRAP,TNNT2,ALPK3,JPH2,CAV3,SGCG,SGCD,ERBB3,COL11A1,BVES,MEF2C,MYH6,MYL3,PROX1,PLN	Colonized vs. Non-colonized Wounds	Healed Wounds	7	DOWN
GO:BP	regulation of ion transmembrane transport	GO:0034765	7.89e-13	12.1028	590	315	44	18092	ACTN2,CASQ2,STAC3,SLN,HRC,AKAP6,TRDN,FHL1,CACNA1S,CACNB1,ATP1A2,SCN4A,BIN1,JPH2,CLIC5,SCN5A,CACNG1,JPH1,CAV3,TMEM38A,ANK3,SORBS1,RELN,ATP2A1,JSRP1,KCNQ4,DMD,KCNB1,MEF2C,TMEM38B,CLTCL1,GPC3,DLG2,KCNH1,RRAD,CASQ1,KCNQ5,CAMK2D,SCN7A,CACNA2D1,CAPN3,PLN,CACNG6,ANK2	Colonized vs. Non-colonized Wounds	Healed Wounds	7	DOWN
GO:BP	skeletal muscle adaptation	GO:0043501	8.22e-13	12.0849	27	239	12	18092	TNNT1,TNNC1,ACTA1,TNNI1,MYOG,MYH7,MYOZ1,MYOZ2,TRIM63,CAMK2B,ACTN3,MYOD1	Colonized vs. Non-colonized Wounds	Healed Wounds	7	DOWN
GO:BP	regulation of transmembrane transport	GO:0034762	1.08e-12	11.9683	595	315	44	18092	ACTN2,CASQ2,STAC3,SLN,HRC,AKAP6,TRDN,FHL1,CACNA1S,CACNB1,ATP1A2,SCN4A,BIN1,JPH2,CLIC5,SCN5A,CACNG1,JPH1,CAV3,TMEM38A,ANK3,SORBS1,RELN,ATP2A1,JSRP1,KCNQ4,DMD,KCNB1,MEF2C,TMEM38B,CLTCL1,GPC3,DLG2,KCNH1,RRAD,CASQ1,KCNQ5,CAMK2D,SCN7A,CACNA2D1,CAPN3,PLN,CACNG6,ANK2	Colonized vs. Non-colonized Wounds	Healed Wounds	7	DOWN
GO:BP	cellular component morphogenesis	GO:0032989	1.24e-12	11.9058	813	186	39	18092	NEB,TNNT1,ACTN2,ANKRD1,KLHL41,TTN,LMOD2,ACTA1,ACTC1,MYPN,CASQ2,MYOT,CSRP3,MYL2,MYOZ1,TCAP,LMOD3,SYNPO2L,LDB3,MYOZ2,TNNT3,MYH3,NRAP,NCAM1,COBL,TNNT2,NEXN,MYH14,TMOD4,SIX4,GFRA1,CAV3,ANK3,CAMK2B,TMOD1,OBSCN,PPP1R9A,RELN,DCLK1	Colonized vs. Non-colonized Wounds	Healed Wounds	7	DOWN
GO:BP	muscle organ morphogenesis	GO:0048644	2.26e-12	11.6452	82	400	20	18092	ANKRD1,TTN,TNNC1,TNNI1,ACTC1,MYH7,MYL2,TCAP,MYF6,XIRP2,TNNT2,MYF5,COL11A1,MYH6,PAX7,MYL3,PROX1,CNTF,POU4F1,TBX1	Colonized vs. Non-colonized Wounds	Healed Wounds	7	DOWN
GO:BP	animal organ development	GO:0048513	3.35e-12	11.4747	3770	403	153	18092	NEB,ACTN2,ANKRD1,KLHL41,TTN,TNNC1,MYO18B,ACTA1,TNNI1,ACTC1,HSPB7,STAC3,MYOG,CSRP3,MYH7,IGFN1,CRYAB,MYL2,AKAP6,MYOZ1,MB,ENO3,TRIM72,PDLIM3,CHRNA1,TCAP,LMOD3,FHL1,MYF6,RYR1,MYLPF,SYNPO2L,XIRP2,MYOM2,LDB3,KLHL40,MYOZ2,UNC45B,RBM24,MYH3,NRAP,MYOM1,COBL,CHRND,TNNT2,ATP1A2,ALPK3,SMYD1,USP2,POPDC3,SRPK3,SGCA,MYH14,JPH2,SYPL2,MUSTN1,NDRG2,SCN5A,FREM2,SIX4,JPH1,EGF,CAV3,CCDC141,EYA4,SGCG,COL4A3,SLC8A3,TMO…	Colonized vs. Non-colonized Wounds	Healed Wounds	7	DOWN
GO:BP	regulation of calcium ion transport	GO:0051924	4.84e-12	11.3147	265	334	30	18092	CASQ2,STAC3,SLN,HRC,AKAP6,TRDN,CACNB1,ATP1A2,BIN1,JPH2,CACNG1,JPH1,EGF,CAV3,TMEM38A,P2RX5,CAMK2B,ATP2A1,JSRP1,DMD,TMEM38B,RRAD,CASQ1,CAMK2D,CACNA2D1,CAPN3,PLN,CACNG6,ANK2,PACSIN3	Colonized vs. Non-colonized Wounds	Healed Wounds	7	DOWN
GO:BP	muscle tissue morphogenesis	GO:0060415	5.6e-12	11.2517	75	400	19	18092	ANKRD1,TTN,TNNC1,TNNI1,ACTC1,MYH7,MYL2,TCAP,MYF6,XIRP2,TNNT2,MYF5,COL11A1,MYH6,PAX7,MYL3,PROX1,POU4F1,TBX1	Colonized vs. Non-colonized Wounds	Healed Wounds	7	DOWN
GO:BP	myotube cell development	GO:0014904	6.21e-12	11.2068	40	239	13	18092	KLHL41,ACTA1,STAC3,MYOG,LMOD3,MYF6,RYR1,KLHL40,MYF5,SIX1,ACTN3,DMD,MYOD1	Colonized vs. Non-colonized Wounds	Healed Wounds	7	DOWN
GO:BP	multicellular organismal signaling	GO:0035637	1.62e-11	10.7894	207	417	29	18092	CASQ2,HRC,CHRNA1,TRDN,RYR1,CACNA1S,CACNB1,ATP1A2,SCN4A,BIN1,MYH14,SCN5A,CACNG1,ANK3,SLC8A3,ATP2A1,CTNNA3,DMPK,CASQ1,CAMK2D,SCN7A,CACNA2D1,PLN,CACNG6,ANK2,ATP2A2,FXYD1,AGT,KCNJ11	Colonized vs. Non-colonized Wounds	Healed Wounds	7	DOWN
GO:BP	cytoskeleton organization	GO:0007010	1.93e-11	10.7146	1435	93	34	18092	NEB,TNNT1,ACTN2,ANKRD1,KLHL41,TTN,LMOD2,DES,ACTA1,ACTC1,MYPN,CASQ2,CORO6,CSRP3,XIRP1,CRYAB,MYL2,MYOZ1,PDLIM3,TRDN,TCAP,LMOD3,SYNPO2L,XIRP2,LDB3,SYNPO2,MYOZ2,TRIM54,TNNT3,MYH3,NRAP,COBL,CAP2,TNNT2	Colonized vs. Non-colonized Wounds	Healed Wounds	7	DOWN
GO:BP	regulation of cation transmembrane transport	GO:1904062	2.04e-11	10.6905	363	315	33	18092	ACTN2,CASQ2,STAC3,SLN,HRC,AKAP6,TRDN,FHL1,CACNB1,ATP1A2,BIN1,JPH2,SCN5A,CACNG1,JPH1,CAV3,TMEM38A,ANK3,RELN,ATP2A1,JSRP1,DMD,MEF2C,TMEM38B,DLG2,RRAD,CASQ1,CAMK2D,CACNA2D1,CAPN3,PLN,CACNG6,ANK2	Colonized vs. Non-colonized Wounds	Healed Wounds	7	DOWN
GO:BP	skeletal muscle fiber development	GO:0048741	5.33e-11	10.2731	36	239	12	18092	KLHL41,ACTA1,STAC3,MYOG,LMOD3,MYF6,RYR1,KLHL40,MYF5,SIX1,ACTN3,MYOD1	Colonized vs. Non-colonized Wounds	Healed Wounds	7	DOWN
GO:BP	release of sequestered calcium ion into cytosol by sarcoplasmic reticulum	GO:0014808	6.8e-11	10.1673	37	315	13	18092	CASQ2,HRC,AKAP6,TRDN,RYR1,ATP1A2,TMEM38A,DMD,TMEM38B,CASQ1,CAMK2D,PLN,ANK2	Colonized vs. Non-colonized Wounds	Healed Wounds	7	DOWN
GO:BP	release of sequestered calcium ion into cytosol by endoplasmic reticulum	GO:1903514	1.02e-10	9.99226	38	315	13	18092	CASQ2,HRC,AKAP6,TRDN,RYR1,ATP1A2,TMEM38A,DMD,TMEM38B,CASQ1,CAMK2D,PLN,ANK2	Colonized vs. Non-colonized Wounds	Healed Wounds	7	DOWN
GO:BP	anatomical structure formation involved in morphogenesis	GO:0048646	1.14e-10	9.94417	1235	344	65	18092	NEB,TNNT1,ACTN2,ANKRD1,KLHL41,TTN,LMOD2,ACTA1,ACTC1,MYPN,CASQ2,MYOG,CSRP3,IGFN1,MYL2,MYOZ1,TCAP,LMOD3,MYF6,SYNPO2L,LDB3,MYOZ2,THBS4,TNNT3,MYH3,NRAP,COBL,TNNT2,TMOD4,SIX4,EGF,CAV3,COL4A3,TMOD1,OBSCN,RAMP1,RELN,ITGA7,MYF5,S100A1,SIX1,GPC1,SERPINF1,COL11A1,ITGB6,MEF2C,MYOD1,MYH6,HSPB6,CECR2,KLF5,EYA1,KCNH1,CASQ1,SMOC2,SOX11,CAPN3,PROX1,PTGIS,ANK2,CDK5R1,SEMA3C,SLC40A1,FOLR1,SOX8	Colonized vs. Non-colonized Wounds	Healed Wounds	7	DOWN
GO:BP	cardiac conduction	GO:0061337	1.37e-10	9.8631	148	417	24	18092	CASQ2,HRC,TRDN,RYR1,CACNA1S,CACNB1,ATP1A2,BIN1,SCN5A,CACNG1,SLC8A3,ATP2A1,CTNNA3,DMPK,CASQ1,CAMK2D,CACNA2D1,PLN,CACNG6,ANK2,ATP2A2,FXYD1,AGT,KCNJ11	Colonized vs. Non-colonized Wounds	Healed Wounds	7	DOWN
GO:BP	regulation of membrane potential	GO:0042391	1.54e-10	9.81325	450	417	41	18092	ACTN2,CASQ2,AKAP6,CHRNA1,TRDN,FHL1,CHRND,ATP1A2,SCN4A,BIN1,POPDC3,MYH14,CHRNG,SCN5A,CAV3,P2RX5,ANK3,SLC8A3,CHRNB1,PPP1R9A,RELN,BVES,CTNNA3,DMD,KCNB1,MEF2C,P2RX6,KCNH1,CAMK2D,SCN7A,CACNA2D1,MLLT11,PLN,ANK2,IGSF11,TMEM108,ADORA1,SLC4A4,ATP2A2,FXYD1,KCNJ11	Colonized vs. Non-colonized Wounds	Healed Wounds	7	DOWN
GO:BP	anatomical structure development	GO:0048856	1.73e-10	9.76107	6210	303	167	18092	NEB,TNNT1,ACTN2,ANKRD1,KLHL41,TTN,TNNC1,LMOD2,MYO18B,ACTA1,TNNI1,ACTC1,MYPN,CASQ2,HSPB7,STAC3,MYOG,MYOT,CSRP3,MYH7,IGFN1,CRYAB,MYL2,AKAP6,MYOZ1,MB,ENO3,TRIM72,PDLIM3,CHRNA1,TCAP,LMOD3,FLNC,FHL1,MYF6,RYR1,MYLPF,SYNPO2L,XIRP2,MYOM2,LDB3,KLHL40,MYOZ2,THBS4,UNC45B,RBM24,TRIM54,TNNT3,MYH3,NRAP,MYOM1,NCAM1,COBL,CAP2,CHRND,TNNT2,ATP1A2,ALPK3,BIN1,SMYD1,USP2,POPDC3,SRPK3,NEXN,CDH15,SGCA,MYH14,JPH2,SYPL2,…	Colonized vs. Non-colonized Wounds	Healed Wounds	7	DOWN
GO:BP	calcium ion transmembrane transport	GO:0070588	1.76e-10	9.75485	321	315	30	18092	CASQ2,STAC3,SLN,HRC,AKAP6,TRDN,RYR1,CACNA1S,CACNB1,ATP1A2,BIN1,JPH2,CACNG1,JPH1,CAV3,TMEM38A,SLC8A3,ATP2A1,JSRP1,DMD,TMEM38B,SLC24A2,RRAD,CASQ1,CAMK2D,CACNA2D1,CAPN3,PLN,CACNG6,ANK2	Colonized vs. Non-colonized Wounds	Healed Wounds	7	DOWN
GO:BP	regulation of muscle adaptation	GO:0043502	2.04e-10	9.68987	107	287	18	18092	TNNT1,TNNC1,TNNI1,MYOG,MYH7,AKAP6,SGCA,SCN5A,TRIM63,CAV3,CAMK2B,PRKAG3,MLIP,ACTN3,DMD,FBXO32,CASQ1,CAMK2D	Colonized vs. Non-colonized Wounds	Healed Wounds	7	DOWN
GO:BP	regulation of skeletal muscle contraction	GO:0014819	2.35e-10	9.6283	14	282	9	18092	MYH7,SCN4A,CAV3,SLC8A3,ATP2A1,ACTN3,DMD,DMPK,CASQ1	Colonized vs. Non-colonized Wounds	Healed Wounds	7	DOWN
GO:BP	circulatory system development	GO:0072359	3.5e-10	9.45604	1219	322	61	18092	NEB,ACTN2,ANKRD1,TTN,TNNC1,MYO18B,TNNI1,ACTC1,HSPB7,CSRP3,MYH7,MYL2,AKAP6,MB,PDLIM3,TCAP,RYR1,SYNPO2L,XIRP2,LDB3,THBS4,RBM24,NRAP,TNNT2,ALPK3,SMYD1,POPDC3,JPH2,SYPL2,SCN5A,FREM2,EGF,CAV3,SGCG,COL4A3,RAMP1,SGCD,S100A1,SIX1,ERBB3,SERPINF1,COL11A1,BVES,MEF2C,MYH6,HSPB6,GPC3,KLF5,EYA1,CCDC39,PITX2,APOE,MYL3,PDGFD,SMOC2,SOX11,PROX1,PTGIS,PLN,ANK2,SEMA3C	Colonized vs. Non-colonized Wounds	Healed Wounds	7	DOWN
GO:BP	regulation of release of sequestered calcium ion into cytosol by sarcoplasmic reticulum	GO:0010880	4.24e-10	9.37256	33	315	12	18092	CASQ2,HRC,AKAP6,TRDN,ATP1A2,TMEM38A,DMD,TMEM38B,CASQ1,CAMK2D,PLN,ANK2	Colonized vs. Non-colonized Wounds	Healed Wounds	7	DOWN
GO:BP	regulation of metal ion transport	GO:0010959	5.03e-10	9.29834	411	410	38	18092	ACTN2,CASQ2,STAC3,SLN,HRC,AKAP6,TRDN,FHL1,CACNB1,ATP1A2,BIN1,JPH2,SCN5A,CACNG1,JPH1,EGF,CAV3,TMEM38A,P2RX5,ANK3,CAMK2B,ATP2A1,JSRP1,DMD,TMEM38B,RRAD,CASQ1,CAMK2D,CACNA2D1,CAPN3,PLN,CACNG6,ANK2,PACSIN3,CNTN1,ADORA1,FXYD1,AGT	Colonized vs. Non-colonized Wounds	Healed Wounds	7	DOWN
GO:BP	anatomical structure morphogenesis	GO:0009653	5.6e-10	9.25177	2865	338	107	18092	NEB,TNNT1,ACTN2,ANKRD1,KLHL41,TTN,TNNC1,LMOD2,MYO18B,ACTA1,TNNI1,ACTC1,MYPN,CASQ2,MYOG,MYOT,CSRP3,MYH7,IGFN1,CRYAB,MYL2,MYOZ1,TCAP,LMOD3,FHL1,MYF6,RYR1,SYNPO2L,XIRP2,LDB3,MYOZ2,THBS4,TNNT3,MYH3,NRAP,NCAM1,COBL,CAP2,TNNT2,NEXN,MYH14,SCN5A,TMOD4,FREM2,SIX4,GFRA1,EGF,CAV3,EYA4,ANK3,COL4A3,CAMK2B,TMOD1,OBSCN,RAMP1,PPP1R9A,RELN,SGCD,DCLK1,ITGA7,MYF5,ASPN,S100A1,SIX1,GPC1,SERPINF1,GPC4,COL11A1,KCNQ4,BV…	Colonized vs. Non-colonized Wounds	Healed Wounds	7	DOWN
GO:BP	calcium ion transport	GO:0006816	8.92e-10	9.04942	440	315	34	18092	CASQ2,STAC3,SLN,HRC,AKAP6,TRDN,RYR1,CACNA1S,CACNB1,ATP1A2,BIN1,JPH2,CACNG1,JPH1,EGF,CAV3,TMEM38A,P2RX5,CAMK2B,SLC8A3,RAMP1,ATP2A1,JSRP1,DMD,TMEM38B,SLC24A2,RRAD,CASQ1,CAMK2D,CACNA2D1,CAPN3,PLN,CACNG6,ANK2	Colonized vs. Non-colonized Wounds	Healed Wounds	7	DOWN
GO:BP	system development	GO:0048731	9.17e-10	9.03774	5151	302	145	18092	NEB,ACTN2,ANKRD1,KLHL41,TTN,TNNC1,MYO18B,ACTA1,TNNI1,ACTC1,MYPN,HSPB7,STAC3,MYOG,MYOT,CSRP3,MYH7,IGFN1,CRYAB,MYL2,AKAP6,MYOZ1,MB,ENO3,TRIM72,PDLIM3,CHRNA1,TCAP,LMOD3,FHL1,MYF6,RYR1,MYLPF,SYNPO2L,XIRP2,MYOM2,LDB3,KLHL40,MYOZ2,THBS4,UNC45B,RBM24,MYH3,NRAP,MYOM1,NCAM1,COBL,CHRND,TNNT2,ATP1A2,ALPK3,BIN1,SMYD1,USP2,POPDC3,SRPK3,NEXN,SGCA,MYH14,JPH2,SYPL2,MUSTN1,NDRG2,SCN5A,FREM2,SIX4,GFRA1,JPH1,EGF,CA…	Colonized vs. Non-colonized Wounds	Healed Wounds	7	DOWN
GO:BP	ion transmembrane transport	GO:0034220	9.92e-10	9.00369	1391	417	77	18092	ACTN2,CASQ2,STAC3,SLN,HRC,AKAP6,CHRNA1,TRDN,FHL1,RYR1,CACNA1S,CACNB1,BEST3,CHRND,ATP1A2,SCN4A,BIN1,COX6A2,ANO5,JPH2,CHRNG,CLIC5,SLC25A4,SCN5A,CACNG1,JPH1,CAV3,TMEM38A,P2RX5,ANK3,SLC8A3,CHRNB1,SORBS1,RELN,PRKAA2,ATP2A1,JSRP1,KCNN3,KCNQ4,DMD,KCNB1,MEF2C,TMEM38B,SORT1,CLTCL1,SLC24A2,P2RX6,GPC3,DLG2,KCNH1,RRAD,CASQ1,KCNQ5,CAMK2D,CLCN4,SCN7A,CACNA2D1,CAPN3,PLN,CACNG6,ANK2,AQP3,SLC40A1,FOLR1,SLC36A2,CL…	Colonized vs. Non-colonized Wounds	Healed Wounds	7	DOWN
GO:BP	cardiac muscle cell development	GO:0055013	1.21e-09	8.91873	84	298	16	18092	NEB,ACTN2,TTN,MYO18B,ACTC1,CSRP3,MYL2,AKAP6,TCAP,NRAP,ALPK3,CAV3,SGCD,BVES,MYH6,PROX1	Colonized vs. Non-colonized Wounds	Healed Wounds	7	DOWN
GO:BP	cardiac muscle tissue morphogenesis	GO:0055008	1.41e-09	8.84992	62	61	9	18092	ANKRD1,TTN,TNNC1,TNNI1,ACTC1,MYH7,MYL2,TCAP,XIRP2	Colonized vs. Non-colonized Wounds	Healed Wounds	7	DOWN
GO:BP	response to stimulus involved in regulation of muscle adaptation	GO:0014874	1.42e-09	8.84663	17	410	10	18092	MYOG,SGCA,SCN5A,TRIM63,PRKAG3,ACTN3,DMD,FBXO32,CASQ1,AGT	Colonized vs. Non-colonized Wounds	Healed Wounds	7	DOWN
GO:BP	skeletal muscle thin filament assembly	GO:0030240	2.07e-09	8.68446	6	50	5	18092	TTN,ACTA1,ACTC1,TCAP,LMOD3	Colonized vs. Non-colonized Wounds	Healed Wounds	7	DOWN
GO:BP	cation transmembrane transport	GO:0098655	3.02e-09	8.52036	912	435	60	18092	ACTN2,CASQ2,STAC3,SLN,HRC,AKAP6,TRDN,FHL1,RYR1,CACNA1S,CACNB1,ATP1A2,SCN4A,BIN1,COX6A2,JPH2,SCN5A,CACNG1,JPH1,CAV3,TMEM38A,P2RX5,ANK3,SLC8A3,RELN,ATP2A1,JSRP1,KCNN3,KCNQ4,DMD,KCNB1,MEF2C,TMEM38B,SLC24A2,P2RX6,DLG2,KCNH1,RRAD,CASQ1,KCNQ5,CAMK2D,CLCN4,SCN7A,CACNA2D1,CAPN3,PLN,CACNG6,ANK2,SLC40A1,SLC36A2,CLCN5,CCL21,SLC9A2,SLC4A4,ATP2A2,FXYD1,AGT,KCNJ11,SLC6A13,ATP6V1G2	Colonized vs. Non-colonized Wounds	Healed Wounds	7	DOWN
GO:BP	calcium ion transmembrane import into cytosol	GO:0097553	3.45e-09	8.46276	148	315	20	18092	CASQ2,HRC,AKAP6,TRDN,RYR1,ATP1A2,JPH2,JPH1,TMEM38A,SLC8A3,JSRP1,DMD,TMEM38B,SLC24A2,CASQ1,CAMK2D,CACNA2D1,CAPN3,PLN,ANK2	Colonized vs. Non-colonized Wounds	Healed Wounds	7	DOWN
GO:BP	cardiac myofibril assembly	GO:0055003	3.51e-09	8.45439	19	81	7	18092	NEB,TTN,ACTC1,CSRP3,MYL2,TCAP,NRAP	Colonized vs. Non-colonized Wounds	Healed Wounds	7	DOWN
GO:BP	regulation of actin filament-based movement	GO:1903115	3.69e-09	8.43265	39	405	13	18092	TNNC1,TNNT2,ATP1A2,BIN1,SCN5A,CAV3,ATP2A1,CTNNA3,CAMK2D,PLN,ANK2,ADORA1,ATP2A2	Colonized vs. Non-colonized Wounds	Healed Wounds	7	DOWN
GO:BP	cardiac cell development	GO:0055006	3.71e-09	8.43081	90	298	16	18092	NEB,ACTN2,TTN,MYO18B,ACTC1,CSRP3,MYL2,AKAP6,TCAP,NRAP,ALPK3,CAV3,SGCD,BVES,MYH6,PROX1	Colonized vs. Non-colonized Wounds	Healed Wounds	7	DOWN
GO:BP	calcium ion transport into cytosol	GO:0060402	3.9e-09	8.40842	167	315	21	18092	CASQ2,HRC,AKAP6,TRDN,RYR1,ATP1A2,JPH2,JPH1,TMEM38A,P2RX5,SLC8A3,JSRP1,DMD,TMEM38B,SLC24A2,CASQ1,CAMK2D,CACNA2D1,CAPN3,PLN,ANK2	Colonized vs. Non-colonized Wounds	Healed Wounds	7	DOWN
GO:BP	regulation of release of sequestered calcium ion into cytosol	GO:0051279	4.99e-09	8.30214	87	315	16	18092	CASQ2,HRC,AKAP6,TRDN,ATP1A2,JPH2,JPH1,TMEM38A,JSRP1,DMD,TMEM38B,CASQ1,CAMK2D,CAPN3,PLN,ANK2	Colonized vs. Non-colonized Wounds	Healed Wounds	7	DOWN
GO:BP	regulation of ion transmembrane transporter activity	GO:0032412	5.26e-09	8.27865	272	315	26	18092	ACTN2,CASQ2,STAC3,SLN,HRC,AKAP6,TRDN,FHL1,CACNB1,ATP1A2,JPH2,JPH1,CAV3,ANK3,RELN,ATP2A1,JSRP1,DMD,MEF2C,DLG2,RRAD,CASQ1,CAMK2D,CACNA2D1,PLN,ANK2	Colonized vs. Non-colonized Wounds	Healed Wounds	7	DOWN
GO:BP	divalent inorganic cation transport	GO:0072511	5.54e-09	8.25614	492	335	36	18092	CASQ2,STAC3,SLN,HRC,AKAP6,TRDN,RYR1,CACNA1S,CACNB1,ATP1A2,BIN1,JPH2,CACNG1,JPH1,EGF,CAV3,TMEM38A,P2RX5,CAMK2B,SLC8A3,RAMP1,ATP2A1,JSRP1,DMD,TMEM38B,SLC24A2,RRAD,CASQ1,CAMK2D,CACNA2D1,CAPN3,PLN,CACNG6,ANK2,PACSIN3,SLC40A1	Colonized vs. Non-colonized Wounds	Healed Wounds	7	DOWN
GO:BP	developmental process	GO:0032502	6.98e-09	8.15592	6745	277	160	18092	NEB,TNNT1,ACTN2,ANKRD1,KLHL41,TTN,TNNC1,LMOD2,MYO18B,ACTA1,TNNI1,ACTC1,MYPN,CASQ2,HSPB7,STAC3,FABP3,MYOG,MYOT,CSRP3,MYH7,IGFN1,CRYAB,MYL2,AKAP6,MYOZ1,MB,ENO3,TRIM72,PDLIM3,CHRNA1,TCAP,LMOD3,FLNC,FHL1,MYF6,RYR1,MYLPF,SYNPO2L,XIRP2,MYOM2,LDB3,KLHL40,MYOZ2,THBS4,UNC45B,RBM24,TRIM54,TNNT3,MYH3,NRAP,MYOM1,NCAM1,COBL,CAP2,CHRND,TNNT2,ATP1A2,ALPK3,BIN1,SMYD1,USP2,POPDC3,SRPK3,NEXN,CDH15,SGCA,MYH14,JPH2,…	Colonized vs. Non-colonized Wounds	Healed Wounds	7	DOWN
GO:BP	movement of cell or subcellular component	GO:0006928	1.13e-08	7.94651	2337	410	104	18092	NEB,TNNT1,ACTN2,TTN,TNNC1,DES,ACTA1,TNNI1,ACTC1,MYPN,CORO6,MYOT,MYH7,MYL2,TCAP,MYH8,MYL1,SYNPO2,TNNC2,MYBPC1,THBS4,TNNT3,MYH3,MYBPC2,NCAM1,TNNT2,ATP1A2,BIN1,NEXN,MYH14,LIMCH1,SCN5A,SIX4,TRIM55,GFRA1,TNNI2,WIPF3,EGF,CAV3,CCDC141,CAMK2B,TMOD1,MYH2,RELN,MYL6B,SGCD,DCLK1,ATP2A1,SIX1,GPC1,ERBB3,SERPINF1,GPC4,BVES,ACTN3,CTNNA3,DMD,ITGB6,MEF2C,ATRNL1,L1CAM,PODN,MYH6,GPC3,TPM2,DLG2,CCDC39,MYL4,PITX2,KIF1…	Colonized vs. Non-colonized Wounds	Healed Wounds	7	DOWN
[truncated: 5,299 more rows]

## Sheet: Dataset S6
GO_TERM	DEFINITION	Category
[truncated: 1,689 more rows]

## Sheet: Dataset S7
comparison	subset	time	regulation	total	muscle	cytokine	translation	calcium	metal_ion	immune	actin	ECM	leukocyte	collagen	myosin	peptidase_protease	adhesion	redox	T_cell	inflammation	neutrophil	oxygen_transport_hemoglobin	lymphocyte	other
[truncated: 35 more rows]

[truncated: 5 more sheets: Dataset S8, Dataset S9, Dataset S10, Dataset S11, Dataset S12]
